# Supplementary material for: Spanish Melon Landraces: Revealing Useful Diversity by Genomic, Morphological, and Metabolomic Analysis
Source: Int J Mol Sci. 2022 Jun 28;23(13):7162. doi: 10.3390/ijms23137162 (PMC9266967; doi:10.3390/ijms23137162)
Supplement: Supplementary file 1 [file ijms-23-07162-s001.zip]

Archive with 5 entries (5 files):
- Supplementary Table S1.xlsx
- Supplementary Table S4.xlsx
- Supplementary Table S5.xlsx
- Supplementary Table S6.xlsx
- Supplementary Tables S2 and S3.xlsx
