# Supplementary material for: Spanish Melon Landraces: Revealing Useful Diversity by Genomic, Morphological, and Metabolomic Analysis
Source: Int J Mol Sci. 2022 Jun 28;23(13):7162. doi: 10.3390/ijms23137162 (PMC9266967; doi:10.3390/ijms23137162)
Supplement: Supplementary file 1 [file ijms-23-07162-s001.zip › Supplementary Table S1.xlsx]

## Sheet: Mapping rate
Table S1. Genomic analysis details
Sample	Total Reads	Mapping Rate	Uniquely Mapped Reads	Unmapped reads
05AL	3032512	72.18	2188855	179852
36AL	3470201	73.10	2536710	183556
37AL	4023083	73.08	2940233	225712
38AL	3410605	73.09	2492915	187918
39AL	3110158	72.59	2257782	171227
41CHA	3977976	71.93	2861405	224840
03PS	1874118	72.89	1365953	103013
07PS	3391057	73.64	2497124	165109
08PS	1580249	73.46	1160925	81128
09PS	5647418	73.65	4159182	271914
10PS	3636589	73.66	2678625	179871
11PS	1988961	72.81	1448104	105472
12PS	2498040	73.33	1831697	122695
14PS	3178103	73.61	2339460	150532
15AM	2774462	73.30	2033692	132321
18AM	1852549	74.00	1370833	83372
19AM	2385130	73.81	1760408	107903
20AM	3856134	73.59	2837847	182621
21AM	1634762	73.55	1202309	76213
22AM-GO	3770923	73.95	2788648	174589
23AM-EN	3907679	73.19	2860125	189420
Groc5	1870178	74.55	1394303	94376
01BL	2067138	73.28	1514799	100565
26BL	3192838	73.46	2345557	154510
27BL	2653767	73.62	1953602	129091
28BL	3571873	72.89	2603663	180473
29BL	2830361	72.61	2055169	153734
30BL	2753416	73.39	2020788	139381
32BL	3092939	74.16	2293766	138507
BlancTend3	2108700	72.83	1535695	115396
02RC	3820188	73.75	2817562	175292
04RC	2909899	72.91	2121538	149336
22RC	1272264	74.08	942469	59590
23RC	4396807	73.45	3229664	219814
24RC	1543920	73.66	1137304	73858
32TN	1174228	73.45	862481	55314
33TN	702235	73.35	515090	33705
34TN	3721396	73.54	2736606	172148
35TN	3744277	73.69	2759021	181334
T111	3618627	74.15	2683284	180202
calc8-1	3952840	75.07	2967444	176122
I156	4424753	74.10	3278810	236408
I176	3977873	72.74	2893633	219174
IC-3	3399699	73.61	2502432	181954
IC-4	2534779	73.58	1865124	139868
WM7	4889811	73.33	3585565	258740
Tri	4289454	73.04	3133102	235303

## Sheet: Total_Filtered_SNPs
CHROM	POS	ID	REF	ALT	QUAL	FILTER	INFO	EFFECT	FORMAT	Tri	IC-4	IC-3	calc8-1	BlancTend3	38AL	I156	37AL	32BL	23RC	24RC	32TN	12PS	28BL	01BL	T111	22AM-GO	18AM	21AM	04RC	03PS	11PS	02RC	08PS	29BL	Groc5	26BL	20AM	10PS	05AL	22RC	41CHA	39AL	I176	WM7	07PS	33TN	30BL	09PS	36AL
chr01	33821	.	A	C	27673.2	.	AB=0.421488;ABP=9.48883;AC=67;AF=0.712766;AN=94;AO=1232;CIGAR=1X;DP=1744;DPB=1744;DPRA=1.01302;EPP=2669.59;EPPR=1112.63;GTI=0;LEN=1;MEANALT=1;MQM=41.9919;MQMR=41.9961;NS=47;NUMALT=1;ODDS=0.22026;PAIRED=1;PAIREDR=1;PAO=0;PQA=0;PQR=0;PRO=0;QA=45387;QR=18775;RO=511;RPL=0;RPP=2678.26;RPPR=1112.63;RPR=1232;RUN=1;SAF=1231;SAP=2669.59;SAR=1;SRF=511;SRP=1112.63;SRR=0;TYPE=snp;technology.ILLUMINA=1;	ANN=C|downstream_gene_variant|MODIFIER|MELO3C018406.2.1-gene|maker-chr01-exonerate_est2genome-gene-0.1|transcript|maker-chr01-exonerate_est2genome-gene-0.1-mRNA-1|protein_coding||c.*3182A>C|||||2767|,C|intron_variant|MODIFIER|MELO3C018407.2.1-gene|maker-chr01-exonerate_est2genome-gene-0.3|transcript|maker-chr01-exonerate_est2genome-gene-0.3-mRNA-1|protein_coding|2/9|c.466-155T>G||||||	GT:DP:AD:RO:QR:AO:QA:GL	0/0:52:52,0:52:1888:0:0:0,-15.6536,-164.987	0/0:26:26,0:26:962:0:0:0,-7.82678,-84.1462	0/0:30:30,0:30:1110:0:0:0,-9.0309,-97.0367	1/1:67:0,67:0:0:67:2479:-216.171,-20.169,0	1/1:11:0,11:0:0:11:407:-35.8069,-3.31133,0	0/0:49:49,0:49:1789:0:0:0,-14.7505,-156.301	1/1:68:0,68:0:0:68:2504:-218.514,-20.47,0	0/1:57:35,22:35:1295:22:814:-54.097,0,-95.9911	1/1:43:0,43:0:0:43:1579:-137.948,-12.9443,0	1/1:48:0,48:0:0:48:1776:-155.044,-14.4494,0	1/1:26:0,26:0:0:26:937:-82.0884,-7.82678,0	0/0:18:18,0:18:666:0:0:0,-5.41854,-58.3652	1/1:14:0,14:0:0:14:506:-44.4867,-4.21442,0	1/1:37:0,37:0:0:37:1369:-119.595,-11.1381,0	0/0:33:33,0:33:1221:0:0:0,-9.93399,-106.705	1/1:33:0,33:0:0:33:1218:-106.484,-9.93399,0	1/1:33:0,33:0:0:33:1209:-105.721,-9.93399,0	1/1:18:0,18:0:0:18:666:-58.3652,-5.41854,0	1/1:19:0,19:0:0:19:703:-61.5879,-5.71957,0	1/1:36:0,36:0:0:36:1329:-116.152,-10.8371,0	1/1:13:0,13:0:0:13:481:-42.2521,-3.91339,0	1/1:27:0,27:0:0:27:987:-86.3845,-8.12781,0	1/1:72:0,72:0:0:72:2652:-231.405,-21.6742,0	1/1:23:0,23:0:0:23:851:-74.4783,-6.92369,0	1/1:18:0,18:0:0:18:666:-58.3652,-5.41854,0	1/1:47:0,47:0:0:47:1727:-150.839,-14.1484,0	0/0:23:23,0:23:839:0:0:0,-6.92369,-73.4933	1/1:45:0,45:0:0:45:1653:-144.393,-13.5464,0	1/1:70:1,69:1:37:69:2541:-218.156,-17.4914,0	0/1:23:12,11:12:444:11:407:-28.8832,0,-32.1058	1/1:11:0,11:0:0:11:407:-35.755,-3.31133,0	0/0:42:42,0:42:1518:0:0:0,-12.6433,-132.708	1/1:15:0,15:0:0:15:555:-48.6974,-4.51545,0	0/0:47:47,0:47:1739:0:0:0,-14.1484,-151.821	0/0:66:65,0:65:2405:0:0:0,-19.5669,-209.512	0/1:41:23,18:23:851:18:666:-46.023,0,-62.1361	0/0:10:10,0:10:370:0:0:0,-3.0103,-32.5843	1/1:42:0,42:0:0:42:1542:-134.725,-12.6433,0	1/1:83:0,83:0:0:83:3058:-266.765,-24.9855,0	0/0:45:45,0:45:1641:0:0:0,-13.5463,-143.411
chr01	33871	.	A	T	27333.7	.	AB=0.409836;ABP=11.625;AC=67;AF=0.712766;AN=94;AO=1227;CIGAR=1X;DP=1737;DPB=1737;DPRA=1.12119;EPP=2658.73;EPPR=1093.16;GTI=1;LEN=1;MEANALT=1;MQM=41.9902;MQMR=41.9961;NS=47;NUMALT=1;ODDS=0.383996;PAIRED=1;PAIREDR=1;PAO=0;PQA=0;PQR=0;PRO=0;QA=44625;QR=18690;RO=510;RPL=1220;RPP=2606.95;RPPR=1084.56;RPR=7;RUN=1;SAF=1221;SAP=2615.55;SAR=6;SRF=509;SRP=1101.79;SRR=1;TYPE=snp;technology.ILLUMINA=1;	ANN=T|downstream_gene_variant|MODIFIER|MELO3C018406.2.1-gene|maker-chr01-exonerate_est2genome-gene-0.1|transcript|maker-chr01-exonerate_est2genome-gene-0.1-mRNA-1|protein_coding||c.*3232A>T|||||2817|,T|intron_variant|MODIFIER|MELO3C018407.2.1-gene|maker-chr01-exonerate_est2genome-gene-0.3|transcript|maker-chr01-exonerate_est2genome-gene-0.3-mRNA-1|protein_coding|2/9|c.466-205T>A||||||	GT:DP:AD:RO:QR:AO:QA:GL	0/0:51:51,0:51:1863:0:0:0,-15.3525,-162.747	0/0:26:26,0:26:962:0:0:0,-7.82678,-84.1462	0/0:30:30,0:30:1110:0:0:0,-9.0309,-97.0367	1/1:65:0,65:0:0:65:2381:-207.761,-19.567,0	1/1:12:0,12:0:0:12:432:-38.0401,-3.61236,0	0/0:47:47,0:47:1715:0:0:0,-14.1484,-149.856	1/1:69:0,69:0:0:69:2521:-220.122,-20.7711,0	0/1:59:37,22:37:1345:22:778:-50.5391,0,-99.8677	1/1:43:0,43:0:0:43:1567:-136.965,-12.9443,0	1/1:48:0,48:0:0:48:1764:-154.061,-14.4494,0	1/1:29:0,29:0:0:29:1049:-91.8459,-8.72987,0	0/0:18:18,0:18:654:0:0:0,-5.41854,-57.3789	1/1:15:0,15:0:0:15:555:-48.6974,-4.51545,0	1/1:37:0,37:0:0:37:1357:-118.612,-11.1381,0	0/0:33:33,0:33:1197:0:0:0,-9.93399,-104.737	1/1:33:0,33:0:0:33:1172:-102.681,-9.93399,0	1/1:33:0,33:0:0:33:1185:-103.754,-9.93399,0	1/1:18:0,18:0:0:18:666:-58.3652,-5.41854,0	1/1:19:0,19:0:0:19:691:-60.6018,-5.71957,0	1/1:36:0,36:0:0:36:1332:-116.372,-10.8371,0	1/1:11:0,11:0:0:11:395:-34.8167,-3.31133,0	1/1:26:0,26:0:0:26:950:-83.1617,-7.82678,0	1/1:71:0,71:0:0:71:2591:-226.219,-21.3731,0	1/1:23:0,23:0:0:23:827:-72.5082,-6.92369,0	1/1:18:0,18:0:0:18:654:-57.3789,-5.41854,0	1/1:47:0,47:0:0:47:1715:-149.856,-14.1484,0	0/0:22:22,0:22:802:0:0:0,-6.62266,-70.2705	1/1:45:0,45:0:0:45:1629:-142.428,-13.5464,0	1/1:68:0,68:0:0:68:2468:-215.569,-20.47,0	0/1:22:12,10:12:444:10:370:-25.9616,0,-32.4069	1/1:11:0,11:0:0:11:407:-35.755,-3.31133,0	0/0:43:43,0:43:1591:0:0:0,-12.9443,-138.879	1/1:15:0,15:0:0:15:555:-48.6974,-4.51545,0	0/0:47:47,0:47:1715:0:0:0,-14.1484,-149.856	0/0:67:66,1:66:2418:1:40:0,-16.3814,-207.3	0/1:41:23,18:23:851:18:654:-45.0366,0,-62.1361	0/0:9:9,0:9:321:0:0:0,-2.70927,-28.3692	1/1:41:0,41:0:0:41:1489:-130.163,-12.3422,0	1/1:83:0,83:0:0:83:3059:-266.854,-24.9855,0	0/0:46:46,0:46:1702:0:0:0,-13.8474,-148.599
chr01	33927	.	C	T	3115.04	.	AB=0;ABP=0;AC=8;AF=0.0851064;AN=94;AO=147;CIGAR=1X;DP=1717;DPB=1717;DPRA=1.00653;EPP=322.217;EPPR=3334.5;GTI=0;LEN=1;MEANALT=1;MQM=42;MQMR=41.9936;NS=47;NUMALT=1;ODDS=16.9383;PAIRED=1;PAIREDR=1;PAO=0;PQA=0;PQR=0;PRO=0;QA=5391;QR=57010;RO=1570;RPL=147;RPP=322.217;RPPR=3377.57;RPR=0;RUN=1;SAF=147;SAP=322.217;SAR=0;SRF=1561;SRP=3334.5;SRR=9;TYPE=snp;technology.ILLUMINA=1;	ANN=T|downstream_gene_variant|MODIFIER|MELO3C018406.2.1-gene|maker-chr01-exonerate_est2genome-gene-0.1|transcript|maker-chr01-exonerate_est2genome-gene-0.1-mRNA-1|protein_coding||c.*3288C>T|||||2873|,T|intron_variant|MODIFIER|MELO3C018407.2.1-gene|maker-chr01-exonerate_est2genome-gene-0.3|transcript|maker-chr01-exonerate_est2genome-gene-0.3-mRNA-1|protein_coding|2/9|c.466-261G>A||||||	GT:DP:AD:RO:QR:AO:QA:GL	1/1:49:0,49:0:0:49:1801:-157.284,-14.7505,0	1/1:25:0,25:0:0:25:913:-79.9389,-7.52575,0	1/1:27:0,27:0:0:27:999:-87.3688,-8.12781,0	0/0:66:66,0:66:2406:0:0:0,-19.868,-210.049	0/0:10:10,0:10:358:0:0:0,-3.0103,-31.5931	0/0:46:46,0:46:1678:0:0:0,-13.8474,-146.633	0/0:67:67,0:67:2419:0:0:0,-20.169,-211.364	0/0:56:56,0:56:2048:0:0:0,-16.8577,-178.86	0/0:43:43,0:43:1555:0:0:0,-12.9443,-135.982	0/0:46:46,0:46:1678:0:0:0,-13.8474,-146.633	0/0:29:29,0:29:1073:0:0:0,-8.72987,-93.8141	0/0:18:18,0:18:654:0:0:0,-5.41854,-57.3789	0/0:13:13,0:13:481:0:0:0,-3.91339,-42.2521	0/0:37:37,0:37:1333:0:0:0,-11.1381,-116.645	0/0:31:31,0:31:1147:0:0:0,-9.33193,-100.259	0/0:32:32,0:32:1160:0:0:0,-9.63296,-101.514	0/0:34:34,0:34:1222:0:0:0,-10.235,-106.977	0/0:18:18,0:18:666:0:0:0,-5.41854,-58.3652	0/0:19:19,0:19:703:0:0:0,-5.71957,-61.5879	0/0:35:35,0:35:1283:0:0:0,-10.536,-112.166	0/0:13:13,0:13:445:0:0:0,-3.91339,-39.286	0/0:28:28,0:28:1024:0:0:0,-8.42884,-89.6072	0/0:71:71,0:71:2591:0:0:0,-21.3731,-226.219	0/0:23:23,0:23:839:0:0:0,-6.92369,-73.4933	0/0:17:17,0:17:617:0:0:0,-5.11751,-54.1559	0/0:46:46,0:46:1654:0:0:0,-13.8474,-144.668	0/0:23:23,0:23:827:0:0:0,-6.92369,-72.5082	0/0:45:45,0:45:1617:0:0:0,-13.5463,-141.445	0/0:70:70,0:70:2506:0:0:0,-21.0721,-219.068	0/0:23:23,0:23:839:0:0:0,-6.92369,-73.4933	0/0:11:11,0:11:407:0:0:0,-3.31133,-35.755	0/0:43:43,0:43:1543:0:0:0,-12.9443,-134.948	0/0:15:15,0:15:555:0:0:0,-4.51545,-48.6974	1/1:46:0,46:0:0:46:1678:-146.633,-13.8474,0	0/0:66:66,0:66:2382:0:0:0,-19.868,-208.141	0/0:41:41,0:41:1481:0:0:0,-12.3422,-129.537	0/0:9:9,0:9:333:0:0:0,-2.70927,-29.3617	0/0:41:41,0:41:1493:0:0:0,-12.3422,-130.52	0/0:80:80,0:80:2900:0:0:0,-24.0824,-253.259	0/0:46:46,0:46:1654:0:0:0,-13.8474,-144.668
chr01	34020	.	C	A	27032.7	.	AB=0.421488;ABP=9.48883;AC=67;AF=0.712766;AN=94;AO=1219;CIGAR=1X;DP=1728;DPB=1728;DPRA=1.0067;EPP=2606.78;EPPR=1090.99;GTI=0;LEN=1;MEANALT=1;MQM=41.9836;MQMR=42;NS=47;NUMALT=1;ODDS=2.45456;PAIRED=0.998359;PAIREDR=0.998035;PAO=0;PQA=0;PQR=0;PRO=0;QA=44202;QR=18641;RO=509;RPL=3;RPP=2624.04;RPPR=1099.62;RPR=1216;RUN=1;SAF=2;SAP=2632.69;SAR=1217;SRF=1;SRP=1099.62;SRR=508;TYPE=snp;technology.ILLUMINA=…	ANN=A|downstream_gene_variant|MODIFIER|MELO3C018406.2.1-gene|maker-chr01-exonerate_est2genome-gene-0.1|transcript|maker-chr01-exonerate_est2genome-gene-0.1-mRNA-1|protein_coding||c.*3381C>A|||||2966|,A|intron_variant|MODIFIER|MELO3C018407.2.1-gene|maker-chr01-exonerate_est2genome-gene-0.3|transcript|maker-chr01-exonerate_est2genome-gene-0.3-mRNA-1|protein_coding|2/9|c.466-354G>T||||||	GT:DP:AD:RO:QR:AO:QA:GL	0/0:49:49,0:49:1789:0:0:0,-14.7505,-156.301	0/0:24:24,0:24:876:0:0:0,-7.22472,-76.7161	0/0:30:30,0:30:1110:0:0:0,-9.0309,-97.0367	1/1:67:0,67:0:0:67:2407:-210.326,-20.169,0	1/1:10:0,10:0:0:10:358:-31.5931,-3.0103,0	0/0:49:49,0:49:1813:0:0:0,-14.7505,-158.266	1/1:69:0,69:0:0:69:2498:-218.244,-20.7711,0	0/1:57:35,22:35:1283:22:785:-51.7536,0,-95.0077	1/1:42:0,42:0:0:42:1518:-132.759,-12.6433,0	1/1:48:0,48:0:0:48:1754:-153.255,-14.4494,0	1/1:21:0,21:0:0:21:777:-68.0331,-6.32163,0	0/0:18:18,0:18:654:0:0:0,-5.41854,-57.3789	1/1:15:0,15:0:0:15:535:-47.0702,-4.51545,0	1/1:36:0,36:0:0:36:1296:-113.422,-10.8371,0	0/0:33:33,0:33:1209:0:0:0,-9.93399,-105.721	1/1:31:0,31:0:0:31:1123:-98.2916,-9.33193,0	1/1:33:0,33:0:0:33:1197:-104.737,-9.93399,0	1/1:22:0,22:0:0:22:793:-69.4412,-6.62266,0	1/1:21:0,21:0:0:21:777:-67.9298,-6.32163,0	1/1:36:0,36:0:0:36:1296:-113.422,-10.8371,0	1/1:11:0,11:0:0:11:407:-35.8069,-3.31133,0	1/1:26:0,26:0:0:26:938:-82.1772,-7.82678,0	1/1:71:0,71:0:0:71:2579:-225.237,-21.3731,0	1/1:23:0,23:0:0:23:839:-73.4933,-6.92369,0	1/1:18:0,18:0:0:18:666:-58.3652,-5.41854,0	1/1:46:0,46:0:0:46:1666:-145.651,-13.8474,0	0/0:23:23,0:23:851:0:0:0,-6.92369,-74.4783	1/1:45:0,45:0:0:45:1605:-140.462,-13.5464,0	1/1:69:0,69:0:0:69:2493:-217.809,-20.7711,0	0/1:23:12,11:12:444:11:395:-27.893,0,-32.1058	1/1:11:0,11:0:0:11:380:-33.5553,-3.31133,0	0/0:41:41,0:41:1481:0:0:0,-12.3422,-129.537	1/1:15:0,15:0:0:15:555:-48.6974,-4.51545,0	0/0:47:47,0:47:1727:0:0:0,-14.1484,-150.839	0/0:66:66,0:66:2394:0:0:0,-19.868,-209.123	0/1:41:23,18:23:851:18:654:-45.0366,0,-62.1361	0/0:13:13,0:13:469:0:0:0,-3.91339,-41.2634	1/1:41:0,41:0:0:41:1517:-132.486,-12.3422,0	1/1:79:0,79:0:0:79:2871:-250.731,-23.7814,0	0/0:46:46,0:46:1690:0:0:0,-13.8474,-147.616
chr01	34053	.	G	A	27753.3	.	AB=0.432203;ABP=7.72129;AC=67;AF=0.712766;AN=94;AO=1223;CIGAR=1X;DP=1734;DPB=1734;DPRA=1.0022;EPP=2572.57;EPPR=1065.29;GTI=0;LEN=1;MEANALT=1.02857;MQM=41.9836;MQMR=42;NS=47;NUMALT=1;ODDS=1.66441;PAIRED=0.998365;PAIREDR=0.998035;PAO=0;PQA=0;PQR=0;PRO=0;QA=44766;QR=18593;RO=509;RPL=12;RPP=2555.51;RPPR=1056.79;RPR=1211;RUN=1;SAF=2;SAP=2641.38;SAR=1221;SRF=1;SRP=1099.62;SRR=508;TYPE=snp;technology.IL…	ANN=A|downstream_gene_variant|MODIFIER|MELO3C018406.2.1-gene|maker-chr01-exonerate_est2genome-gene-0.1|transcript|maker-chr01-exonerate_est2genome-gene-0.1-mRNA-1|protein_coding||c.*3414G>A|||||2999|,A|intron_variant|MODIFIER|MELO3C018407.2.1-gene|maker-chr01-exonerate_est2genome-gene-0.3|transcript|maker-chr01-exonerate_est2genome-gene-0.3-mRNA-1|protein_coding|2/9|c.466-387C>T||||||	GT:DP:AD:RO:QR:AO:QA:GL	0/0:51:51,0:51:1875:0:0:0,-15.3525,-163.729	0/0:26:25,0:25:925:0:0:0,-7.52575,-80.5655	0/0:30:30,0:30:1110:0:0:0,-9.0309,-97.0367	1/1:67:0,66:0:0:66:2421:-211.03,-19.868,0	1/1:10:0,10:0:0:10:370:-32.5843,-3.0103,0	0/0:49:49,0:49:1813:0:0:0,-14.7505,-158.266	1/1:67:0,67:0:0:67:2455:-214.31,-20.169,0	0/1:56:34,22:34:1234:22:778:-51.4422,0,-91.1025	1/1:43:0,43:0:0:43:1591:-138.931,-12.9443,0	1/1:49:0,49:0:0:49:1801:-157.284,-14.7505,0	1/1:23:0,23:0:0:23:827:-72.5082,-6.92369,0	0/0:18:18,0:18:630:0:0:0,-5.41854,-55.4061	1/1:14:0,14:0:0:14:506:-44.4867,-4.21442,0	1/1:37:0,37:0:0:37:1348:-117.892,-11.1381,0	0/0:32:32,0:32:1172:0:0:0,-9.63296,-102.498	1/1:33:0,33:0:0:33:1149:-100.803,-9.93399,0	1/1:33:0,33:0:0:33:1221:-106.705,-9.93399,0	1/1:22:0,22:0:0:22:802:-70.1627,-6.62266,0	1/1:21:0,21:0:0:21:765:-66.9443,-6.32163,0	1/1:35:0,35:0:0:35:1283:-112.166,-10.5361,0	1/1:11:0,11:0:0:11:407:-35.8069,-3.31133,0	1/1:27:0,27:0:0:27:1002:-87.5558,-8.12781,0	1/1:69:0,69:0:0:69:2541:-221.737,-20.7711,0	1/1:23:0,23:0:0:23:851:-74.4783,-6.92369,0	1/1:18:0,18:0:0:18:654:-57.3789,-5.41854,0	1/1:46:1,45:1:37:45:1653:-140.813,-10.2667,0	0/0:23:23,0:23:827:0:0:0,-6.92369,-72.5082	1/1:45:0,45:0:0:45:1641:-143.411,-13.5464,0	1/1:70:0,70:0:0:70:2554:-222.996,-21.0721,0	0/1:22:11,11:11:407:11:395:-28.194,0,-29.1842	1/1:10:0,10:0:0:10:370:-32.5843,-3.0103,0	0/0:42:42,0:42:1530:0:0:0,-12.6433,-133.742	1/1:15:0,15:0:0:15:555:-48.6974,-4.51545,0	0/0:47:47,0:47:1703:0:0:0,-14.1484,-148.873	0/0:66:66,0:66:2394:0:0:0,-19.868,-209.123	0/1:40:22,18:22:790:18:666:-46.324,0,-57.244	0/0:12:12,0:12:444:0:0:0,-3.61236,-39.0295	1/1:41:0,41:0:0:41:1505:-131.503,-12.3422,0	1/1:82:0,82:0:0:82:2997:-261.579,-24.6845,0	0/0:46:46,0:46:1702:0:0:0,-13.8474,-148.599
chr01	38359	.	G	A	27252.1	.	AB=0.27451;ABP=115.629;AC=68;AF=0.772727;AN=88;AO=1258;CIGAR=1X;DP=2196;DPB=2196;DPRA=0.425852;EPP=2734.72;EPPR=2039.85;GTI=9;LEN=1;MEANALT=1;MQM=41.9889;MQMR=41.9957;NS=44;NUMALT=1;ODDS=1.09836;PAIRED=1;PAIREDR=0.998934;PAO=0;PQA=0;PQR=0;PRO=0;QA=46064;QR=34562;RO=938;RPL=0;RPP=2734.72;RPPR=2039.85;RPR=1258;RUN=1;SAF=0;SAP=2734.72;SAR=1258;SRF=0;SRP=2039.85;SRR=938;TYPE=snp;technology.ILLUMINA=1;	ANN=A|upstream_gene_variant|MODIFIER|MELO3C018407.2.1-gene|maker-chr01-exonerate_est2genome-gene-0.3|transcript|maker-chr01-exonerate_est2genome-gene-0.3-mRNA-1|protein_coding||c.-2605C>T|||||2516|,A|downstream_gene_variant|MODIFIER|MELO3C018408.2.1-gene|maker-chr01-exonerate_est2genome-gene-0.4|transcript|maker-chr01-exonerate_est2genome-gene-0.4-mRNA-1|protein_coding||c.*4889C>T|||||4655|,A|int…	GT:DP:AD:RO:QR:AO:QA:GL	1/1:3:0,3:0:0:3:111:-9.97264,-0.90309,0	.:.:.:.:.:.:.:.	.:.:.:.:.:.:.:.	1/1:42:0,42:0:0:42:1542:-134.721,-12.6433,0	1/1:56:0,56:0:0:56:2048:-178.86,-16.8577,0	0/0:119:119,0:119:4343:0:0:0,-35.8226,-378.944	1/1:24:0,24:0:0:24:876:-76.7161,-7.22472,0	0/1:116:94,22:94:3466:22:802:-35.351,0,-267.332	1/1:89:0,89:0:0:89:3233:-282.264,-26.7917,0	1/1:17:0,17:0:0:17:617:-54.1559,-5.11751,0	1/1:18:0,18:0:0:18:666:-58.3652,-5.41854,0	0/0:82:82,0:82:3034:0:0:0,-24.6845,-264.613	1/1:59:0,59:0:0:59:2171:-189.511,-17.7608,0	1/1:15:0,15:0:0:15:543:-47.7098,-4.51545,0	0/0:82:82,0:82:3034:0:0:0,-24.6845,-264.613	1/1:18:0,18:0:0:18:666:-58.3652,-5.41854,0	1/1:24:0,24:0:0:24:864:-75.7313,-7.22472,0	1/1:54:0,54:0:0:54:1998:-174.38,-16.2556,0	1/1:8:0,8:0:0:8:284:-25.1451,-2.40824,0	1/1:77:0,77:0:0:77:2840:-247.781,-23.1793,0	1/1:55:0,55:0:0:55:2011:-175.638,-16.5567,0	1/1:41:0,41:0:0:41:1493:-130.468,-12.3422,0	1/1:109:0,109:0:0:109:4009:-349.61,-32.8123,0	1/1:24:0,24:0:0:24:888:-77.701,-7.22472,0	1/1:24:0,24:0:0:24:888:-77.701,-7.22472,0	1/1:59:0,59:0:0:59:2123:-185.582,-17.7608,0	0/0:77:77,0:77:2849:0:0:0,-23.1793,-248.5	1/1:95:0,95:0:0:95:3515:-306.507,-28.5979,0	1/1:18:0,18:0:0:18:666:-58.3135,-5.41854,0	0/1:76:48,28:48:1764:28:1024:-66.6774,0,-131.183	1/1:10:0,10:0:0:10:370:-32.5323,-3.0103,0	0/0:134:134,0:134:4958:0:0:0,-40.338,-432.138	1/1:24:0,24:0:0:24:888:-77.701,-7.22472,0	.:.:.:.:.:.:.:.	0/0:85:85,0:85:3133:0:0:0,-25.5875,-273.299	0/1:50:41,9:41:1517:9:333:-14.3102,0,-117.434	0/0:39:39,0:39:1419:0:0:0,-11.7402,-124.074	1/1:37:0,37:0:0:37:1345:-117.629,-11.1381,0	1/1:33:0,33:0:0:33:1185:-103.754,-9.93399,0	0/0:135:135,0:135:4971:0:0:0,-40.639,-433.45
chr01	38364	.	C	T	27403.9	.	AB=0.266667;ABP=123.599;AC=68;AF=0.772727;AN=88;AO=1263;CIGAR=1X;DP=2200;DPB=2200;DPRA=0.42963;EPP=2745.58;EPPR=2037.68;GTI=9;LEN=1;MEANALT=1;MQM=41.9889;MQMR=41.9936;NS=44;NUMALT=1;ODDS=1.17701;PAIRED=1;PAIREDR=0.998933;PAO=0;PQA=0;PQR=0;PRO=0;QA=46289;QR=34429;RO=937;RPL=0;RPP=2745.58;RPPR=2037.68;RPR=1263;RUN=1;SAF=0;SAP=2745.58;SAR=1263;SRF=0;SRP=2037.68;SRR=937;TYPE=snp;technology.ILLUMINA=1;	ANN=T|upstream_gene_variant|MODIFIER|MELO3C018407.2.1-gene|maker-chr01-exonerate_est2genome-gene-0.3|transcript|maker-chr01-exonerate_est2genome-gene-0.3-mRNA-1|protein_coding||c.-2610G>A|||||2521|,T|downstream_gene_variant|MODIFIER|MELO3C018408.2.1-gene|maker-chr01-exonerate_est2genome-gene-0.4|transcript|maker-chr01-exonerate_est2genome-gene-0.4-mRNA-1|protein_coding||c.*4884G>A|||||4650|,T|int…	GT:DP:AD:RO:QR:AO:QA:GL	1/1:3:0,3:0:0:3:101:-9.18417,-0.90309,0	.:.:.:.:.:.:.:.	.:.:.:.:.:.:.:.	1/1:41:0,41:0:0:41:1505:-131.498,-12.3422,0	1/1:56:0,56:0:0:56:2072:-180.825,-16.8577,0	0/0:118:118,0:118:4330:0:0:0,-35.5215,-377.684	1/1:24:0,24:0:0:24:888:-77.701,-7.22472,0	0/1:115:94,21:94:3442:21:777:-33.4147,0,-265.67	1/1:90:0,90:0:0:90:3306:-288.431,-27.0927,0	1/1:17:0,17:0:0:17:629:-55.1426,-5.11751,0	1/1:18:0,18:0:0:18:666:-58.3652,-5.41854,0	0/0:81:81,0:81:2985:0:0:0,-24.3834,-260.409	1/1:60:0,60:0:0:60:2183:-190.68,-18.0618,0	1/1:15:0,15:0:0:15:555:-48.6974,-4.51545,0	0/0:82:82,0:82:2998:0:0:0,-24.6845,-261.668	1/1:18:0,18:0:0:18:654:-57.3789,-5.41854,0	1/1:23:0,23:0:0:23:851:-74.4783,-6.92369,0	1/1:54:0,54:0:0:54:1998:-174.38,-16.2556,0	1/1:8:0,8:0:0:8:296:-26.139,-2.40824,0	1/1:77:0,77:0:0:77:2792:-243.854,-23.1793,0	1/1:55:0,55:0:0:55:1999:-174.655,-16.5567,0	1/1:42:0,42:0:0:42:1542:-134.674,-12.6433,0	1/1:108:0,108:0:0:108:3936:-343.49,-32.5112,0	1/1:24:0,24:0:0:24:876:-76.7161,-7.22472,0	1/1:24:0,24:0:0:24:876:-76.7161,-7.22472,0	1/1:58:0,58:0:0:58:2134:-186.288,-17.4597,0	0/0:77:77,0:77:2837:0:0:0,-23.1793,-247.518	1/1:99:0,99:0:0:99:3591:-313.509,-29.802,0	1/1:19:0,19:0:0:19:691:-60.5501,-5.71957,0	0/1:77:50,27:50:1850:27:999:-64.1379,0,-138.258	1/1:10:0,10:0:0:10:358:-31.5411,-3.0103,0	0/0:135:135,0:135:4971:0:0:0,-40.639,-433.398	1/1:24:0,24:0:0:24:876:-76.7161,-7.22472,0	.:.:.:.:.:.:.:.	0/0:85:85,0:85:3109:0:0:0,-25.5875,-271.336	0/1:50:41,9:41:1505:9:333:-14.3102,0,-116.451	0/0:39:39,0:39:1419:0:0:0,-11.7402,-124.074	1/1:38:0,38:0:0:38:1406:-122.818,-11.4391,0	1/1:33:0,33:0:0:33:1221:-106.705,-9.93399,0	0/0:133:133,0:133:4909:0:0:0,-40.037,-427.985
chr01	61384	.	G	A	11905.2	.	AB=0.543046;ABP=10.3013;AC=6;AF=0.0638298;AN=94;AO=601;CIGAR=1X;DP=7520;DPB=7520;DPRA=1.21754;EPP=1299.39;EPPR=14929.8;GTI=0;LEN=1;MEANALT=1.4;MQM=41.9967;MQMR=41.9942;NS=47;NUMALT=1;ODDS=19.9999;PAIRED=1;PAIREDR=0.998698;PAO=0;PQA=0;PQR=0;PRO=0;QA=21700;QR=250898;RO=6914;RPL=1;RPP=1299.39;RPPR=14912.5;RPR=600;RUN=1;SAF=0;SAP=1308.07;SAR=601;SRF=8;SRP=14947.2;SRR=6906;TYPE=snp;technology.ILLUMINA…	ANN=A|upstream_gene_variant|MODIFIER|MELO3C018409.2.1-gene|maker-chr01-exonerate_est2genome-gene-0.5|transcript|maker-chr01-exonerate_est2genome-gene-0.5-mRNA-1|protein_coding||c.-4299C>T|||||4166|,A|downstream_gene_variant|MODIFIER|MELO3C018411.2.1-gene|maker-chr01-exonerate_est2genome-gene-0.7|transcript|maker-chr01-exonerate_est2genome-gene-0.7-mRNA-1|protein_coding||c.*3089C>T|||||2460|,A|int…	GT:DP:AD:RO:QR:AO:QA:GL	0/0:182:182,0:182:6638:0:0:0,-54.7875,-579.028	0/0:138:138,0:138:5010:0:0:0,-41.5421,-437.231	0/0:144:143,1:143:5195:1:37:0,-39.7676,-449.712	0/0:234:234,0:234:8466:0:0:0,-70.441,-738.707	0/0:91:91,0:91:3295:0:0:0,-27.3937,-287.676	1/1:154:0,154:0:0:154:5602:-488.742,-46.3586,0	0/0:203:203,0:203:7415:0:0:0,-61.1091,-646.652	0/1:246:109,137:109:3961:137:4973:-359.955,0,-271.682	0/0:199:199,0:199:7243:0:0:0,-59.905,-631.851	0/0:187:187,0:187:6847:0:0:0,-56.2926,-596.949	0/0:115:115,0:115:4231:0:0:0,-34.6184,-368.997	0/0:81:81,0:81:2937:0:0:0,-24.3834,-256.431	0/0:137:137,0:137:4913:0:0:0,-41.2411,-429.103	0/0:207:207,0:207:7503:0:0:0,-62.3132,-654.69	0/0:109:109,0:109:3889:0:0:0,-32.8123,-339.848	0/0:257:257,0:257:9329:0:0:0,-77.3647,-813.809	0/0:180:180,0:180:6588:0:0:0,-54.1854,-574.493	0/0:111:111,0:111:4047:0:0:0,-33.4143,-353.158	0/0:127:127,0:127:4579:0:0:0,-38.2308,-399.819	0/0:145:145,0:145:5245:0:0:0,-43.6493,-457.827	0/0:96:96,0:96:3516:0:0:0,-28.8989,-306.785	0/0:73:73,0:73:2653:0:0:0,-21.9752,-231.682	0/0:214:214,0:214:7714:0:0:0,-64.4204,-673.325	0/0:71:71,0:71:2543:0:0:0,-21.3731,-222.291	0/0:151:151,0:151:5527:0:0:0,-45.4555,-482.013	0/0:138:138,0:138:4974:0:0:0,-41.5421,-434.288	0/0:161:161,0:161:5813:0:0:0,-48.4658,-507.428	0/0:177:177,0:177:6441:0:0:0,-53.2823,-561.934	0/0:146:146,0:146:5222:0:0:0,-43.9504,-456.136	0/1:207:97,109:97:3541:109:3924:-280.441,0,-246.764	0/0:100:98,0:98:3590:0:0:0,-29.5009,-312.873	0/0:147:147,0:147:5283:0:0:0,-44.2514,-461.33	0/0:131:131,0:131:4703:0:0:0,-39.4349,-410.748	0/0:210:210,0:210:7614:0:0:0,-63.2163,-664.306	0/0:224:224,0:224:8144:0:0:0,-67.4307,-710.455	0/0:178:178,0:178:6478:0:0:0,-53.5833,-565.156	0/0:46:46,0:46:1642:0:0:0,-13.8474,-143.685	0/0:156:155,0:155:5627:0:0:0,-46.6596,-490.785	0/0:275:275,0:275:9983:0:0:0,-82.7832,-870.887	1/1:201:0,200:0:0:200:7164:-625.374,-60.206,0
chr01	61503	.	G	A	132564.0	.	AB=0.462848;ABP=10.755;AC=73;AF=0.776596;AN=94;AO=5944;CIGAR=1X;DP=7627;DPB=7627;DPRA=1.20004;EPP=12910.2;EPPR=3653.26;GTI=0;LEN=1;MEANALT=1.02439;MQM=41.9929;MQMR=41.9941;NS=47;NUMALT=1;ODDS=24.7967;PAIRED=0.998822;PAIREDR=0.99881;PAO=0;PQA=0;PQR=0;PRO=0;QA=216856;QR=61633;RO=1681;RPL=5944;RPP=12910.2;RPPR=3653.26;RPR=0;RUN=1;SAF=0;SAP=12910.2;SAR=5944;SRF=0;SRP=3653.26;SRR=1681;TYPE=snp;technol…	ANN=A|upstream_gene_variant|MODIFIER|MELO3C018409.2.1-gene|maker-chr01-exonerate_est2genome-gene-0.5|transcript|maker-chr01-exonerate_est2genome-gene-0.5-mRNA-1|protein_coding||c.-4418C>T|||||4285|,A|downstream_gene_variant|MODIFIER|MELO3C018411.2.1-gene|maker-chr01-exonerate_est2genome-gene-0.7|transcript|maker-chr01-exonerate_est2genome-gene-0.7-mRNA-1|protein_coding||c.*2970C>T|||||2341|,A|int…	GT:DP:AD:RO:QR:AO:QA:GL	0/0:183:182,1:182:6674:1:37:0,-51.5078,-578.39	1/1:137:0,137:0:0:137:4972:-433.92,-41.2411,0	1/1:147:1,146:1:37:146:5239:-454.012,-40.6707,0	1/1:239:1,238:1:37:238:8688:-754.114,-68.3655,0	1/1:93:1,92:1:37:92:3306:-285.226,-24.4151,0	0/0:162:161,0:161:5909:0:0:0,-48.4658,-514.815	1/1:208:3,205:3:111:205:7525:-645.962,-52.5883,0	0/1:250:140,110:140:5132:110:3998:-273.701,0,-372.343	1/1:205:0,205:0:0:205:7489:-653.097,-61.7112,0	1/1:189:4,185:4:148:185:6709:-572.046,-43.6461,0	1/1:117:1,116:1:37:116:4207:-363.644,-31.6398,0	0/0:82:82,0:82:3010:0:0:0,-24.6845,-262.598	1/1:136:0,136:0:0:136:4996:-435.691,-40.9401,0	1/1:212:0,212:0:0:212:7784:-678.65,-63.8184,0	0/0:112:112,0:112:4084:0:0:0,-33.7154,-356.385	1/1:259:1,258:1:37:258:9414:-817.374,-74.3861,0	1/1:186:0,186:0:0:186:6750:-588.924,-55.9916,0	1/1:110:0,110:0:0:110:4010:-349.94,-33.1133,0	1/1:126:0,126:0:0:126:4626:-403.465,-37.9298,0	1/1:149:0,149:0:0:149:5494:-478.949,-44.8535,0	1/1:97:0,97:0:0:97:3553:-310.008,-29.1999,0	1/1:73:0,73:0:0:73:2689:-234.628,-21.9752,0	1/1:215:0,215:0:0:215:7883:-687.337,-64.7215,0	1/1:73:0,73:0:0:73:2665:-232.664,-21.9752,0	1/1:153:0,153:0:0:153:5594:-487.956,-46.0576,0	1/1:139:0,138:0:0:138:4998:-436,-41.5421,0	0/0:161:159,2:159:5823:2:74:0,-41.6625,-501.046	1/1:177:1,176:1:37:176:6425:-556.872,-49.7016,0	1/1:150:0,150:0:0:150:5466:-476.73,-45.1545,0	0/1:213:117,96:117:4305:96:3511:-242.221,0,-311.323	1/1:99:0,99:0:0:99:3639:-317.435,-29.802,0	0/0:150:149,1:149:5441:1:37:0,-41.5738,-471.062	1/1:129:0,129:0:0:129:4712:-411.082,-38.8329,0	1/1:217:1,216:1:37:216:7869:-682.806,-61.7428,0	0/0:226:226,0:226:8290:0:0:0,-68.0328,-722.734	0/1:183:90,93:90:3294:93:3405:-242.029,0,-232.356	0/0:47:47,0:47:1727:0:0:0,-14.1484,-150.839	1/1:157:1,156:1:37:156:5729:-496.016,-43.681,0	1/1:277:1,276:1:37:276:10068:-874.452,-79.8046,0	0/0:200:200,0:200:7352:0:0:0,-60.206,-640.959
chr01	140285	.	A	T	6863.63	.	AB=0;ABP=0;AC=2;AF=0.0212766;AN=94;AO=251;CIGAR=1X;DP=7269;DPB=7269;DPRA=1.34355;EPP=548.05;EPPR=15242.4;GTI=0;LEN=1;MEANALT=1;MQM=41.9841;MQMR=41.9954;NS=47;NUMALT=1;ODDS=4.0732;PAIRED=0.996016;PAIREDR=0.999003;PAO=0;PQA=0;PQR=0;PRO=0;QA=9107;QR=256906;RO=7018;RPL=123;RPP=3.22658;RPPR=3.08951;RPR=128;RUN=1;SAF=123;SAP=3.22658;SAR=128;SRF=3501;SRP=3.08951;SRR=3517;TYPE=snp;technology.ILLUMINA=1;	ANN=T|upstream_gene_variant|MODIFIER|MELO3C018417.2.1-gene|maker-chr01-exonerate_est2genome-gene-1.1|transcript|maker-chr01-exonerate_est2genome-gene-1.1-mRNA-1|protein_coding||c.-1768A>T|||||1603|,T|intron_variant|MODIFIER|MELO3C018416.2.1-gene|maker-chr01-exonerate_est2genome-gene-1.0|transcript|maker-chr01-exonerate_est2genome-gene-1.0-mRNA-1|protein_coding|1/1|c.*9-271A>T||||||WARNING_TRANSCR…	GT:DP:AD:RO:QR:AO:QA:GL	0/0:349:349,0:349:12745:0:0:0,-105.059,-1111.32	0/0:112:112,0:112:4108:0:0:0,-33.7154,-358.348	0/0:220:220,0:220:8008:0:0:0,-66.2266,-698.546	0/0:139:139,0:139:5059:0:0:0,-41.8432,-441.332	0/0:139:139,0:139:5107:0:0:0,-41.8432,-445.359	0/0:160:160,0:160:5836:0:0:0,-48.1648,-509.11	0/0:225:225,0:225:8265:0:0:0,-67.7317,-720.441	0/0:178:178,0:178:6550:0:0:0,-53.5833,-571.042	0/0:166:166,0:166:6094:0:0:0,-49.971,-531.389	0/0:229:228,1:228:8340:1:26:0,-66.3466,-724.68	0/0:66:66,0:66:2442:0:0:0,-19.868,-213.051	0/0:46:46,0:46:1678:0:0:0,-13.8474,-146.633	0/0:135:135,0:135:4911:0:0:0,-40.639,-428.544	0/0:116:116,0:116:4280:0:0:0,-34.9195,-373.149	0/0:133:131,2:131:4799:2:74:0,-33.2337,-411.793	0/0:172:172,0:172:6256:0:0:0,-51.7772,-545.717	0/0:236:236,0:236:8672:0:0:0,-71.0431,-755.993	0/0:124:124,0:124:4480:0:0:0,-37.3277,-391.132	0/0:32:32,0:32:1160:0:0:0,-9.63296,-101.514	0/0:206:206,0:206:7514:0:0:0,-62.0122,-655.339	0/0:94:94,0:94:3442:0:0:0,-28.2968,-300.284	0/0:143:143,0:143:5195:0:0:0,-43.0473,-453.344	0/0:216:216,0:216:7920:0:0:0,-65.0225,-690.559	0/0:112:112,0:112:4084:0:0:0,-33.7154,-356.385	0/0:121:121,0:121:4417:0:0:0,-36.4246,-385.389	0/0:114:114,0:114:4110:0:0:0,-34.3174,-358.849	0/0:149:149,0:149:5417:0:0:0,-44.8535,-472.68	0/0:253:253,0:253:9265:0:0:0,-76.1606,-807.784	0/0:166:166,0:166:6046:0:0:0,-49.971,-527.465	0/0:227:227,0:227:8363:0:0:0,-68.3338,-728.951	0/0:54:54,0:54:1986:0:0:0,-16.2556,-173.397	0/0:229:229,0:229:8425:0:0:0,-68.9359,-734.415	0/0:230:230,0:230:8474:0:0:0,-69.2369,-738.618	0/0:182:182,0:182:6710:0:0:0,-54.7875,-584.862	1/1:248:0,248:0:0:248:9007:-785.694,-74.6554,0	0/0:141:141,0:141:5145:0:0:0,-42.4452,-448.81	0/0:44:44,0:44:1604:0:0:0,-13.2453,-140.188	0/0:128:128,0:128:4664:0:0:0,-38.5318,-406.967	0/0:253:253,0:253:9313:0:0:0,-76.1606,-811.707	0/0:107:107,0:107:3935:0:0:0,-32.2102,-343.216
chr01	148821	.	G	C	360985	.	AB=0;ABP=0;AC=4;AF=0.0465116;AN=86;AO=18;CIGAR=1X;DP=320;DPB=320;DPRA=1.22185;EPP=3.49285;EPPR=3.03906;GTI=2;LEN=1;MEANALT=1;MQM=42;MQMR=41.9404;NS=43;NUMALT=1;ODDS=1.73481;PAIRED=0;PAIREDR=0;PAO=0;PQA=0;PQR=0;PRO=0;QA=654;QR=11162;RO=302;RPL=0;RPP=42.0968;RPPR=658.795;RPR=18;RUN=1;SAF=10;SAP=3.49285;SAR=8;SRF=152;SRP=3.03906;SRR=150;TYPE=snp;technology.ILLUMINA=1;	ANN=C|synonymous_variant|LOW|MELO3C018419.2.1-gene|maker-chr01-exonerate_est2genome-gene-1.11|transcript|maker-chr01-exonerate_est2genome-gene-1.11-mRNA-1|protein_coding|2/2|c.84C>G|p.Thr28Thr|300/1227|84/378|28/125||,C|downstream_gene_variant|MODIFIER|MELO3C018417.2.1-gene|maker-chr01-exonerate_est2genome-gene-1.1|transcript|maker-chr01-exonerate_est2genome-gene-1.1-mRNA-1|protein_coding||c.*488…	GT:DP:AD:RO:QR:AO:QA:GL	0/0:6:6,0:6:222:0:0:0,-1.80618,-19.6938	1/1:6:0,6:0:0:6:210:-18.6953,-1.80618,0	1/1:12:0,12:0:0:12:444:-39.0295,-3.61236,0	0/0:14:14,0:14:518:0:0:0,-4.21442,-45.4748	.:.:.:.:.:.:.:.	0/0:6:6,0:6:222:0:0:0,-1.80618,-19.5891	0/0:5:5,0:5:185:0:0:0,-1.50515,-16.4186	0/0:6:6,0:6:222:0:0:0,-1.80618,-19.6938	0/0:2:2,0:2:74:0:0:0,-0.60206,-6.80331	0/0:11:11,0:11:395:0:0:0,-3.31133,-34.8167	0/0:2:2,0:2:74:0:0:0,-0.60206,-6.80331	.:.:.:.:.:.:.:.	0/0:10:10,0:10:370:0:0:0,-3.0103,-32.5843	0/0:6:6,0:6:222:0:0:0,-1.80618,-19.6938	0/0:6:6,0:6:222:0:0:0,-1.80618,-19.6938	0/0:8:8,0:8:296:0:0:0,-2.40824,-26.139	0/0:16:16,0:16:592:0:0:0,-4.81648,-51.92	0/0:2:2,0:2:74:0:0:0,-0.60206,-6.80331	0/0:6:6,0:6:222:0:0:0,-1.80618,-19.6938	0/0:10:10,0:10:370:0:0:0,-3.0103,-32.5843	0/0:5:5,0:5:185:0:0:0,-1.50515,-16.4712	0/0:10:10,0:10:370:0:0:0,-3.0103,-32.5843	0/0:6:6,0:6:222:0:0:0,-1.80618,-19.5891	0/0:8:8,0:8:296:0:0:0,-2.40824,-26.139	0/0:4:4,0:4:148:0:0:0,-1.20412,-13.2486	0/0:4:4,0:4:148:0:0:0,-1.20412,-13.2486	0/0:6:6,0:6:222:0:0:0,-1.80618,-19.5891	0/0:8:8,0:8:296:0:0:0,-2.40824,-26.139	0/0:2:2,0:2:74:0:0:0,-0.60206,-6.80331	0/0:7:7,0:7:259:0:0:0,-2.10721,-22.8642	0/0:3:3,0:3:111:0:0:0,-0.90309,-10.0259	0/0:16:16,0:16:592:0:0:0,-4.81648,-51.92	0/0:8:8,0:8:296:0:0:0,-2.40824,-26.139	0/0:14:14,0:14:518:0:0:0,-4.21442,-45.4748	0/0:8:8,0:8:296:0:0:0,-2.40824,-26.139	0/0:8:8,0:8:296:0:0:0,-2.40824,-26.139	.:.:.:.:.:.:.:.	0/0:2:2,0:2:74:0:0:0,-0.60206,-6.80331	0/0:25:25,0:25:925:0:0:0,-7.52575,-80.872	0/0:2:2,0:2:74:0:0:0,-0.60206,-6.80331
chr01	150444	.	T	C	114636.0	.	AB=0.527363;ABP=4.3175;AC=69;AF=0.734043;AN=94;AO=5044;CIGAR=1X;DP=6793;DPB=6793;DPRA=1.06953;EPP=10955.9;EPPR=3800.92;GTI=0;LEN=1;MEANALT=1;MQM=41.9937;MQMR=41.9977;NS=47;NUMALT=1;ODDS=2.26637;PAIRED=0.999009;PAIREDR=0.999428;PAO=0;PQA=0;PQR=0;PRO=0;QA=185214;QR=64137;RO=1749;RPL=0;RPP=10955.9;RPPR=3800.92;RPR=5044;RUN=1;SAF=5044;SAP=10955.9;SAR=0;SRF=1749;SRP=3800.92;SRR=0;TYPE=snp;technology.I…	ANN=C|upstream_gene_variant|MODIFIER|MELO3C018419.2.1-gene|maker-chr01-exonerate_est2genome-gene-1.11|transcript|maker-chr01-exonerate_est2genome-gene-1.11-mRNA-1|protein_coding||c.-1448A>G|||||1232|,C|downstream_gene_variant|MODIFIER|MELO3C018417.2.1-gene|maker-chr01-exonerate_est2genome-gene-1.1|transcript|maker-chr01-exonerate_est2genome-gene-1.1-mRNA-1|protein_coding||c.*6505T>C|||||3688|,C|i…	GT:DP:AD:RO:QR:AO:QA:GL	1/1:179:0,179:0:0:179:6563:-572.303,-53.8844,0	0/0:128:128,0:128:4688:0:0:0,-38.5318,-408.929	0/0:172:172,0:172:6280:0:0:0,-51.7772,-547.782	1/1:176:0,176:0:0:176:6464:-563.508,-52.9813,0	1/1:97:0,97:0:0:97:3553:-309.957,-29.1999,0	0/0:168:168,0:168:6192:0:0:0,-50.573,-539.745	1/1:189:1,188:1:37:188:6884:-596.745,-53.314,0	0/0:162:162,0:162:5970:0:0:0,-48.7669,-520.461	1/1:126:0,126:0:0:126:4638:-404.394,-37.9298,0	1/1:268:0,268:0:0:268:9868:-860.04,-80.676,0	1/1:52:0,52:0:0:52:1924:-167.934,-15.6536,0	0/0:38:38,0:38:1394:0:0:0,-11.4391,-121.834	1/1:107:0,107:0:0:107:3935:-343.164,-32.2102,0	1/1:133:0,133:0:0:133:4861:-424.061,-40.037,0	0/0:96:96,0:96:3492:0:0:0,-28.8989,-304.822	1/1:147:0,147:0:0:147:5372:-468.618,-44.2514,0	1/1:208:0,208:0:0:208:7619:-664.357,-62.6142,0	1/1:63:0,63:0:0:63:2331:-203.383,-18.9649,0	1/1:41:0,41:0:0:41:1517:-132.486,-12.3422,0	1/1:161:0,161:0:0:161:5913:-515.614,-48.4658,0	1/1:75:0,75:0:0:75:2751:-240.091,-22.5773,0	1/1:93:0,93:0:0:93:3405:-297.117,-27.9958,0	1/1:150:0,150:0:0:150:5538:-482.77,-45.1545,0	1/1:84:1,83:1:37:83:3047:-262.292,-21.7058,0	1/1:121:0,121:0:0:121:4474:-390.075,-36.4246,0	1/1:101:0,101:0:0:101:3704:-323.11,-30.404,0	0/0:188:188,0:188:6860:0:0:0,-56.5936,-598.364	0/0:217:217,0:217:7969:0:0:0,-65.3235,-694.711	1/1:228:1,227:1:37:227:8290:-719.393,-65.0542,0	0/0:94:94,0:94:3430:0:0:0,-28.2968,-299.359	1/1:47:0,47:0:0:47:1713:-149.742,-14.1484,0	1/1:224:1,223:1:37:223:8203:-711.499,-63.85,0	1/1:169:1,168:1:37:168:6192:-536.216,-47.2934,0	0/0:190:190,0:190:6970:0:0:0,-57.1957,-607.752	1/1:225:0,225:0:0:225:8289:-722.505,-67.7318,0	0/1:201:95,106:95:3491:106:3898:-279.529,0,-244.037	0/0:20:20,0:20:740:0:0:0,-6.0206,-64.8105	1/1:117:0,117:0:0:117:4317:-376.423,-35.2205,0	1/1:308:0,308:0:0:308:11300:-985.028,-92.7172,0	0/0:176:176,0:176:6476:0:0:0,-52.9813,-564.597
chr01	150470	.	T	A	4302.56	.	AB=0;ABP=0;AC=2;AF=0.0212766;AN=94;AO=195;CIGAR=1X;DP=6804;DPB=6804;DPRA=0.893949;EPP=426.447;EPPR=14289.2;GTI=0;LEN=1;MEANALT=1.5;MQM=41.9897;MQMR=41.9942;NS=47;NUMALT=1;ODDS=13.1587;PAIRED=1;PAIREDR=0.999092;PAO=0;PQA=0;PQR=0;PRO=0;QA=7143;QR=242131;RO=6607;RPL=195;RPP=426.447;RPPR=14280.5;RPR=0;RUN=1;SAF=195;SAP=426.447;SAR=0;SRF=6606;SRP=14341.2;SRR=1;TYPE=snp;technology.ILLUMINA=1;	ANN=A|upstream_gene_variant|MODIFIER|MELO3C018419.2.1-gene|maker-chr01-exonerate_est2genome-gene-1.11|transcript|maker-chr01-exonerate_est2genome-gene-1.11-mRNA-1|protein_coding||c.-1474A>T|||||1258|,A|downstream_gene_variant|MODIFIER|MELO3C018417.2.1-gene|maker-chr01-exonerate_est2genome-gene-1.1|transcript|maker-chr01-exonerate_est2genome-gene-1.1-mRNA-1|protein_coding||c.*6531T>A|||||3714|,A|i…	GT:DP:AD:RO:QR:AO:QA:GL	0/0:179:179,0:179:6539:0:0:0,-53.8844,-570.341	0/0:128:128,0:128:4724:0:0:0,-38.5318,-411.872	0/0:173:173,0:173:6281:0:0:0,-52.0782,-548.062	0/0:179:179,0:179:6599:0:0:0,-53.8844,-575.134	0/0:96:96,0:96:3480:0:0:0,-28.8989,-303.789	0/0:168:168,0:168:6144:0:0:0,-50.573,-535.821	0/0:190:190,0:190:6982:0:0:0,-57.1957,-608.732	0/0:161:161,0:161:5825:0:0:0,-48.4658,-508.409	0/0:125:125,0:125:4589:0:0:0,-37.6287,-400.191	0/0:266:266,0:266:9722:0:0:0,-80.074,-847.665	0/0:52:52,0:52:1924:0:0:0,-15.6536,-167.934	0/0:38:38,0:38:1394:0:0:0,-11.4391,-121.834	0/0:108:108,0:108:3936:0:0:0,-32.5112,-343.443	0/0:135:135,0:135:4959:0:0:0,-40.639,-432.464	0/0:95:95,0:95:3479:0:0:0,-28.5978,-303.563	0/0:146:146,0:146:5402:0:0:0,-43.9504,-470.809	0/0:205:205,0:205:7465:0:0:0,-61.7111,-651.135	0/0:65:64,1:64:2308:1:25:0,-17.0755,-199.204	0/0:42:42,0:42:1530:0:0:0,-12.6433,-133.742	0/0:162:162,0:162:5946:0:0:0,-48.7669,-518.447	0/0:77:77,0:77:2825:0:0:0,-23.1793,-246.536	0/0:93:93,0:93:3357:0:0:0,-27.9958,-293.191	0/0:150:150,0:150:5502:0:0:0,-45.1545,-479.827	0/0:81:81,0:81:2973:0:0:0,-24.3834,-259.427	0/0:121:121,0:121:4405:0:0:0,-36.4246,-384.408	0/0:101:101,0:101:3689:0:0:0,-30.404,-321.866	0/0:188:188,0:188:6932:0:0:0,-56.5936,-604.249	0/0:216:216,0:216:7956:0:0:0,-65.0225,-693.45	0/0:224:224,0:224:8240:0:0:0,-67.4307,-718.302	0/0:95:95,0:95:3479:0:0:0,-28.5978,-303.563	0/0:46:46,0:46:1702:0:0:0,-13.8474,-148.599	0/0:225:225,0:225:8289:0:0:0,-67.7317,-722.505	0/0:169:169,0:169:6229:0:0:0,-50.8741,-543.019	1/1:195:0,194:0:0:194:7118:-620.233,-58.3998,0	0/0:224:224,0:224:8204:0:0:0,-67.4307,-715.359	0/0:202:202,0:202:7390:0:0:0,-60.8081,-644.461	0/0:20:20,0:20:740:0:0:0,-6.0206,-64.8105	0/0:118:118,0:118:4354:0:0:0,-35.5215,-379.646	0/0:309:309,0:309:11289:0:0:0,-93.0183,-984.328	0/0:177:177,0:177:6525:0:0:0,-53.2823,-568.8
chr01	150499	.	G	C	4806.47	.	AB=0;ABP=0;AC=2;AF=0.0212766;AN=94;AO=222;CIGAR=1X;DP=6696;DPB=6696;DPRA=1.59209;EPP=485.077;EPPR=14054.6;GTI=0;LEN=1;MEANALT=2;MQM=42;MQMR=41.9951;NS=47;NUMALT=1;ODDS=0.308397;PAIRED=1;PAIREDR=0.999073;PAO=0;PQA=0;PQR=0;PRO=0;QA=8063;QR=233907;RO=6471;RPL=222;RPP=485.077;RPPR=13993.9;RPR=0;RUN=1;SAF=222;SAP=485.077;SAR=0;SRF=6464;SRP=13993.9;SRR=7;TYPE=snp;technology.ILLUMINA=1;	ANN=C|missense_variant|MODERATE|MELO3C018420.2.1-gene|maker-chr01-exonerate_est2genome-gene-1.12|transcript|maker-chr01-exonerate_est2genome-gene-1.12-mRNA-1|protein_coding|14/15|c.2988C>G|p.Ile996Met|3248/3797|2988/3129|996/1042||,C|upstream_gene_variant|MODIFIER|MELO3C018419.2.1-gene|maker-chr01-exonerate_est2genome-gene-1.11|transcript|maker-chr01-exonerate_est2genome-gene-1.11-mRNA-1|protein_…	GT:DP:AD:RO:QR:AO:QA:GL	0/0:175:175,0:175:6283:0:0:0,-52.6802,-548.622	0/0:128:127,0:127:4555:0:0:0,-38.2308,-397.499	0/0:167:167,0:167:6035:0:0:0,-50.272,-526.764	0/0:177:177,0:177:6405:0:0:0,-53.2823,-558.883	0/0:95:95,0:95:3443:0:0:0,-28.5978,-300.618	0/0:168:168,0:168:6024:0:0:0,-50.573,-526.011	0/0:186:186,0:186:6774:0:0:0,-55.9916,-590.937	0/0:162:162,0:162:5886:0:0:0,-48.7669,-513.594	0/0:124:124,0:124:4432:0:0:0,-37.3277,-387.156	0/0:263:263,0:263:9515:0:0:0,-79.1709,-830.151	0/0:51:51,0:51:1875:0:0:0,-15.3525,-163.729	0/0:38:38,0:38:1370:0:0:0,-11.4391,-119.868	0/0:105:105,0:105:3789:0:0:0,-31.6081,-330.831	0/0:134:134,0:134:4838:0:0:0,-40.338,-422.327	0/0:94:94,0:94:3466:0:0:0,-28.2968,-302.303	0/0:144:144,0:144:5196:0:0:0,-43.3483,-453.572	0/0:203:203,0:203:7331:0:0:0,-61.1091,-639.786	0/0:61:61,0:61:2209:0:0:0,-18.3628,-193.01	0/0:40:40,0:40:1468:0:0:0,-12.0412,-128.28	0/0:160:160,0:160:5824:0:0:0,-48.1648,-508.078	0/0:77:77,0:77:2801:0:0:0,-23.1793,-244.573	0/0:93:93,0:93:3333:0:0:0,-27.9958,-291.228	0/0:148:148,0:148:5392:0:0:0,-44.5524,-470.439	0/0:80:80,0:80:2876:0:0:0,-24.0824,-251.296	0/0:119:119,0:119:4295:0:0:0,-35.8226,-375.019	0/0:99:99,0:99:3639:0:0:0,-29.802,-317.383	0/0:186:186,0:186:6726:0:0:0,-55.9916,-587.014	0/0:213:213,0:213:7713:0:0:0,-64.1194,-673.045	0/0:221:221,0:221:8009:0:0:0,-66.5276,-698.826	0/0:92:92,0:92:3356:0:0:0,-27.6948,-292.913	0/0:47:47,0:47:1703:0:0:0,-14.1484,-148.873	0/0:221:221,0:221:8033:0:0:0,-66.5276,-700.788	0/0:164:164,0:164:5876:0:0:0,-49.3689,-513.172	0/0:188:188,0:188:6776:0:0:0,-56.5936,-591.446	1/1:224:1,222:1:37:222:8063:-699.883,-63.9071,0	0/0:200:200,0:200:7208:0:0:0,-60.206,-629.188	0/0:20:20,0:20:704:0:0:0,-6.0206,-61.8532	0/0:118:118,0:118:4246:0:0:0,-35.5215,-370.815	0/0:298:298,0:298:10714:0:0:0,-89.7069,-935.197	0/0:173:173,0:173:6221:0:0:0,-52.0782,-543.157
chr01	154977	.	G	T	123239.0	.	AB=0.534247;ABP=4.49761;AC=69;AF=0.734043;AN=94;AO=5378;CIGAR=1X;DP=7025;DPB=7025;DPRA=1.16701;EPP=11655.1;EPPR=3579.43;GTI=1;LEN=1;MEANALT=1;MQM=41.9963;MQMR=41.9988;NS=47;NUMALT=1;ODDS=9.30632;PAIRED=0.999256;PAIREDR=0.998786;PAO=0;PQA=0;PQR=0;PRO=0;QA=198225;QR=60531;RO=1647;RPL=0;RPP=11681.2;RPPR=3579.43;RPR=5378;RUN=1;SAF=5375;SAP=11655.1;SAR=3;SRF=1647;SRP=3579.43;SRR=0;TYPE=snp;technology.…	ANN=T|intron_variant|MODIFIER|MELO3C018420.2.1-gene|maker-chr01-exonerate_est2genome-gene-1.12|transcript|maker-chr01-exonerate_est2genome-gene-1.12-mRNA-1|protein_coding|9/14|c.2096-334C>A||||||	GT:DP:AD:RO:QR:AO:QA:GL	1/1:205:0,205:0:0:205:7585:-660.995,-61.7112,0	0/0:101:101,0:101:3677:0:0:0,-30.404,-320.936	0/0:148:148,0:148:5452:0:0:0,-44.5524,-475.344	1/1:215:0,215:0:0:215:7919:-690.279,-64.7215,0	1/1:97:1,96:1:37:96:3507:-302.486,-25.6192,0	0/0:178:178,0:178:6562:0:0:0,-53.5833,-572.023	1/1:185:0,185:0:0:185:6833:-595.562,-55.6906,0	0/0:231:230,1:230:8402:1:37:0,-65.9572,-729.102	1/1:167:0,167:0:0:167:6179:-538.536,-50.272,0	1/1:303:0,303:0:0:303:11190:-975.062,-91.2121,0	1/1:63:0,63:0:0:63:2319:-202.401,-18.9649,0	0/0:45:45,0:45:1665:0:0:0,-13.5463,-145.376	1/1:144:0,144:0:0:144:5295:-461.683,-43.3483,0	1/1:137:0,137:0:0:137:5057:-440.876,-41.2411,0	0/0:74:74,0:74:2714:0:0:0,-22.2762,-236.868	1/1:123:0,123:0:0:123:4539:-395.708,-37.0267,0	1/1:216:0,216:0:0:216:7958:-693.677,-65.0225,0	1/1:104:0,104:0:0:104:3836:-334.529,-31.3071,0	1/1:52:0,52:0:0:52:1924:-167.934,-15.6536,0	1/1:127:0,127:0:0:127:4699:-409.631,-38.2308,0	1/1:97:2,95:2:74:95:3503:-298.722,-22.3966,0	1/1:104:0,104:0:0:104:3836:-334.529,-31.3071,0	1/1:179:0,179:0:0:179:6623:-577.156,-53.8844,0	1/1:66:0,66:0:0:66:2431:-212.157,-19.868,0	1/1:124:0,124:0:0:124:4576:-398.982,-37.3277,0	1/1:83:0,83:0:0:83:3046:-265.78,-24.9855,0	0/0:121:121,0:121:4465:0:0:0,-36.4246,-389.314	0/0:184:184,0:184:6760:0:0:0,-55.3895,-589.397	1/1:126:0,126:0:0:126:4643:-404.88,-37.9298,0	0/0:134:134,0:134:4922:0:0:0,-40.338,-429.246	1/1:44:0,44:0:0:44:1628:-142.153,-13.2453,0	1/1:183:1,182:1:37:182:6653:-576.639,-51.5078,0	1/1:168:0,168:0:0:168:6151:-536.409,-50.573,0	0/0:162:162,0:162:5946:0:0:0,-48.7669,-518.499	1/1:316:0,316:0:0:316:11608:-1011.84,-95.1255,0	0/1:146:68,78:68:2516:78:2886:-207.772,0,-175.546	0/0:25:24,1:24:888:1:37:0,-3.94506,-74.1203	1/1:144:0,144:0:0:144:5316:-463.434,-43.3483,0	1/1:280:0,280:0:0:280:10311:-898.578,-84.2884,0	0/0:174:174,0:174:6414:0:0:0,-52.3792,-559.132
chr01	159516	.	T	C	76756.9	.	AB=0.435484;ABP=7.49334;AC=65;AF=0.691489;AN=94;AO=3463;CIGAR=1X;DP=4997;DPB=4997;DPRA=1.09928;EPP=7496.78;EPPR=3308;GTI=0;LEN=1;MEANALT=1.17143;MQM=41.9902;MQMR=41.9974;NS=47;NUMALT=1;ODDS=4.69179;PAIRED=0.998845;PAIREDR=0.999345;PAO=0;PQA=0;PQR=0;PRO=0;QA=124647;QR=56054;RO=1526;RPL=2;RPP=7505.46;RPPR=3299.33;RPR=3461;RUN=1;SAF=5;SAP=7479.45;SAR=3458;SRF=1;SRP=3308;SRR=1525;TYPE=snp;technology.…	ANN=C|missense_variant|MODERATE|MELO3C018420.2.1-gene|maker-chr01-exonerate_est2genome-gene-1.12|transcript|maker-chr01-exonerate_est2genome-gene-1.12-mRNA-1|protein_coding|2/15|c.428A>G|p.His143Arg|688/3797|428/3129|143/1042||,C|upstream_gene_variant|MODIFIER|MELO3C018421.2.1-gene|maker-chr01-exonerate_est2genome-gene-1.2|transcript|maker-chr01-exonerate_est2genome-gene-1.2-mRNA-1|protein_coding…	GT:DP:AD:RO:QR:AO:QA:GL	0/0:147:144,3:144:5328:3:111:0,-34.2255,-454.338	0/0:90:90,0:90:3306:0:0:0,-27.0927,-288.431	0/0:113:113,0:113:4145:0:0:0,-34.0164,-361.57	1/1:147:0,145:0:0:145:5173:-451.586,-43.6494,0	1/1:100:0,100:0:0:100:3607:-315.032,-30.103,0	0/0:121:121,0:121:4441:0:0:0,-36.4246,-387.352	1/1:131:0,129:0:0:129:4625:-403.714,-38.8329,0	0/0:121:121,0:121:4453:0:0:0,-36.4246,-388.333	1/1:122:0,122:0:0:122:4431:-386.733,-36.7257,0	1/1:141:0,141:0:0:141:5073:-442.975,-42.4452,0	1/1:51:0,51:0:0:51:1803:-157.835,-15.3525,0	0/0:24:24,0:24:876:0:0:0,-7.22472,-76.7161	1/1:71:0,71:0:0:71:2543:-222.291,-21.3731,0	1/1:107:0,106:0:0:106:3814:-332.854,-31.9092,0	0/0:52:52,0:52:1912:0:0:0,-15.6536,-166.952	1/1:135:0,135:0:0:135:4889:-426.706,-40.6391,0	1/1:145:0,144:0:0:144:5206:-454.085,-43.3483,0	1/1:60:0,60:0:0:60:2148:-187.823,-18.0618,0	1/1:51:0,51:0:0:51:1875:-163.729,-15.3525,0	1/1:82:0,82:0:0:82:2962:-258.723,-24.6845,0	1/1:57:1,56:1:37:56:1976:-169.386,-13.578,0	1/1:66:0,66:0:0:66:2320:-203.038,-19.868,0	1/1:120:0,120:0:0:120:4248:-371.322,-36.1236,0	1/1:47:0,47:0:0:47:1686:-147.446,-14.1484,0	1/1:105:0,105:0:0:105:3753:-327.835,-31.6082,0	1/1:52:0,51:0:0:51:1851:-161.523,-15.3525,0	0/0:131:131,0:131:4799:0:0:0,-39.4349,-418.597	0/0:123:122,1:122:4490:1:37:0,-33.446,-387.975	1/1:140:0,140:0:0:140:5072:-442.644,-42.1442,0	0/0:89:89,0:89:3269:0:0:0,-26.7917,-285.208	1/1:46:0,46:0:0:46:1641:-143.597,-13.8474,0	1/1:134:0,134:0:0:134:4845:-422.911,-40.338,0	1/1:110:0,110:0:0:110:3950:-345.033,-33.1133,0	0/0:161:161,0:161:5945:0:0:0,-48.4658,-518.219	0/0:156:156,0:156:5700:0:0:0,-46.9607,-497.149	0/1:124:70,54:70:2554:54:1971:-134.818,0,-185.668	0/0:20:20,0:20:728:0:0:0,-6.0206,-63.8247	1/1:111:0,111:0:0:111:3999:-349.231,-33.4143,0	1/1:177:0,177:0:0:177:6366:-555.776,-53.2823,0	0/0:110:110,0:110:4034:0:0:0,-33.1133,-351.902
chr01	166718	.	C	G	300.03	.	AB=0;ABP=0;AC=2;AF=0.0212766;AN=94;AO=18;CIGAR=1X;DP=874;DPB=874;DPRA=1.02222;EPP=42.0968;EPPR=1853.1;GTI=1;LEN=1;MEANALT=1;MQM=42;MQMR=41.9906;NS=47;NUMALT=1;ODDS=3.31624;PAIRED=1;PAIREDR=0.995305;PAO=0;PQA=0;PQR=0;PRO=0;QA=666;QR=31332;RO=852;RPL=0;RPP=42.0968;RPPR=1853.1;RPR=18;RUN=1;SAF=18;SAP=42.0968;SAR=0;SRF=852;SRP=1853.1;SRR=0;TYPE=snp;technology.ILLUMINA=1;	ANN=G|upstream_gene_variant|MODIFIER|MELO3C018422.2.1-gene|maker-chr01-exonerate_est2genome-gene-1.3|transcript|maker-chr01-exonerate_est2genome-gene-1.3-mRNA-1|protein_coding||c.-1310C>G|||||1027|,G|upstream_gene_variant|MODIFIER|MELO3C018423.2.1-gene|maker-chr01-exonerate_est2genome-gene-1.4|transcript|maker-chr01-exonerate_est2genome-gene-1.4-mRNA-1|protein_coding||c.-4377C>G|||||4279|,G|intro…	GT:DP:AD:RO:QR:AO:QA:GL	1/1:19:1,18:1:37:18:666:-54.7846,-2.13888,0	0/0:20:20,0:20:740:0:0:0,-6.0206,-64.8105	0/0:27:27,0:27:987:0:0:0,-8.12781,-86.3845	0/0:16:16,0:16:592:0:0:0,-4.81648,-51.92	0/0:10:10,0:10:370:0:0:0,-3.0103,-32.5843	0/0:29:29,0:29:1061:0:0:0,-8.72987,-92.83	0/0:31:31,0:31:1147:0:0:0,-9.33193,-100.259	0/0:21:21,0:21:777:0:0:0,-6.32163,-68.0331	0/0:22:22,0:22:814:0:0:0,-6.62266,-71.2557	0/0:29:29,0:29:1073:0:0:0,-8.72987,-93.8141	0/0:15:14,0:14:518:0:0:0,-4.21442,-45.1167	0/0:4:4,0:4:148:0:0:0,-1.20412,-13.2486	0/0:5:5,0:5:185:0:0:0,-1.50515,-16.4712	0/0:29:29,0:29:1073:0:0:0,-8.72987,-93.8141	0/0:10:9,0:9:333:0:0:0,-2.70927,-28.985	0/0:14:14,0:14:518:0:0:0,-4.21442,-45.423	0/0:18:18,0:18:654:0:0:0,-5.41854,-57.3789	0/0:16:16,0:16:592:0:0:0,-4.81648,-51.92	0/0:12:12,0:12:444:0:0:0,-3.61236,-39.0295	0/0:16:16,0:16:592:0:0:0,-4.81648,-51.92	0/0:12:12,0:12:444:0:0:0,-3.61236,-39.0295	0/0:5:5,0:5:185:0:0:0,-1.50515,-16.4712	0/0:24:23,0:23:827:0:0:0,-6.92369,-72.1506	0/0:7:7,0:7:259:0:0:0,-2.10721,-22.9164	0/0:27:26,0:26:938:0:0:0,-7.82678,-81.7995	0/0:13:13,0:13:481:0:0:0,-3.91339,-42.2521	0/0:24:24,0:24:876:0:0:0,-7.22472,-76.7161	0/0:33:33,0:33:1209:0:0:0,-9.93399,-105.721	0/0:27:27,0:27:999:0:0:0,-8.12781,-87.3688	0/0:17:17,0:17:629:0:0:0,-5.11751,-55.1426	0/0:10:10,0:10:370:0:0:0,-3.0103,-32.5323	0/0:11:11,0:11:383:0:0:0,-3.31133,-33.8265	0/0:14:14,0:14:518:0:0:0,-4.21442,-45.4748	0/0:34:34,0:34:1258:0:0:0,-10.235,-109.927	0/0:21:21,0:21:777:0:0:0,-6.32163,-68.0331	0/0:21:21,0:21:765:0:0:0,-6.32163,-67.0431	0/0:4:4,0:4:148:0:0:0,-1.20412,-13.2486	0/0:14:14,0:14:518:0:0:0,-4.21442,-45.4748	0/0:36:36,0:36:1332:0:0:0,-10.8371,-116.372	0/0:26:26,0:26:962:0:0:0,-7.82678,-84.1462
chr01	166736	.	A	G	14618.4	.	AB=0.285714;ABP=11.386;AC=73;AF=0.776596;AN=94;AO=663;CIGAR=1X;DP=882;DPB=882;DPRA=0.886248;EPP=1442.7;EPPR=474.22;GTI=2;LEN=1;MEANALT=1.02632;MQM=41.9879;MQMR=41.9908;NS=47;NUMALT=1;ODDS=0.00564374;PAIRED=0.996983;PAIREDR=0.990783;PAO=0;PQA=0;PQR=0;PRO=0;QA=24155;QR=7993;RO=217;RPL=0;RPP=1442.7;RPPR=474.22;RPR=663;RUN=1;SAF=663;SAP=1442.7;SAR=0;SRF=217;SRP=474.22;SRR=0;TYPE=snp;technology.ILLUMI…	ANN=G|upstream_gene_variant|MODIFIER|MELO3C018422.2.1-gene|maker-chr01-exonerate_est2genome-gene-1.3|transcript|maker-chr01-exonerate_est2genome-gene-1.3-mRNA-1|protein_coding||c.-1292A>G|||||1009|,G|upstream_gene_variant|MODIFIER|MELO3C018423.2.1-gene|maker-chr01-exonerate_est2genome-gene-1.4|transcript|maker-chr01-exonerate_est2genome-gene-1.4-mRNA-1|protein_coding||c.-4359A>G|||||4261|,G|intro…	GT:DP:AD:RO:QR:AO:QA:GL	1/1:20:0,20:0:0:20:712:-62.5383,-6.0206,0	1/1:20:0,20:0:0:20:728:-63.9087,-6.0206,0	1/1:28:0,28:0:0:28:1032:-90.2913,-8.42884,0	1/1:16:0,16:0:0:16:583:-51.1972,-4.81648,0	1/1:10:0,10:0:0:10:366:-32.282,-3.0103,0	0/0:29:29,0:29:1049:0:0:0,-8.72987,-91.8459	1/1:30:0,30:0:0:30:1069:-93.806,-9.0309,0	0/0:21:21,0:21:777:0:0:0,-6.32163,-68.0331	1/1:21:0,21:0:0:21:777:-68.0331,-6.32163,0	1/1:29:0,29:0:0:29:1069:-93.514,-8.72987,0	1/1:15:0,15:0:0:15:547:-48.0951,-4.51545,0	0/0:4:4,0:4:148:0:0:0,-1.20412,-13.2486	1/1:6:0,6:0:0:6:214:-19.0394,-1.80618,0	1/1:29:0,29:0:0:29:1069:-93.514,-8.72987,0	0/0:10:10,0:10:370:0:0:0,-3.0103,-32.5843	1/1:14:0,14:0:0:14:506:-44.5259,-4.21442,0	1/1:18:0,18:0:0:18:658:-57.7637,-5.41854,0	1/1:16:0,16:0:0:16:563:-49.5512,-4.81648,0	1/1:12:0,12:0:0:12:444:-39.0295,-3.61236,0	1/1:16:0,16:0:0:16:576:-50.7159,-4.81648,0	1/1:12:0,12:0:0:12:440:-38.7278,-3.61236,0	1/1:6:0,6:0:0:6:215:-19.1372,-1.80618,0	1/1:24:0,24:0:0:24:884:-77.4006,-7.22472,0	1/1:7:0,7:0:0:7:250:-22.1872,-2.10721,0	1/1:28:1,26:1:37:26:936:-78.5235,-4.90519,0	1/1:13:0,13:0:0:13:481:-42.2521,-3.91339,0	0/0:24:24,0:24:876:0:0:0,-7.22472,-76.7161	0/0:34:34,0:34:1258:0:0:0,-10.235,-109.927	1/1:27:0,27:0:0:27:990:-86.648,-8.12781,0	0/0:17:16,1:16:592:1:37:0,-1.53682,-48.3393	1/1:10:0,10:0:0:10:361:-31.8497,-3.0103,0	1/1:11:0,11:0:0:11:403:-35.5049,-3.31133,0	1/1:15:0,15:0:0:15:551:-48.3962,-4.51545,0	0/0:34:33,0:33:1221:0:0:0,-9.93399,-106.452	1/1:21:0,21:0:0:21:769:-67.432,-6.32163,0	0/1:21:15,6:15:555:6:218:-13.0677,0,-42.324	0/0:4:4,0:4:148:0:0:0,-1.20412,-13.2486	1/1:14:0,14:0:0:14:514:-45.1734,-4.21442,0	1/1:36:0,36:0:0:36:1303:-114.119,-10.8371,0	0/0:26:26,0:26:962:0:0:0,-7.82678,-84.1462
chr01	166786	.	G	A	448502	.	AB=0;ABP=0;AC=4;AF=0.0425532;AN=94;AO=26;CIGAR=1X;DP=875;DPB=875;DPRA=0.689046;EPP=59.4686;EPPR=1812.01;GTI=2;LEN=1;MEANALT=1;MQM=42;MQMR=41.9882;NS=47;NUMALT=1;ODDS=2.43753;PAIRED=0.961538;PAIREDR=0.996466;PAO=0;PQA=0;PQR=0;PRO=0;QA=956;QR=31005;RO=849;RPL=26;RPP=59.4686;RPPR=1803.42;RPR=0;RUN=1;SAF=26;SAP=59.4686;SAR=0;SRF=848;SRP=1837.91;SRR=1;TYPE=snp;technology.ILLUMINA=1;	ANN=A|upstream_gene_variant|MODIFIER|MELO3C018422.2.1-gene|maker-chr01-exonerate_est2genome-gene-1.3|transcript|maker-chr01-exonerate_est2genome-gene-1.3-mRNA-1|protein_coding||c.-1242G>A|||||959|,A|upstream_gene_variant|MODIFIER|MELO3C018423.2.1-gene|maker-chr01-exonerate_est2genome-gene-1.4|transcript|maker-chr01-exonerate_est2genome-gene-1.4-mRNA-1|protein_coding||c.-4309G>A|||||4211|,A|intron…	GT:DP:AD:RO:QR:AO:QA:GL	0/0:21:21,0:21:741:0:0:0,-6.32163,-65.0766	0/0:20:20,0:20:740:0:0:0,-6.0206,-64.8105	0/0:28:28,0:28:1036:0:0:0,-8.42884,-90.5915	0/0:16:16,0:16:592:0:0:0,-4.81648,-51.92	0/0:10:10,0:10:370:0:0:0,-3.0103,-32.5843	0/0:30:30,0:30:1098:0:0:0,-9.0309,-96.0527	0/0:31:31,0:31:1147:0:0:0,-9.33193,-100.259	0/0:21:21,0:21:741:0:0:0,-6.32163,-65.0766	0/0:22:22,0:22:814:0:0:0,-6.62266,-71.2557	0/0:28:28,0:28:1024:0:0:0,-8.42884,-89.6072	0/0:15:15,0:15:555:0:0:0,-4.51545,-48.6974	0/0:3:3,0:3:111:0:0:0,-0.90309,-10.0259	0/0:6:6,0:6:222:0:0:0,-1.80618,-19.6415	0/0:29:29,0:29:1061:0:0:0,-8.72987,-92.83	0/0:10:10,0:10:370:0:0:0,-3.0103,-32.5843	0/0:14:14,0:14:518:0:0:0,-4.21442,-45.423	0/0:18:18,0:18:666:0:0:0,-5.41854,-58.3652	0/0:15:15,0:15:555:0:0:0,-4.51545,-48.6974	0/0:12:12,0:12:432:0:0:0,-3.61236,-38.0401	0/0:16:16,0:16:592:0:0:0,-4.81648,-51.92	0/0:12:12,0:12:444:0:0:0,-3.61236,-39.0295	0/0:5:5,0:5:185:0:0:0,-1.50515,-16.4712	0/0:23:23,0:23:803:0:0:0,-6.92369,-70.5381	0/0:7:7,0:7:247:0:0:0,-2.10721,-21.9205	0/0:27:27,0:27:987:0:0:0,-8.12781,-86.3845	0/0:13:13,0:13:481:0:0:0,-3.91339,-42.2521	0/0:24:24,0:24:864:0:0:0,-7.22472,-75.7313	0/0:33:33,0:33:1185:0:0:0,-9.93399,-103.754	0/0:27:27,0:27:987:0:0:0,-8.12781,-86.3845	0/0:17:17,0:17:629:0:0:0,-5.11751,-55.1426	0/0:10:10,0:10:370:0:0:0,-3.0103,-32.5323	1/1:11:0,11:0:0:11:407:-35.8069,-3.31133,0	1/1:15:0,15:0:0:15:549:-48.2315,-4.51545,0	0/0:34:34,0:34:1234:0:0:0,-10.235,-107.96	0/0:21:21,0:21:777:0:0:0,-6.32163,-68.0331	0/0:20:20,0:20:728:0:0:0,-6.0206,-63.773	0/0:4:4,0:4:124:0:0:0,-1.20412,-11.2335	0/0:14:14,0:14:506:0:0:0,-4.21442,-44.4867	0/0:36:36,0:36:1320:0:0:0,-10.8371,-115.389	0/0:26:26,0:26:962:0:0:0,-7.82678,-84.1462
chr01	170715	.	A	G	19407.8	.	AB=0.603175;ABP=8.83536;AC=59;AF=0.655556;AN=90;AO=884;CIGAR=1X;DP=1351;DPB=1351;DPRA=0.9319;EPP=1922.59;EPPR=1017.09;GTI=4;LEN=1;MEANALT=1;MQM=41.7647;MQMR=41.9829;NS=45;NUMALT=1;ODDS=0.428638;PAIRED=0.997738;PAIREDR=0.997859;PAO=0;PQA=0;PQR=0;PRO=0;QA=32182;QR=17195;RO=467;RPL=0;RPP=1922.59;RPPR=1017.09;RPR=884;RUN=1;SAF=884;SAP=1922.59;SAR=0;SRF=467;SRP=1017.09;SRR=0;TYPE=snp;technology.ILLUMI…	ANN=G|upstream_gene_variant|MODIFIER|MELO3C018423.2.1-gene|maker-chr01-exonerate_est2genome-gene-1.4|transcript|maker-chr01-exonerate_est2genome-gene-1.4-mRNA-1|protein_coding||c.-380A>G|||||282|,G|upstream_gene_variant|MODIFIER|MELO3C018424.2.1-gene|maker-chr01-exonerate_est2genome-gene-1.5|transcript|maker-chr01-exonerate_est2genome-gene-1.5-mRNA-1|protein_coding||c.-2906A>G|||||2782|,G|downstr…	GT:DP:AD:RO:QR:AO:QA:GL	1/1:9:0,9:0:0:9:330:-28.7442,-2.70927,0	.:.:.:.:.:.:.:.	.:.:.:.:.:.:.:.	1/1:43:0,43:0:0:43:1567:-136.548,-12.9443,0	1/1:23:1,22:1:37:22:814:-67.5717,-3.343,0	0/0:37:37,0:37:1369:0:0:0,-11.1381,-119.595	1/1:78:0,78:0:0:78:2766:-241.541,-23.4803,0	0/0:35:35,0:35:1295:0:0:0,-10.536,-113.15	0/0:25:25,0:25:925:0:0:0,-7.52575,-80.9236	1/1:66:0,66:0:0:66:2430:-211.76,-19.868,0	1/1:9:0,9:0:0:9:321:-28.3647,-2.70927,0	0/0:3:3,0:3:111:0:0:0,-0.90309,-10.0259	1/1:26:0,26:0:0:26:962:-84.043,-7.82678,0	1/1:33:0,33:0:0:33:1197:-104.634,-9.93399,0	0/0:31:31,0:31:1123:0:0:0,-9.33193,-98.2401	1/1:30:0,30:0:0:30:1074:-93.9257,-9.0309,0	1/1:46:0,46:0:0:46:1654:-144.509,-13.8474,0	1/1:28:0,28:0:0:28:1012:-88.4683,-8.42884,0	1/1:3:0,3:0:0:3:111:-10.0259,-0.90309,0	1/1:40:0,40:0:0:40:1444:-126.005,-12.0412,0	0/0:31:31,0:31:1135:0:0:0,-9.33193,-99.2755	1/1:45:0,45:0:0:45:1653:-144.136,-13.5464,0	1/1:33:0,33:0:0:33:1196:-104.589,-9.93399,0	1/1:20:0,20:0:0:20:728:-63.7169,-6.0206,0	1/1:30:0,30:0:0:30:1110:-96.8304,-9.0309,0	1/1:13:0,13:0:0:13:481:-42.0967,-3.91339,0	0/0:37:37,0:37:1357:0:0:0,-11.1381,-118.612	0/0:66:66,0:66:2442:0:0:0,-19.868,-213.051	0/1:51:23,28:23:851:28:1036:-75.1873,0,-59.1258	0/0:36:36,0:36:1332:0:0:0,-10.8371,-116.321	0/1:7:1,6:1:37:6:222:-17.5342,0,-1.47348	0/1:5:1,4:1:37:4:145:-11.3278,0,-2.07554	1/1:2:0,2:0:0:2:71:-6.48499,-0.60206,0	1/1:54:0,54:0:0:54:1962:-171.428,-16.2556,0	1/1:44:0,44:0:0:44:1616:-140.965,-13.2453,0	0/0:27:27,0:27:999:0:0:0,-8.12781,-87.3688	0/0:5:5,0:5:173:0:0:0,-1.50515,-15.4691	1/1:19:0,19:0:0:19:691:-60.5501,-5.71957,0	0/0:74:74,0:74:2726:0:0:0,-22.2762,-237.747	0/0:14:14,0:14:506:0:0:0,-4.21442,-44.4867
chr01	170819	.	C	G	18220.5	.	AB=0.607143;ABP=8.59409;AC=56;AF=0.636364;AN=88;AO=842;CIGAR=1X;DP=1253;DPB=1253;DPRA=1.15744;EPP=1831.39;EPPR=891.143;GTI=4;LEN=1;MEANALT=1.03448;MQM=41.7981;MQMR=41.9951;NS=44;NUMALT=1;ODDS=0.535238;PAIRED=0.998812;PAIREDR=1;PAO=0;PQA=0;PQR=0;PRO=0;QA=30335;QR=14257;RO=409;RPL=0;RPP=1831.39;RPPR=891.143;RPR=842;RUN=1;SAF=0;SAP=1831.39;SAR=842;SRF=0;SRP=891.143;SRR=409;TYPE=snp;technology.ILLUMI…	ANN=G|upstream_gene_variant|MODIFIER|MELO3C018423.2.1-gene|maker-chr01-exonerate_est2genome-gene-1.4|transcript|maker-chr01-exonerate_est2genome-gene-1.4-mRNA-1|protein_coding||c.-276C>G|||||178|,G|upstream_gene_variant|MODIFIER|MELO3C018424.2.1-gene|maker-chr01-exonerate_est2genome-gene-1.5|transcript|maker-chr01-exonerate_est2genome-gene-1.5-mRNA-1|protein_coding||c.-2802C>G|||||2678|,G|downstr…	GT:DP:AD:RO:QR:AO:QA:GL	1/1:2:0,2:0:0:2:74:-6.74907,-0.60206,0	.:.:.:.:.:.:.:.	.:.:.:.:.:.:.:.	1/1:42:0,42:0:0:42:1530:-133.326,-12.6433,0	1/1:23:1,22:1:37:22:790:-65.6012,-3.343,0	0/0:29:28,0:28:1000:0:0:0,-8.42884,-87.4245	1/1:75:0,75:0:0:75:2691:-234.869,-22.5773,0	0/0:30:30,0:30:1002:0:0:0,-9.0309,-88.1811	0/0:24:24,0:24:840:0:0:0,-7.22472,-73.7615	1/1:65:0,65:0:0:65:2333:-203.628,-19.567,0	1/1:9:0,9:0:0:9:321:-28.3692,-2.70927,0	0/0:2:2,0:2:74:0:0:0,-0.60206,-6.80331	1/1:26:0,26:0:0:26:941:-82.3805,-7.82678,0	1/1:32:0,32:0:0:32:1171:-102.306,-9.63296,0	0/0:28:28,0:28:976:0:0:0,-8.42884,-85.6704	1/1:29:0,29:0:0:29:1025:-89.723,-8.72987,0	1/1:42:0,42:0:0:42:1529:-133.496,-12.6433,0	1/1:28:0,28:0:0:28:1024:-89.4996,-8.42884,0	1/1:3:0,3:0:0:3:99:-9.0093,-0.90309,0	1/1:39:0,39:0:0:39:1419:-123.812,-11.7402,0	0/0:27:27,0:27:891:0:0:0,-8.12781,-78.5097	1/1:44:0,44:0:0:44:1605:-140.116,-13.2453,0	1/1:31:0,31:0:0:31:1113:-97.4274,-9.33193,0	1/1:19:0,19:0:0:19:691:-60.4984,-5.71957,0	1/1:26:0,26:0:0:26:950:-83.0069,-7.82678,0	1/1:13:0,13:0:0:13:469:-41.108,-3.91339,0	0/0:34:34,0:34:1222:0:0:0,-10.235,-106.977	0/0:61:61,0:61:2113:0:0:0,-18.3628,-185.153	0/1:49:21,28:21:729:28:1023:-74.7644,0,-49.3406	0/0:31:31,0:31:1123:0:0:0,-9.33193,-98.2916	0/1:7:1,6:1:37:6:222:-17.5342,0,-1.47348	0/0:1:1,0:1:37:0:0:0,-0.30103,-3.58069	.:.:.:.:.:.:.:.	1/1:52:0,52:0:0:52:1903:-166.181,-15.6536,0	1/1:42:0,42:0:0:42:1482:-129.605,-12.6433,0	0/0:24:24,0:24:852:0:0:0,-7.22472,-74.7464	0/0:4:4,0:4:124:0:0:0,-1.20412,-11.2335	1/1:18:0,18:0:0:18:654:-57.3272,-5.41854,0	0/0:62:62,0:62:2174:0:0:0,-18.6639,-190.335	0/0:13:13,0:13:433:0:0:0,-3.91339,-38.2973
chr01	219005	.	A	G	25116.6	.	AB=0;ABP=0;AC=8;AF=0.0851064;AN=94;AO=1165;CIGAR=1X;DP=9817;DPB=9817;DPRA=1.30878;EPP=2532.78;EPPR=18790.6;GTI=0;LEN=1;MEANALT=1;MQM=41.9948;MQMR=41.9963;NS=47;NUMALT=1;ODDS=12.8149;PAIRED=0.998283;PAIREDR=0.998729;PAO=0;PQA=0;PQR=0;PRO=0;QA=41863;QR=303384;RO=8652;RPL=1165;RPP=2532.78;RPPR=18790.6;RPR=0;RUN=1;SAF=0;SAP=2532.78;SAR=1165;SRF=0;SRP=18790.6;SRR=8652;TYPE=snp;technology.ILLUMINA=1;	ANN=G|intron_variant|MODIFIER|MELO3C018430.2.1-gene|maker-chr01-exonerate_est2genome-gene-2.2|transcript|maker-chr01-exonerate_est2genome-gene-2.2-mRNA-1|protein_coding|2/2|c.393+15A>G||||||	GT:DP:AD:RO:QR:AO:QA:GL	1/1:295:11,284:11:407:284:10196:-854.277,-52.997,0	0/0:181:181,0:181:6349:0:0:0,-54.4864,-555.206	0/0:256:256,0:256:8884:0:0:0,-77.0637,-777.293	0/0:294:294,0:294:10194:0:0:0,-88.5028,-891.909	0/0:134:134,0:134:4670:0:0:0,-40.338,-408.642	0/0:210:210,0:210:7302:0:0:0,-63.2163,-638.856	0/0:334:334,0:334:11710:0:0:0,-100.544,-1023.75	0/0:299:299,0:299:10523:0:0:0,-90.008,-919.74	0/0:237:237,0:237:8277:0:0:0,-71.3441,-723.903	0/0:274:273,1:273:9633:1:37:0,-78.9015,-838.3	0/0:106:106,0:106:3778:0:0:0,-31.9092,-330.18	0/0:93:93,0:93:3189:0:0:0,-27.9958,-279.451	0/0:183:183,0:183:6339:0:0:0,-55.0885,-554.785	0/0:229:229,0:229:8137:0:0:0,-68.9359,-710.876	0/0:130:128,2:128:4532:2:74:0,-32.3306,-389.319	0/0:310:310,0:310:11002:0:0:0,-93.3193,-961.124	0/0:236:236,0:236:8360:0:0:0,-71.0431,-730.441	0/0:106:106,0:106:3790:0:0:0,-31.9092,-331.161	0/0:138:138,0:138:4842:0:0:0,-41.5421,-423.495	0/0:163:163,0:163:5767:0:0:0,-49.0679,-504.064	0/0:116:116,0:116:4100:0:0:0,-34.9195,-358.482	0/0:98:98,0:98:3458:0:0:0,-29.5009,-302.383	0/0:289:289,0:289:10069:0:0:0,-86.9977,-880.699	0/0:97:97,0:97:3409:0:0:0,-29.1999,-298.231	0/0:211:211,0:211:7207:0:0:0,-63.5173,-631.285	0/0:152:152,0:152:5348:0:0:0,-45.7566,-467.633	0/0:235:235,0:235:8047:0:0:0,-70.742,-704.66	0/0:237:237,0:237:8421:0:0:0,-71.3441,-735.677	0/0:242:242,0:242:8510:0:0:0,-72.8493,-743.944	0/0:173:173,0:173:6101:0:0:0,-52.0782,-533.343	0/0:131:131,0:131:4511:0:0:0,-39.4349,-395.049	0/0:189:189,0:189:6657:0:0:0,-56.8947,-581.968	1/1:229:1,228:1:37:228:8235:-715.118,-65.3552,0	1/1:279:0,279:0:0:279:9991:-872.3,-83.9874,0	1/1:371:0,371:0:0:371:13330:-1163.45,-111.682,0	0/0:191:191,0:191:6683:0:0:0,-57.4967,-584.439	0/0:56:56,0:56:1952:0:0:0,-16.8577,-171.002	0/0:142:142,0:142:4990:0:0:0,-42.7463,-436.386	0/0:333:333,0:333:11733:0:0:0,-100.243,-1025.44	0/0:233:233,0:233:8213:0:0:0,-70.14,-717.831
chr01	219015	.	G	C	8276.14	.	AB=0;ABP=0;AC=2;AF=0.0212766;AN=94;AO=378;CIGAR=1X;DP=10364;DPB=10364;DPRA=0.959196;EPP=823.827;EPPR=21683;GTI=0;LEN=1;MEANALT=1;MQM=41.9947;MQMR=41.9956;NS=47;NUMALT=1;ODDS=5.21381;PAIRED=0.994709;PAIREDR=0.998898;PAO=0;PQA=0;PQR=0;PRO=0;QA=13902;QR=366192;RO=9984;RPL=378;RPP=823.827;RPPR=21683;RPR=0;RUN=1;SAF=0;SAP=823.827;SAR=378;SRF=0;SRP=21683;SRR=9984;TYPE=snp;technology.ILLUMINA=1;	ANN=C|intron_variant|MODIFIER|MELO3C018430.2.1-gene|maker-chr01-exonerate_est2genome-gene-2.2|transcript|maker-chr01-exonerate_est2genome-gene-2.2-mRNA-1|protein_coding|2/2|c.393+25G>C||||||	GT:DP:AD:RO:QR:AO:QA:GL	0/0:295:295,0:295:10867:0:0:0,-88.8038,-947.057	0/0:193:193,0:193:7081:0:0:0,-58.0988,-617.419	0/0:276:276,0:276:10116:0:0:0,-83.0843,-881.956	0/0:308:308,0:308:11312:0:0:0,-92.7172,-986.061	0/0:143:143,0:143:5243:0:0:0,-43.0473,-457.269	0/0:218:218,0:218:7970:0:0:0,-65.6245,-694.991	0/0:356:355,0:355:13087:0:0:0,-106.866,-1140.06	0/0:322:322,0:322:11806:0:0:0,-96.9317,-1029.16	0/0:247:247,0:247:9031:0:0:0,-74.3544,-787.467	0/0:292:292,0:292:10696:0:0:0,-87.9008,-932.533	0/0:113:113,0:113:4133:0:0:0,-34.0164,-360.585	0/0:98:98,0:98:3566:0:0:0,-29.5009,-311.268	0/0:195:195,0:195:7143:0:0:0,-58.7008,-622.879	0/0:244:244,0:244:8980:0:0:0,-73.4513,-782.754	0/0:136:134,2:134:4946:2:74:0,-34.1368,-424.353	0/0:332:332,0:332:12128:0:0:0,-99.942,-1057.52	0/0:252:252,0:252:9264:0:0:0,-75.8596,-807.503	0/0:108:107,1:107:3947:1:37:0,-28.9305,-340.616	0/0:147:147,0:147:5403:0:0:0,-44.2514,-471.14	0/0:176:176,0:176:6452:0:0:0,-52.9813,-562.635	0/0:123:123,0:123:4491:0:0:0,-37.0267,-391.834	0/0:107:107,0:107:3935:0:0:0,-32.2102,-343.164	0/0:304:304,0:304:11116:0:0:0,-91.5131,-969.247	0/0:102:102,0:102:3762:0:0:0,-30.7051,-328.084	0/0:224:224,0:224:8168:0:0:0,-67.4307,-712.366	0/0:157:157,0:157:5749:0:0:0,-47.2617,-501.404	0/0:251:251,0:251:9203:0:0:0,-75.5585,-802.371	0/0:256:256,0:256:9376:0:0:0,-77.0637,-817.503	0/0:255:255,0:255:9375:0:0:0,-76.7626,-817.223	0/0:182:182,0:182:6698:0:0:0,-54.7875,-583.881	0/0:139:139,0:139:5095:0:0:0,-41.8432,-444.378	0/0:200:200,0:200:7352:0:0:0,-60.206,-640.959	0/0:232:230,2:230:8462:2:74:0,-63.0356,-730.834	0/0:284:284,0:284:10400:0:0:0,-85.4925,-906.653	1/1:373:0,373:0:0:373:13717:-1195.48,-112.284,0	0/0:203:203,0:203:7439:0:0:0,-61.1091,-648.614	0/0:60:60,0:60:2220:0:0:0,-18.0618,-193.715	0/0:160:160,0:160:5872:0:0:0,-48.1648,-512.053	0/0:356:356,0:356:13076:0:0:0,-107.167,-1139.76	0/0:248:248,0:248:9140:0:0:0,-74.6554,-796.626
chr01	236728	.	T	A	2653.49	.	AB=0;ABP=0;AC=2;AF=0.0212766;AN=94;AO=121;CIGAR=1X;DP=5442;DPB=5442;DPRA=1.26189;EPP=265.758;EPPR=11546.6;GTI=0;LEN=1;MEANALT=1.5;MQM=41.9835;MQMR=41.9951;NS=47;NUMALT=1;ODDS=35.292;PAIRED=1;PAIREDR=1;PAO=0;PQA=0;PQR=0;PRO=0;QA=4438;QR=194736;RO=5316;RPL=0;RPP=265.758;RPPR=11546.6;RPR=121;RUN=1;SAF=121;SAP=265.758;SAR=0;SRF=5316;SRP=11546.6;SRR=0;TYPE=snp;technology.ILLUMINA=1;	ANN=A|intron_variant|MODIFIER|MELO3C018432.2.1-gene|maker-chr01-exonerate_est2genome-gene-2.4|transcript|maker-chr01-exonerate_est2genome-gene-2.4-mRNA-1|protein_coding|3/23|c.351-106T>A||||||	GT:DP:AD:RO:QR:AO:QA:GL	0/0:147:147,0:147:5391:0:0:0,-44.2514,-470.159	0/0:111:111,0:111:4059:0:0:0,-33.4143,-354.144	0/0:132:132,0:132:4800:0:0:0,-39.736,-418.872	0/0:169:167,1:167:6083:1:22:0,-48.6662,-528.423	0/0:90:90,0:90:3282:0:0:0,-27.0927,-286.416	0/0:141:141,0:141:5157:0:0:0,-42.4452,-449.838	0/0:160:160,0:160:5896:0:0:0,-48.1648,-514.015	0/0:174:174,0:174:6366:0:0:0,-52.3792,-555.106	0/0:124:124,0:124:4552:0:0:0,-37.3277,-397.019	0/0:164:164,0:164:5984:0:0:0,-49.3689,-522.001	0/0:81:81,0:81:2949:0:0:0,-24.3834,-257.464	0/0:29:29,0:29:1073:0:0:0,-8.72987,-93.7625	0/0:73:73,0:73:2689:0:0:0,-21.9752,-234.628	0/0:101:101,0:101:3689:0:0:0,-30.404,-321.917	0/0:84:84,0:84:3096:0:0:0,-25.2865,-270.077	0/0:132:132,0:132:4836:0:0:0,-39.736,-421.819	0/0:101:101,0:101:3713:0:0:0,-30.404,-323.88	0/0:78:78,0:78:2826:0:0:0,-23.4803,-246.814	0/0:40:40,0:40:1456:0:0:0,-12.0412,-127.297	0/0:103:103,0:103:3787:0:0:0,-31.0061,-330.325	0/0:69:69,0:69:2529:0:0:0,-20.7711,-220.755	0/0:68:68,0:68:2504:0:0:0,-20.47,-218.514	0/0:130:130,0:130:4750:0:0:0,-39.1339,-414.393	0/0:50:50,0:50:1838:0:0:0,-15.0515,-160.507	0/0:99:99,0:99:3627:0:0:0,-29.802,-316.453	0/0:47:47,0:47:1715:0:0:0,-14.1484,-149.856	0/0:154:154,0:154:5638:0:0:0,-46.3586,-491.737	0/0:175:175,0:175:6439:0:0:0,-52.6802,-561.374	0/0:148:148,0:148:5464:0:0:0,-44.5524,-476.171	0/0:91:91,0:91:3307:0:0:0,-27.3937,-288.709	0/0:38:38,0:38:1406:0:0:0,-11.4391,-122.818	0/0:152:152,0:152:5540:0:0:0,-45.7566,-483.329	1/1:120:0,120:0:0:120:4416:-385.059,-36.1236,0	0/0:171:171,0:171:6279:0:0:0,-51.4761,-547.502	0/0:162:162,0:162:5958:0:0:0,-48.7669,-519.428	0/0:126:126,0:126:4602:0:0:0,-37.9298,-401.502	0/0:37:35,0:35:1271:0:0:0,-10.536,-110.825	0/0:124:124,0:124:4564:0:0:0,-37.3277,-398.001	0/0:206:206,0:206:7610:0:0:0,-62.0122,-663.237	0/0:140:140,0:140:5132:0:0:0,-42.1442,-447.601
chr01	236949	.	T	C	2581.75	.	AB=0;ABP=0;AC=2;AF=0.0212766;AN=94;AO=120;CIGAR=1X;DP=5477;DPB=5477;DPRA=0.90707;EPP=263.587;EPPR=11635.6;GTI=0;LEN=1;MEANALT=1;MQM=41.9833;MQMR=41.9944;NS=47;NUMALT=1;ODDS=36.5401;PAIRED=1;PAIREDR=0.99888;PAO=0;PQA=0;PQR=0;PRO=0;QA=4404;QR=196637;RO=5357;RPL=120;RPP=263.587;RPPR=11635.6;RPR=0;RUN=1;SAF=0;SAP=263.587;SAR=120;SRF=0;SRP=11635.6;SRR=5357;TYPE=snp;technology.ILLUMINA=1;	ANN=C|intron_variant|MODIFIER|MELO3C018432.2.1-gene|maker-chr01-exonerate_est2genome-gene-2.4|transcript|maker-chr01-exonerate_est2genome-gene-2.4-mRNA-1|protein_coding|4/23|c.406+60T>C||||||	GT:DP:AD:RO:QR:AO:QA:GL	0/0:152:152,0:152:5612:0:0:0,-45.7566,-489.215	0/0:111:111,0:111:4059:0:0:0,-33.4143,-354.144	0/0:134:134,0:134:4898:0:0:0,-40.338,-427.232	0/0:173:173,0:173:6353:0:0:0,-52.0782,-553.948	0/0:90:90,0:90:3306:0:0:0,-27.0927,-288.426	0/0:140:140,0:140:5156:0:0:0,-42.1442,-449.511	0/0:161:161,0:161:5909:0:0:0,-48.4658,-515.276	0/0:175:175,0:175:6439:0:0:0,-52.6802,-561.271	0/0:125:125,0:125:4613:0:0:0,-37.6287,-402.204	0/0:166:166,0:166:6118:0:0:0,-49.971,-533.351	0/0:80:80,0:80:2948:0:0:0,-24.0824,-257.186	0/0:29:29,0:29:1061:0:0:0,-8.72987,-92.7784	0/0:75:75,0:75:2775:0:0:0,-22.5772,-242.055	0/0:103:103,0:103:3787:0:0:0,-31.0061,-330.325	0/0:85:85,0:85:3133:0:0:0,-25.5875,-273.299	0/0:132:132,0:132:4788:0:0:0,-39.736,-417.895	0/0:101:101,0:101:3665:0:0:0,-30.404,-319.954	0/0:78:78,0:78:2838:0:0:0,-23.4803,-247.796	0/0:40:40,0:40:1468:0:0:0,-12.0412,-128.28	0/0:103:103,0:103:3763:0:0:0,-31.0061,-328.363	0/0:70:70,0:70:2578:0:0:0,-21.0721,-224.96	0/0:70:69,1:69:2541:1:37:0,-17.4914,-218.156	0/0:130:129,1:129:4737:1:37:0,-35.5532,-409.552	0/0:50:50,0:50:1802:0:0:0,-15.0515,-157.559	0/0:100:100,0:100:3676:0:0:0,-30.103,-320.657	0/0:47:47,0:47:1715:0:0:0,-14.1484,-149.856	0/0:154:154,0:154:5662:0:0:0,-46.3586,-493.699	0/0:174:174,0:174:6426:0:0:0,-52.3792,-560.113	0/0:149:149,0:149:5489:0:0:0,-44.8535,-478.412	0/0:92:92,0:92:3380:0:0:0,-27.6948,-294.876	0/0:38:38,0:38:1406:0:0:0,-11.4391,-122.818	0/0:152:152,0:152:5564:0:0:0,-45.7566,-485.291	1/1:119:1,118:1:25:118:4330:-375.141,-33.3311,0	0/0:171:171,0:171:6267:0:0:0,-51.4761,-546.521	0/0:165:165,0:165:6045:0:0:0,-49.6699,-527.134	0/0:127:127,0:127:4663:0:0:0,-38.2308,-406.687	0/0:39:39,0:39:1443:0:0:0,-11.7402,-126.04	0/0:125:125,0:125:4565:0:0:0,-37.6287,-398.275	0/0:207:207,0:207:7623:0:0:0,-62.3132,-664.447	0/0:139:139,0:139:5059:0:0:0,-41.8432,-441.435
chr01	236961	.	T	G	27180.4	.	AB=0.483871;ABP=3.92092;AC=20;AF=0.212766;AN=94;AO=1261;CIGAR=1X;DP=5474;DPB=5474;DPRA=1.08274;EPP=2741.24;EPPR=9142.74;GTI=0;LEN=1;MEANALT=1.07143;MQM=41.9921;MQMR=41.9943;NS=47;NUMALT=1;ODDS=14.5127;PAIRED=0.998414;PAIREDR=0.998337;PAO=0;PQA=0;PQR=0;PRO=0;QA=46383;QR=155253;RO=4209;RPL=1261;RPP=2741.24;RPPR=9142.74;RPR=0;RUN=1;SAF=0;SAP=2741.24;SAR=1261;SRF=0;SRP=9142.74;SRR=4209;TYPE=snp;techn…	ANN=G|intron_variant|MODIFIER|MELO3C018432.2.1-gene|maker-chr01-exonerate_est2genome-gene-2.4|transcript|maker-chr01-exonerate_est2genome-gene-2.4-mRNA-1|protein_coding|4/23|c.406+72T>G||||||	GT:DP:AD:RO:QR:AO:QA:GL	1/1:151:4,147:4:148:147:5415:-458.873,-32.207,0	1/1:111:0,111:0:0:111:4095:-357.088,-33.4143,0	1/1:134:0,134:0:0:134:4934:-430.176,-40.338,0	0/0:173:173,0:173:6365:0:0:0,-52.0782,-554.929	0/0:91:88,3:88:3256:3:111:0,-17.3678,-273.871	0/0:141:141,0:141:5217:0:0:0,-42.4452,-454.696	0/0:162:161,1:161:5945:1:37:0,-45.1862,-514.638	0/0:174:174,0:174:6426:0:0:0,-52.3792,-560.01	1/1:123:1,122:1:37:122:4508:-389.474,-33.446,0	0/0:166:166,0:166:6118:0:0:0,-49.971,-533.351	0/0:80:80,0:80:2948:0:0:0,-24.0824,-257.186	0/0:29:29,0:29:1061:0:0:0,-8.72987,-92.7784	0/0:75:75,0:75:2751:0:0:0,-22.5772,-240.091	0/0:103:103,0:103:3799:0:0:0,-31.0061,-331.307	0/0:85:85,0:85:3145:0:0:0,-25.5875,-274.281	0/0:133:133,0:133:4909:0:0:0,-40.037,-427.985	0/0:102:102,0:102:3762:0:0:0,-30.7051,-328.084	0/0:78:78,0:78:2862:0:0:0,-23.4803,-249.759	0/0:39:39,0:39:1443:0:0:0,-11.7402,-126.04	0/0:103:103,0:103:3811:0:0:0,-31.0061,-332.288	1/1:71:0,71:0:0:71:2567:-224.255,-21.3731,0	0/0:69:69,0:69:2553:0:0:0,-20.7711,-222.719	0/0:131:131,0:131:4847:0:0:0,-39.4349,-422.521	0/0:50:50,0:50:1850:0:0:0,-15.0515,-161.489	0/0:100:99,0:99:3663:0:0:0,-29.802,-319.039	0/0:47:47,0:47:1727:0:0:0,-14.1484,-150.839	0/0:154:154,0:154:5662:0:0:0,-46.3586,-493.699	0/0:175:175,0:175:6427:0:0:0,-52.6802,-560.393	0/1:149:77,72:77:2837:72:2664:-187.43,0,-202.562	0/1:90:45,45:45:1653:45:1665:-118.283,0,-117.301	0/1:38:23,15:23:851:15:555:-37.2582,0,-63.0392	0/0:151:151,0:151:5575:0:0:0,-45.4555,-485.993	0/0:120:120,0:120:4440:0:0:0,-36.1236,-387.021	0/0:171:171,0:171:6303:0:0:0,-51.4761,-549.464	1/1:164:0,164:0:0:164:5992:-522.688,-49.3689,0	0/1:126:61,63:61:2257:63:2331:-165.697,0,-159.252	0/0:39:39,0:39:1443:0:0:0,-11.7402,-126.04	0/0:125:125,0:125:4601:0:0:0,-37.6287,-401.219	1/1:206:0,206:0:0:206:7562:-659.262,-62.0122,0	0/0:140:140,0:140:5180:0:0:0,-42.1442,-451.525
chr01	236973	.	T	A	38091.2	.	AB=0.477273;ABP=5.57659;AC=27;AF=0.287234;AN=94;AO=1792;CIGAR=1X;DP=5379;DPB=5379;DPRA=1.23679;EPP=3894.29;EPPR=7789.91;GTI=0;LEN=1;MEANALT=1;MQM=41.9922;MQMR=41.995;NS=47;NUMALT=1;ODDS=6.83305;PAIRED=0.998884;PAIREDR=0.998048;PAO=0;PQA=0;PQR=0;PRO=0;QA=65061;QR=129478;RO=3586;RPL=1792;RPP=3894.29;RPPR=7789.91;RPR=0;RUN=1;SAF=0;SAP=3894.29;SAR=1792;SRF=0;SRP=7789.91;SRR=3586;TYPE=snp;technology.I…	ANN=A|intron_variant|MODIFIER|MELO3C018432.2.1-gene|maker-chr01-exonerate_est2genome-gene-2.4|transcript|maker-chr01-exonerate_est2genome-gene-2.4-mRNA-1|protein_coding|4/23|c.406+84T>A||||||	GT:DP:AD:RO:QR:AO:QA:GL	1/1:150:4,146:4:148:146:5333:-451.988,-31.9059,0	1/1:107:0,107:0:0:107:3923:-342.234,-32.2102,0	1/1:131:0,131:0:0:131:4763:-415.649,-39.4349,0	0/0:170:170,0:170:6110:0:0:0,-51.1751,-533.489	0/0:87:84,3:84:3048:3:99:0,-17.1803,-257.089	0/0:136:136,0:136:4900:0:0:0,-40.9401,-427.791	0/0:158:157,1:157:5653:1:37:0,-43.982,-489.976	0/1:170:92,78:92:3344:78:2765:-190.637,0,-240.757	1/1:123:0,123:0:0:123:4491:-391.834,-37.0267,0	0/0:164:164,0:164:5948:0:0:0,-49.3689,-519.058	0/0:78:78,0:78:2778:0:0:0,-23.4803,-242.887	0/0:29:29,0:29:1049:0:0:0,-8.72987,-91.7943	0/0:74:74,0:74:2666:0:0:0,-22.2762,-232.941	0/0:97:96,0:96:3516:0:0:0,-28.8989,-306.427	0/0:80:80,0:80:2900:0:0:0,-24.0824,-253.259	0/0:129:129,0:129:4641:0:0:0,-38.8329,-405.283	0/0:97:97,0:97:3493:0:0:0,-29.1999,-305.101	0/0:75:75,0:75:2715:0:0:0,-22.5772,-237.146	0/0:39:39,0:39:1395:0:0:0,-11.7402,-122.108	0/0:100:100,0:100:3628:0:0:0,-30.103,-316.732	1/1:71:0,71:0:0:71:2567:-224.255,-21.3731,0	0/0:68:68,0:68:2384:0:0:0,-20.47,-208.695	0/0:130:130,0:130:4678:0:0:0,-39.1339,-408.506	0/0:50:50,0:50:1790:0:0:0,-15.0515,-156.577	0/0:96:96,0:96:3492:0:0:0,-28.8989,-304.822	0/0:47:47,0:47:1691:0:0:0,-14.1484,-147.891	0/0:151:151,0:151:5467:0:0:0,-45.4555,-477.163	1/1:173:0,173:0:0:173:6269:-547.081,-52.0782,0	0/1:149:77,72:77:2813:72:2640:-185.467,0,-200.598	0/1:90:44,46:44:1532:46:1642:-116.592,0,-107.198	0/1:38:23,15:23:827:15:555:-37.2582,0,-61.0691	0/0:148:148,0:148:5344:0:0:0,-44.5524,-466.514	1/1:120:0,120:0:0:120:4356:-380.2,-36.1236,0	1/1:167:0,167:0:0:167:6065:-529.244,-50.272,0	1/1:164:0,164:0:0:164:5883:-513.703,-49.3689,0	0/1:125:63,62:63:2247:62:2294:-162.532,0,-158.88	0/0:39:39,0:39:1407:0:0:0,-11.7402,-123.091	0/0:124:124,0:124:4504:0:0:0,-37.3277,-393.043	1/1:205:0,205:0:0:205:7491:-653.273,-61.7112,0	0/0:137:137,0:137:4973:0:0:0,-41.2411,-434.008
chr01	236980	.	T	C	2640.88	.	AB=0;ABP=0;AC=2;AF=0.0212766;AN=94;AO=121;CIGAR=1X;DP=5478;DPB=5478;DPRA=1.3063;EPP=265.758;EPPR=11635.6;GTI=0;LEN=1;MEANALT=1;MQM=42;MQMR=41.9944;NS=47;NUMALT=1;ODDS=36.1456;PAIRED=1;PAIREDR=0.99832;PAO=0;PQA=0;PQR=0;PRO=0;QA=4465;QR=197081;RO=5357;RPL=121;RPP=265.758;RPPR=11635.6;RPR=0;RUN=1;SAF=0;SAP=265.758;SAR=121;SRF=0;SRP=11635.6;SRR=5357;TYPE=snp;technology.ILLUMINA=1;	ANN=C|intron_variant|MODIFIER|MELO3C018432.2.1-gene|maker-chr01-exonerate_est2genome-gene-2.4|transcript|maker-chr01-exonerate_est2genome-gene-2.4-mRNA-1|protein_coding|4/23|c.406+91T>C||||||	GT:DP:AD:RO:QR:AO:QA:GL	0/0:152:152,0:152:5528:0:0:0,-45.7566,-482.348	0/0:111:111,0:111:4071:0:0:0,-33.4143,-355.125	0/0:133:133,0:133:4861:0:0:0,-40.037,-424.057	0/0:173:173,0:173:6365:0:0:0,-52.0782,-554.929	0/0:91:91,0:91:3367:0:0:0,-27.3937,-293.565	0/0:140:140,0:140:5156:0:0:0,-42.1442,-449.511	0/0:161:161,0:161:5921:0:0:0,-48.4658,-516.257	0/0:174:174,0:174:6366:0:0:0,-52.3792,-555.106	0/0:125:124,1:124:4552:1:37:0,-34.0481,-393.439	0/0:166:166,0:166:6106:0:0:0,-49.971,-532.37	0/0:81:81,0:81:2973:0:0:0,-24.3834,-259.427	0/0:29:29,0:29:1073:0:0:0,-8.72987,-93.7625	0/0:75:75,0:75:2751:0:0:0,-22.5772,-240.091	0/0:103:103,0:103:3799:0:0:0,-31.0061,-331.307	0/0:85:85,0:85:3145:0:0:0,-25.5875,-274.281	0/0:133:133,0:133:4909:0:0:0,-40.037,-427.985	0/0:102:102,0:102:3762:0:0:0,-30.7051,-328.084	0/0:78:78,0:78:2886:0:0:0,-23.4803,-251.722	0/0:40:40,0:40:1480:0:0:0,-12.0412,-129.263	0/0:103:103,0:103:3799:0:0:0,-31.0061,-331.307	0/0:71:71,0:71:2603:0:0:0,-21.3731,-227.2	0/0:70:70,0:70:2554:0:0:0,-21.0721,-222.996	0/0:132:132,0:132:4860:0:0:0,-39.736,-423.782	0/0:50:50,0:50:1850:0:0:0,-15.0515,-161.489	0/0:100:100,0:100:3652:0:0:0,-30.103,-318.695	0/0:47:47,0:47:1727:0:0:0,-14.1484,-150.839	0/0:153:153,0:153:5637:0:0:0,-46.0576,-491.457	0/0:175:175,0:175:6451:0:0:0,-52.6802,-562.355	0/0:150:150,0:150:5502:0:0:0,-45.1545,-479.668	0/0:92:92,0:92:3368:0:0:0,-27.6948,-293.895	0/0:38:38,0:38:1406:0:0:0,-11.4391,-122.818	0/0:151:151,0:151:5575:0:0:0,-45.4555,-485.993	1/1:119:0,119:0:0:119:4391:-382.869,-35.8226,0	0/0:171:171,0:171:6255:0:0:0,-51.4761,-545.54	0/0:166:166,0:166:6094:0:0:0,-49.971,-531.338	0/0:126:126,0:126:4662:0:0:0,-37.9298,-406.408	0/0:39:39,0:39:1443:0:0:0,-11.7402,-126.04	0/0:124:124,0:124:4588:0:0:0,-37.3277,-399.912	0/0:204:203,1:203:7475:1:37:0,-57.8294,-648.027	0/0:140:140,0:140:5168:0:0:0,-42.1442,-450.544
chr01	243343	.	G	C	25833.0	.	AB=0.612426;ABP=40.1181;AC=20;AF=0.212766;AN=94;AO=1198;CIGAR=1X;DP=3950;DPB=3950;DPRA=1.48396;EPP=2604.43;EPPR=5970.22;GTI=2;LEN=1;MEANALT=1.08333;MQM=41.98;MQMR=41.9978;NS=47;NUMALT=1;ODDS=7.84451;PAIRED=1;PAIREDR=0.999272;PAO=0;PQA=0;PQR=0;PRO=0;QA=44122;QR=99867;RO=2748;RPL=0;RPP=2604.43;RPPR=5970.22;RPR=1198;RUN=1;SAF=1198;SAP=2604.43;SAR=0;SRF=2748;SRP=5970.22;SRR=0;TYPE=snp;technology.ILLU…	ANN=C|upstream_gene_variant|MODIFIER|MELO3C018433.2.1-gene|maker-chr01-exonerate_est2genome-gene-2.6|transcript|maker-chr01-exonerate_est2genome-gene-2.6-mRNA-1|protein_coding||c.-4414G>C|||||4270|,C|downstream_gene_variant|MODIFIER|MELO3C028579.2.1-gene|maker-chr01-exonerate_est2genome-gene-2.10|transcript|maker-chr01-exonerate_est2genome-gene-2.10-mRNA-1|protein_coding||c.*852C>G|||||852|,C|int…	GT:DP:AD:RO:QR:AO:QA:GL	1/1:152:3,149:3:111:149:5489:-468.386,-35.7306,0	1/1:62:0,62:0:0:62:2282:-199.127,-18.6639,0	1/1:99:0,99:0:0:99:3663:-319.346,-29.802,0	0/0:94:94,0:94:3406:0:0:0,-28.2968,-297.396	0/0:81:81,0:81:2901:0:0:0,-24.3834,-253.537	0/0:45:45,0:45:1641:0:0:0,-13.5463,-143.411	0/0:133:132,0:132:4776:0:0:0,-39.736,-416.603	0/0:106:106,0:106:3874:0:0:0,-31.9092,-338.03	1/1:42:0,42:0:0:42:1542:-134.725,-12.6433,0	0/0:70:70,0:70:2554:0:0:0,-21.0721,-222.944	0/0:44:44,0:44:1568:0:0:0,-13.2453,-137.239	0/0:48:47,0:47:1703:0:0:0,-14.1484,-148.495	0/0:63:63,0:63:2295:0:0:0,-18.9649,-200.437	0/0:139:139,0:139:5083:0:0:0,-41.8432,-443.397	0/0:81:81,0:81:2949:0:0:0,-24.3834,-257.464	0/0:61:61,0:61:2173:0:0:0,-18.3628,-190.063	0/0:59:59,0:59:2171:0:0:0,-17.7608,-189.511	0/0:86:86,0:86:3146:0:0:0,-25.8886,-274.559	0/0:40:40,0:40:1456:0:0:0,-12.0412,-127.297	0/0:71:71,0:71:2567:0:0:0,-21.3731,-224.255	1/1:63:0,63:0:0:63:2331:-203.383,-18.9649,0	0/0:69:69,0:69:2529:0:0:0,-20.7711,-220.755	0/0:150:150,0:150:5430:0:0:0,-45.1545,-473.941	0/0:44:44,0:44:1616:0:0:0,-13.2453,-141.171	0/0:34:34,0:34:1246:0:0:0,-10.235,-108.944	0/0:14:14,0:14:518:0:0:0,-4.21442,-45.4748	0/0:53:53,0:53:1913:0:0:0,-15.9546,-167.227	0/0:94:94,0:94:3454:0:0:0,-28.2968,-301.321	0/1:109:38,71:38:1370:71:2615:-195.37,0,-87.0558	0/1:66:20,45:20:716:45:1665:-125.558,0,-43.0182	0/1:32:14,18:14:494:18:654:-47.7459,0,-33.8656	0/0:90:89,0:89:3269:0:0:0,-26.7917,-284.85	0/0:85:85,0:85:3109:0:0:0,-25.5875,-271.336	0/0:184:184,0:184:6676:0:0:0,-55.3895,-582.479	1/1:272:0,272:0:0:272:10040:-874.945,-81.8802,0	0/1:131:58,73:58:2110:73:2677:-194.211,0,-144.889	0/0:16:16,0:16:556:0:0:0,-4.81648,-48.9586	0/0:34:34,0:34:1186:0:0:0,-10.235,-104.026	1/1:165:0,165:0:0:165:6069:-529.092,-49.67,0	0/0:46:46,0:46:1690:0:0:0,-13.8474,-147.616
chr01	243523	.	G	T	2318.64	.	AB=0.256881;ABP=58.9705;AC=3;AF=0.0319149;AN=94;AO=126;CIGAR=1X;DP=4027;DPB=4027;DPRA=1.38972;EPP=276.616;EPPR=8463.07;GTI=0;LEN=1;MEANALT=1;MQM=42;MQMR=41.9923;NS=47;NUMALT=1;ODDS=19.867;PAIRED=1;PAIREDR=0.998462;PAO=0;PQA=0;PQR=0;PRO=0;QA=4529;QR=143676;RO=3900;RPL=0;RPP=276.616;RPPR=8419.72;RPR=126;RUN=1;SAF=0;SAP=276.616;SAR=126;SRF=5;SRP=8428.38;SRR=3895;TYPE=snp;technology.ILLUMINA=1;	ANN=T|upstream_gene_variant|MODIFIER|MELO3C018433.2.1-gene|maker-chr01-exonerate_est2genome-gene-2.6|transcript|maker-chr01-exonerate_est2genome-gene-2.6-mRNA-1|protein_coding||c.-4234G>T|||||4090|,T|downstream_gene_variant|MODIFIER|MELO3C028579.2.1-gene|maker-chr01-exonerate_est2genome-gene-2.10|transcript|maker-chr01-exonerate_est2genome-gene-2.10-mRNA-1|protein_coding||c.*672C>A|||||672|,T|int…	GT:DP:AD:RO:QR:AO:QA:GL	0/0:152:152,0:152:5612:0:0:0,-45.7566,-489.061	0/0:65:65,0:65:2405:0:0:0,-19.5669,-209.777	0/0:99:99,0:99:3639:0:0:0,-29.802,-317.383	0/0:97:97,0:97:3577:0:0:0,-29.1999,-311.971	0/0:82:82,0:82:3034:0:0:0,-24.6845,-264.613	0/0:46:46,0:46:1702:0:0:0,-13.8474,-148.547	0/0:134:134,0:134:4958:0:0:0,-40.338,-432.086	0/1:109:81,28:81:2973:28:1000:-54.8266,0,-226.615	0/0:44:44,0:44:1604:0:0:0,-13.2453,-140.188	0/0:69:68,1:68:2504:1:37:0,-17.1904,-214.934	0/0:45:45,0:45:1653:0:0:0,-13.5463,-144.393	0/0:50:50,0:50:1850:0:0:0,-15.0515,-161.489	0/0:67:67,0:67:2467:0:0:0,-20.169,-215.292	0/0:141:140,0:140:5144:0:0:0,-42.1442,-448.224	0/0:81:81,0:81:2997:0:0:0,-24.3834,-261.39	0/0:61:61,0:61:2257:0:0:0,-18.3628,-196.938	0/0:61:61,0:61:2257:0:0:0,-18.3628,-196.938	0/0:84:84,0:84:3096:0:0:0,-25.2865,-270.077	0/0:40:40,0:40:1468:0:0:0,-12.0412,-128.28	0/0:72:72,0:72:2664:0:0:0,-21.6742,-232.387	0/0:64:64,0:64:2356:0:0:0,-19.2659,-205.624	0/0:72:72,0:72:2640:0:0:0,-21.6742,-230.423	0/0:158:158,0:158:5822:0:0:0,-47.5627,-507.57	0/0:46:46,0:46:1690:0:0:0,-13.8474,-147.616	0/0:36:36,0:36:1320:0:0:0,-10.8371,-115.389	0/0:14:14,0:14:518:0:0:0,-4.21442,-45.4748	0/0:57:57,0:57:2109:0:0:0,-17.1587,-184.047	1/1:96:0,96:0:0:96:3468:-302.859,-28.8989,0	0/0:111:111,0:111:4095:0:0:0,-33.4143,-357.088	0/0:66:66,0:66:2406:0:0:0,-19.868,-210.105	0/0:35:35,0:35:1295:0:0:0,-10.536,-113.15	0/0:91:91,0:91:3343:0:0:0,-27.3937,-291.654	0/0:89:89,0:89:3269:0:0:0,-26.7917,-285.208	0/0:187:186,1:186:6858:1:24:0,-53.8994,-595.359	0/0:273:273,0:273:10065:0:0:0,-82.1812,-877.14	0/0:135:135,0:135:4923:0:0:0,-40.639,-429.525	0/0:14:14,0:14:518:0:0:0,-4.21442,-45.4748	0/0:34:34,0:34:1258:0:0:0,-10.235,-109.927	0/0:169:169,0:169:6241:0:0:0,-50.8741,-543.949	0/0:47:47,0:47:1739:0:0:0,-14.1484,-151.821
chr01	248621	.	C	G	51796.1	.	AB=0.466972;ABP=13.3377;AC=21;AF=0.223404;AN=94;AO=2433;CIGAR=1X;DP=9608;DPB=9608;DPRA=1.14567;EPP=5286.2;EPPR=15572.5;GTI=0;LEN=1;MEANALT=1.06667;MQM=41.9926;MQMR=41.9972;NS=47;NUMALT=1;ODDS=28.4976;PAIRED=0.997945;PAIREDR=0.998606;PAO=0;PQA=0;PQR=0;PRO=0;QA=89080;QR=264046;RO=7174;RPL=0;RPP=5286.2;RPPR=15581.2;RPR=2433;RUN=1;SAF=2433;SAP=5286.2;SAR=0;SRF=7173;SRP=15572.5;SRR=1;TYPE=snp;technolo…	ANN=G|upstream_gene_variant|MODIFIER|MELO3C028579.2.1-gene|maker-chr01-exonerate_est2genome-gene-2.10|transcript|maker-chr01-exonerate_est2genome-gene-2.10-mRNA-1|protein_coding||c.-4217G>C|||||4217|,G|downstream_gene_variant|MODIFIER|MELO3C018432.2.1-gene|maker-chr01-exonerate_est2genome-gene-2.4|transcript|maker-chr01-exonerate_est2genome-gene-2.4-mRNA-1|protein_coding||c.*2390C>G|||||2390|,G|i…	GT:DP:AD:RO:QR:AO:QA:GL	0/0:257:256,1:256:9424:1:37:0,-73.784,-817.794	0/0:143:143,0:143:5219:0:0:0,-43.0473,-455.306	0/0:212:212,0:212:7784:0:0:0,-63.8184,-678.598	0/0:261:261,0:261:9597:0:0:0,-78.5688,-836.507	0/0:88:86,2:86:3158:2:74:0,-19.6873,-268.737	0/0:257:257,0:257:9425:0:0:0,-77.3647,-821.706	0/0:360:360,0:360:13248:0:0:0,-108.371,-1154.57	0/1:333:181,151:181:6625:151:5501:-379.62,0,-477.467	1/1:231:0,231:0:0:231:8457:-737.458,-69.5379,0	0/0:317:317,0:317:11669:0:0:0,-95.4265,-1017.03	0/0:152:152,0:152:5576:0:0:0,-45.7566,-486.221	0/0:96:96,0:96:3552:0:0:0,-28.8989,-309.73	0/0:129:129,0:129:4761:0:0:0,-38.8329,-415.095	0/0:198:198,0:198:7314:0:0:0,-59.6039,-637.456	0/0:127:127,0:127:4687:0:0:0,-38.2308,-408.65	0/0:198:198,0:198:7278:0:0:0,-59.6039,-634.514	0/0:228:228,0:228:8388:0:0:0,-68.6348,-731.137	0/0:125:125,0:125:4613:0:0:0,-37.6287,-402.204	0/0:108:108,0:108:3984:0:0:0,-32.5112,-347.42	0/0:204:204,0:204:7488:0:0:0,-61.4101,-652.868	1/1:136:0,136:0:0:136:4996:-435.691,-40.9401,0	0/0:119:119,0:119:4367:0:0:0,-35.8226,-380.906	0/0:252:252,0:252:9264:0:0:0,-75.8596,-807.555	0/0:79:79,0:79:2887:0:0:0,-23.7814,-252	0/0:168:168,0:168:6180:0:0:0,-50.573,-538.815	0/0:154:154,0:154:5698:0:0:0,-46.3586,-496.642	0/0:147:147,0:147:5403:0:0:0,-44.2514,-471.14	1/1:221:0,221:0:0:221:8074:-704.164,-66.5276,0	0/1:251:136,115:136:5032:115:4230:-293.35,0,-363.076	0/1:181:90,91:90:3294:91:3288:-232.689,0,-232.963	0/1:112:62,50:62:2282:50:1850:-127.774,0,-165.463	0/0:216:216,0:216:7992:0:0:0,-65.0225,-696.393	1/1:186:0,186:0:0:186:6822:-594.861,-55.9916,0	1/1:254:0,254:0:0:254:9296:-810.543,-76.4616,0	1/1:342:1,341:1:37:341:12512:-1087.12,-99.3716,0	0/1:213:111,102:111:4095:102:3726:-261.016,0,-292.968	0/0:63:63,0:63:2319:0:0:0,-18.9649,-202.401	0/0:180:180,0:180:6636:0:0:0,-54.1854,-578.468	1/1:363:0,363:0:0:363:13284:-1158.03,-109.274,0	0/0:271:271,0:271:9967:0:0:0,-81.5791,-868.785
chr01	264061	.	G	A	95623.3	.	AB=0.478931;ABP=10.5134;AC=17;AF=0.180851;AN=94;AO=3550;CIGAR=1X;DP=18542;DPB=18542;DPRA=1.14646;EPP=3.16689;EPPR=3.60373;GTI=0;LEN=1;MEANALT=1.04545;MQM=41.9814;MQMR=41.9971;NS=47;NUMALT=1;ODDS=88.5483;PAIRED=0.997746;PAIREDR=0.999133;PAO=0;PQA=0;PQR=0;PRO=0;QA=130467;QR=548040;RO=14988;RPL=0;RPP=7711.74;RPPR=32549;RPR=3550;RUN=1;SAF=1783;SAP=3.16689;SAR=1767;SRF=7526;SRP=3.60373;SRR=7462;TYPE=s…	ANN=A|intron_variant|MODIFIER|MELO3C018435.2.1-gene|maker-chr01-exonerate_est2genome-gene-2.7|transcript|maker-chr01-exonerate_est2genome-gene-2.7-mRNA-1|protein_coding|5/12|c.1688-341G>A||||||	GT:DP:AD:RO:QR:AO:QA:GL	0/0:418:418,0:418:15310:0:0:0,-125.831,-1334.56	0/0:312:310,2:310:11350:2:62:0,-88.1528,-983.795	0/0:416:416,0:416:15236:0:0:0,-125.228,-1328.22	0/0:526:525,1:525:19185:1:37:0,-154.761,-1668.99	0/0:283:271,12:271:9919:12:444:0,-46.2657,-825.936	0/0:379:378,0:378:13818:0:0:0,-113.789,-1204.48	0/0:445:443,2:443:16223:2:74:0,-127.155,-1407.45	0/1:573:295,278:295:10771:278:10219:-718.25,0,-766.773	1/1:562:0,562:0:0:562:20686:-1802.13,-169.179,0	0/0:592:590,2:590:21626:2:74:0,-171.406,-1878.23	0/0:261:261,0:261:9477:0:0:0,-78.5688,-826.751	0/0:180:180,0:180:6516:0:0:0,-54.1854,-568.659	0/0:286:286,0:286:10438:0:0:0,-86.0946,-910.259	0/0:485:485,0:485:17705:0:0:0,-146,-1543.62	0/0:311:310,0:310:11290:0:0:0,-93.3193,-984.421	0/0:433:431,2:431:15791:2:74:0,-123.543,-1369.76	0/0:460:460,0:460:16840:0:0:0,-138.474,-1467.95	0/0:278:278,0:278:10238:0:0:0,-83.6863,-892.324	0/0:239:237,2:237:8637:2:74:0,-65.1429,-746.527	0/0:316:316,0:316:11512:0:0:0,-95.1255,-1003.94	1/1:232:0,232:0:0:232:8552:-745.361,-69.839,0	0/0:135:135,0:135:4947:0:0:0,-40.639,-431.487	0/0:468:468,0:468:17160:0:0:0,-140.882,-1495.75	0/0:205:205,0:205:7501:0:0:0,-61.7111,-654.129	0/0:375:367,8:367:13435:8:296:0,-86.7472,-1145.1	0/0:314:314,0:314:11450:0:0:0,-94.5234,-998.532	0/0:452:452,0:452:16604:0:0:0,-136.066,-1447.18	1/1:488:0,488:0:0:488:17936:-1563.03,-146.903,0	0/1:367:166,201:166:6046:201:7389:-533.703,0,-416.987	0/1:303:174,129:174:6342:129:4761:-323.883,0,-462.034	0/1:204:104,100:104:3800:100:3700:-261.21,0,-270.175	0/0:514:513,1:513:18801:1:37:0,-151.149,-1635.17	1/1:297:0,297:0:0:297:10892:-949.432,-89.4059,0	0/0:465:465,0:465:16941:0:0:0,-139.979,-1477.3	0/0:604:604,0:604:22072:0:0:0,-181.822,-1924.21	0/1:499:275,224:275:10079:224:8218:-566.3,0,-728.519	0/0:175:175,0:175:6379:0:0:0,-52.6802,-556.469	0/0:431:431,0:431:15731:0:0:0,-129.744,-1371.65	1/1:616:0,616:0:0:616:22620:-1971.11,-185.434,0	0/0:519:517,2:517:18865:2:74:0,-149.431,-1638.08
chr01	264066	.	C	T	94971.1	.	AB=0.47509;ABP=13.5041;AC=17;AF=0.180851;AN=94;AO=3510;CIGAR=1X;DP=18574;DPB=18574;DPRA=1.06597;EPP=3.0202;EPPR=4.0281;GTI=0;LEN=1;MEANALT=1.28571;MQM=41.9818;MQMR=41.9971;NS=47;NUMALT=1;ODDS=89.7467;PAIRED=0.997721;PAIREDR=0.999136;PAO=0;PQA=0;PQR=0;PRO=0;QA=128843;QR=551178;RO=15054;RPL=0;RPP=7624.88;RPPR=32692.4;RPR=3510;RUN=1;SAF=1753;SAP=3.0202;SAR=1757;SRF=7569;SRP=4.0281;SRR=7485;TYPE=snp;…	ANN=T|intron_variant|MODIFIER|MELO3C018435.2.1-gene|maker-chr01-exonerate_est2genome-gene-2.7|transcript|maker-chr01-exonerate_est2genome-gene-2.7-mRNA-1|protein_coding|5/12|c.1688-336C>T||||||	GT:DP:AD:RO:QR:AO:QA:GL	0/0:424:424,0:424:15604:0:0:0,-127.637,-1359.78	0/0:310:310,0:310:11374:0:0:0,-93.3193,-991.525	0/0:416:416,0:416:15200:0:0:0,-125.228,-1325.28	0/0:527:526,0:526:19210:0:0:0,-158.342,-1674.57	0/0:281:269,12:269:9881:12:444:0,-45.6636,-822.433	0/0:385:385,0:385:14113:0:0:0,-115.897,-1230.23	0/0:448:448,0:448:16384:0:0:0,-134.861,-1428.4	0/1:569:298,271:298:10918:271:9979:-698.514,0,-780.587	1/1:559:0,559:0:0:559:20542:-1789.89,-168.276,0	0/0:596:596,0:596:21836:0:0:0,-179.414,-1903.39	0/0:258:258,0:258:9450:0:0:0,-77.6657,-823.948	0/0:178:178,0:178:6478:0:0:0,-53.5833,-565.156	0/0:288:288,0:288:10524:0:0:0,-86.6966,-917.685	0/0:486:486,0:486:17838:0:0:0,-146.301,-1554.73	0/0:305:305,0:305:11165:0:0:0,-91.8141,-973.451	0/0:434:432,2:432:15816:2:74:0,-123.844,-1372	0/0:463:463,0:463:16951:0:0:0,-139.377,-1477.72	0/0:277:277,0:277:10189:0:0:0,-83.3853,-888.12	0/0:237:236,0:236:8660:0:0:0,-71.0431,-754.772	0/0:318:318,0:318:11634:0:0:0,-95.7275,-1014.26	1/1:234:0,234:0:0:234:8578:-747.832,-70.441,0	0/0:134:134,0:134:4910:0:0:0,-40.338,-428.265	0/0:470:468,0:468:17052:0:0:0,-140.882,-1486.56	0/0:206:206,0:206:7586:0:0:0,-62.0122,-661.275	0/0:373:373,0:373:13645:0:0:0,-112.284,-1189.6	0/0:312:312,0:312:11436:0:0:0,-93.9214,-996.99	0/0:452:452,0:452:16592:0:0:0,-136.066,-1446.2	1/1:488:0,488:0:0:488:17871:-1557.7,-146.903,0	0/1:368:167,201:167:6155:201:7382:-532.856,0,-425.795	0/1:305:176,129:176:6488:129:4749:-322.3,0,-473.763	0/1:204:104,100:104:3764:100:3640:-256.303,0,-267.231	0/0:520:520,0:520:18988:0:0:0,-156.536,-1655.43	1/1:295:0,295:0:0:295:10816:-942.814,-88.8039,0	0/0:463:463,0:463:16927:0:0:0,-139.377,-1475.76	0/0:607:607,0:607:22255:0:0:0,-182.725,-1939.76	0/1:501:277,224:277:10153:224:8195:-563.825,0,-734.362	0/0:178:178,0:178:6538:0:0:0,-53.5833,-570.061	0/0:434:434,0:434:15902:0:0:0,-130.647,-1386.13	1/1:615:0,614:0:0:614:22530:-1963.2,-184.832,0	0/0:522:522,0:522:18990:0:0:0,-157.138,-1656.09
chr01	329903	.	A	T	5900.22	.	AB=0.561594;ABP=12.1053;AC=3;AF=0.0319149;AN=94;AO=299;CIGAR=1X;DP=8824;DPB=8824;DPRA=1.12446;EPP=652.281;EPPR=18454.1;GTI=0;LEN=1;MEANALT=1;MQM=41.9933;MQMR=41.9953;NS=47;NUMALT=1;ODDS=62.9101;PAIRED=1;PAIREDR=0.998592;PAO=0;PQA=0;PQR=0;PRO=0;QA=10979;QR=311861;RO=8525;RPL=299;RPP=652.281;RPPR=18393.4;RPR=0;RUN=1;SAF=299;SAP=652.281;SAR=0;SRF=8518;SRP=18454.1;SRR=7;TYPE=snp;technology.ILLUMINA=1;	ANN=T|upstream_gene_variant|MODIFIER|MELO3C018442.2.1-gene|maker-chr01-exonerate_est2genome-gene-3.4|transcript|maker-chr01-exonerate_est2genome-gene-3.4-mRNA-1|protein_coding||c.-2858A>T|||||2546|,T|downstream_gene_variant|MODIFIER|MELO3C018441.2.1-gene|maker-chr01-exonerate_est2genome-gene-3.3|transcript|maker-chr01-exonerate_est2genome-gene-3.3-mRNA-1|protein_coding||c.*1744A>T|||||1309|,T|int…	GT:DP:AD:RO:QR:AO:QA:GL	0/0:230:230,0:230:8414:0:0:0,-69.2369,-733.715	0/0:140:140,0:140:5096:0:0:0,-42.1442,-444.657	0/0:145:145,0:145:5305:0:0:0,-43.6493,-462.733	0/0:278:278,0:278:10178:0:0:0,-83.6863,-887.369	0/0:117:117,0:117:4293:0:0:0,-35.2205,-374.461	0/0:195:195,0:195:7155:0:0:0,-58.7008,-623.865	0/0:254:254,0:254:9278:0:0:0,-76.4616,-809.096	0/1:276:121,155:121:4417:155:5687:-412.856,0,-302.305	0/0:230:230,0:230:8402:0:0:0,-69.2369,-732.729	0/0:286:286,0:286:10438:0:0:0,-86.0946,-910.208	0/0:118:118,0:118:4306:0:0:0,-35.5215,-375.67	0/0:98:98,0:98:3614:0:0:0,-29.5009,-315.193	0/0:122:122,0:122:4490:0:0:0,-36.7257,-391.504	0/0:205:205,0:205:7465:0:0:0,-61.7111,-651.187	0/0:121:121,0:121:4453:0:0:0,-36.4246,-388.333	0/0:202:202,0:202:7426:0:0:0,-60.8081,-647.404	0/0:191:191,0:191:6995:0:0:0,-57.4967,-609.993	0/0:126:126,0:126:4614:0:0:0,-37.9298,-402.484	0/0:196:196,0:196:7156:0:0:0,-59.0019,-624.145	0/0:145:145,0:145:5281:0:0:0,-43.6493,-460.715	0/0:124:124,0:124:4552:0:0:0,-37.3277,-396.968	0/0:90:90,0:90:3318:0:0:0,-27.0927,-289.361	0/0:205:205,0:205:7525:0:0:0,-61.7111,-656.087	0/0:75:75,0:75:2751:0:0:0,-22.5772,-240.091	0/0:167:167,0:167:6119:0:0:0,-50.272,-533.631	0/0:190:190,0:190:6958:0:0:0,-57.1957,-606.771	0/0:167:167,0:167:6047:0:0:0,-50.272,-527.694	0/0:215:215,0:215:7859:0:0:0,-64.7214,-685.375	0/0:242:242,0:242:8870:0:0:0,-72.8493,-773.316	0/0:189:189,0:189:6909:0:0:0,-56.8947,-602.516	0/0:120:120,0:120:4380:0:0:0,-36.1236,-382.166	0/0:196:196,0:196:7156:0:0:0,-59.0019,-624.145	1/1:144:0,144:0:0:144:5292:-461.421,-43.3483,0	0/0:273:273,0:273:10017:0:0:0,-82.1812,-873.217	0/0:259:259,0:259:9475:0:0:0,-77.9668,-826.083	0/0:167:167,0:167:6083:0:0:0,-50.272,-530.585	0/0:108:108,0:108:3972:0:0:0,-32.5112,-346.438	0/0:144:144,0:144:5304:0:0:0,-43.3483,-462.453	0/0:303:303,0:303:11007:0:0:0,-91.2121,-960.141	0/0:253:253,0:253:9217:0:0:0,-76.1606,-803.912
chr01	330029	.	G	T	10625.4	.	AB=0;ABP=0;AC=4;AF=0.0425532;AN=94;AO=488;CIGAR=1X;DP=8716;DPB=8716;DPRA=1.41519;EPP=1062.69;EPPR=17696.6;GTI=0;LEN=1;MEANALT=1;MQM=41.9918;MQMR=41.9971;NS=47;NUMALT=1;ODDS=42.5738;PAIRED=1;PAIREDR=0.998542;PAO=0;PQA=0;PQR=0;PRO=0;QA=17684;QR=296396;RO=8228;RPL=488;RPP=1062.69;RPPR=17696.6;RPR=0;RUN=1;SAF=0;SAP=1062.69;SAR=488;SRF=0;SRP=17869.9;SRR=8228;TYPE=snp;technology.ILLUMINA=1;	ANN=T|upstream_gene_variant|MODIFIER|MELO3C018442.2.1-gene|maker-chr01-exonerate_est2genome-gene-3.4|transcript|maker-chr01-exonerate_est2genome-gene-3.4-mRNA-1|protein_coding||c.-2732G>T|||||2420|,T|downstream_gene_variant|MODIFIER|MELO3C018441.2.1-gene|maker-chr01-exonerate_est2genome-gene-3.3|transcript|maker-chr01-exonerate_est2genome-gene-3.3-mRNA-1|protein_coding||c.*1870G>T|||||1435|,T|int…	GT:DP:AD:RO:QR:AO:QA:GL	1/1:228:2,226:2:74:226:8236:-711.596,-61.8315,0	0/0:144:144,0:144:5172:0:0:0,-43.3483,-451.661	0/0:146:146,0:146:5270:0:0:0,-43.9504,-460.018	0/0:273:273,0:273:9825:0:0:0,-82.1812,-857.577	0/0:116:116,0:116:4148:0:0:0,-34.9195,-362.407	0/0:190:190,0:190:6826:0:0:0,-57.1957,-595.981	0/0:255:255,0:255:9171:0:0:0,-76.7626,-800.499	0/0:272:272,0:272:9824:0:0:0,-81.8802,-857.297	0/0:226:226,0:226:8146:0:0:0,-68.0328,-711.016	0/0:279:276,3:276:9936:3:111:0,-73.9614,-857.219	0/0:114:114,0:114:4134:0:0:0,-34.3174,-360.816	0/0:94:94,0:94:3382:0:0:0,-28.2968,-295.433	0/0:114:114,0:114:4086:0:0:0,-34.3174,-356.943	0/0:198:198,0:198:7062:0:0:0,-59.6039,-616.858	0/0:118:118,0:118:4222:0:0:0,-35.5215,-368.852	0/0:199:199,0:199:7219:0:0:0,-59.905,-629.889	0/0:187:187,0:187:6775:0:0:0,-56.2926,-591.217	0/0:126:126,0:126:4554:0:0:0,-37.9298,-397.578	0/0:193:193,0:193:6937:0:0:0,-58.0988,-605.649	0/0:145:145,0:145:5197:0:0:0,-43.6493,-453.8	0/0:123:123,0:123:4431:0:0:0,-37.0267,-386.924	0/0:91:91,0:91:3259:0:0:0,-27.3937,-284.778	0/0:203:203,0:203:7247:0:0:0,-61.1091,-632.971	0/0:75:75,0:75:2715:0:0:0,-22.5772,-237.146	0/0:168:168,0:168:6048:0:0:0,-50.573,-528.025	0/0:184:184,0:184:6616:0:0:0,-55.3895,-577.626	0/0:166:166,0:166:6046:0:0:0,-49.971,-527.414	0/0:214:214,0:214:7702:0:0:0,-64.4204,-672.344	0/0:237:237,0:237:8625:0:0:0,-71.3441,-752.298	0/0:187:187,0:187:6655:0:0:0,-56.2926,-581.408	0/0:120:120,0:120:4332:0:0:0,-36.1236,-378.242	0/0:192:192,0:192:6876:0:0:0,-57.7978,-600.464	0/0:142:142,0:142:5038:0:0:0,-42.7463,-440.311	0/0:273:273,0:273:9813:0:0:0,-82.1812,-856.545	1/1:260:1,259:1:37:259:9337:-811.256,-74.6871,0	0/0:164:164,0:164:5816:0:0:0,-49.3689,-508.216	0/0:108:108,0:108:3900:0:0:0,-32.5112,-340.55	0/0:141:141,0:141:5145:0:0:0,-42.4452,-448.861	0/0:301:301,0:301:10885:0:0:0,-90.61,-949.773	0/0:248:248,0:248:8984:0:0:0,-74.6554,-783.876
chr01	339814	.	C	A	14971.0	.	AB=0;ABP=0;AC=6;AF=0.0652174;AN=92;AO=679;CIGAR=1X;DP=7627;DPB=7627;DPRA=1.26449;EPP=1477.44;EPPR=15088.2;GTI=0;LEN=1;MEANALT=1.16667;MQM=41.9882;MQMR=41.9951;NS=46;NUMALT=1;ODDS=2.92378;PAIRED=0.998527;PAIREDR=0.998561;PAO=0;PQA=0;PQR=0;PRO=0;QA=24807;QR=254831;RO=6947;RPL=0;RPP=1477.44;RPPR=15088.2;RPR=679;RUN=1;SAF=679;SAP=1477.44;SAR=0;SRF=6947;SRP=15088.2;SRR=0;TYPE=snp;technology.ILLUMINA=1;	ANN=A|upstream_gene_variant|MODIFIER|MELO3C018444.2.1-gene|maker-chr01-exonerate_est2genome-gene-3.6|transcript|maker-chr01-exonerate_est2genome-gene-3.6-mRNA-1|protein_coding||c.-4749C>A|||||4641|WARNING_TRANSCRIPT_NO_STOP_CODON,A|downstream_gene_variant|MODIFIER|MELO3C018442.2.1-gene|maker-chr01-exonerate_est2genome-gene-3.4|transcript|maker-chr01-exonerate_est2genome-gene-3.4-mRNA-1|protein_co…	GT:DP:AD:RO:QR:AO:QA:GL	0/0:195:194,1:194:7094:1:37:0,-55.1773,-615.157	1/1:135:0,135:0:0:135:4935:-430.506,-40.6391,0	1/1:231:1,230:1:37:230:8366:-726.159,-65.9572,0	0/0:226:226,0:226:8266:0:0:0,-68.0328,-720.773	0/0:93:93,0:93:3405:0:0:0,-27.9958,-297.117	0/0:195:195,0:195:7155:0:0:0,-58.7008,-623.865	0/0:222:222,0:222:8070:0:0:0,-66.8287,-704.01	0/0:127:127,0:127:4651:0:0:0,-38.2308,-405.706	0/0:154:154,0:154:5638:0:0:0,-46.3586,-491.737	0/0:254:252,1:252:9240:1:37:0,-72.938,-802.013	0/0:68:68,0:68:2492:0:0:0,-20.47,-217.532	0/0:48:48,0:48:1764:0:0:0,-14.4494,-154.01	0/0:129:129,0:129:4761:0:0:0,-38.8329,-415.095	0/0:182:182,0:182:6686:0:0:0,-54.7875,-582.951	0/0:91:88,3:88:3232:3:111:0,-17.3678,-271.96	0/0:191:191,0:191:7007:0:0:0,-57.4967,-610.974	0/0:225:225,0:225:8205:0:0:0,-67.7317,-715.635	0/0:107:107,0:107:3935:0:0:0,-32.2102,-343.216	0/0:69:69,0:69:2517:0:0:0,-20.7711,-219.722	0/0:175:175,0:175:6415:0:0:0,-52.6802,-559.412	0/0:111:111,0:111:4095:0:0:0,-33.4143,-357.036	0/0:95:95,0:95:3479:0:0:0,-28.5978,-303.563	0/0:189:189,0:189:6969:0:0:0,-56.8947,-607.42	0/0:84:84,0:84:3084:0:0:0,-25.2865,-269.095	0/0:163:163,0:163:5971:0:0:0,-49.0679,-520.689	0/0:80:80,0:80:2948:0:0:0,-24.0824,-257.186	0/0:263:263,0:263:9671:0:0:0,-79.1709,-843.004	0/0:170:170,0:170:6230:0:0:0,-51.1751,-543.299	0/0:209:209,0:209:7685:0:0:0,-62.9153,-669.962	0/0:177:177,0:177:6501:0:0:0,-53.2823,-566.735	0/0:44:44,0:44:1628:0:0:0,-13.2453,-142.153	0/0:184:184,0:184:6760:0:0:0,-55.3895,-589.397	.:.:.:.:.:.:.:.	0/0:222:222,0:222:8118:0:0:0,-66.8287,-707.933	1/1:310:1,309:1:37:309:11321:-983.308,-89.7386,0	0/0:175:175,0:175:6427:0:0:0,-52.6802,-560.393	0/0:25:25,0:25:913:0:0:0,-7.52575,-79.8873	0/0:126:126,0:126:4578:0:0:0,-37.9298,-399.54	0/0:325:325,0:325:11917:0:0:0,-97.8347,-1038.83	0/0:234:234,0:234:8586:0:0:0,-70.441,-748.567
chr01	340643	.	G	T	897.58	.	AB=0;ABP=0;AC=2;AF=0.0212766;AN=94;AO=45;CIGAR=1X;DP=1817;DPB=1817;DPRA=1.19481;EPP=100.727;EPPR=3822.67;GTI=0;LEN=1;MEANALT=1;MQM=42;MQMR=41.9932;NS=47;NUMALT=1;ODDS=15.1639;PAIRED=1;PAIREDR=0.998306;PAO=0;PQA=0;PQR=0;PRO=0;QA=1653;QR=64933;RO=1771;RPL=45;RPP=100.727;RPPR=3753.74;RPR=0;RUN=1;SAF=45;SAP=100.727;SAR=0;SRF=1761;SRP=3762.32;SRR=10;TYPE=snp;technology.ILLUMINA=1;	ANN=T|synonymous_variant|LOW|MELO3C018443.2.1-gene|maker-chr01-exonerate_est2genome-gene-3.5|transcript|maker-chr01-exonerate_est2genome-gene-3.5-mRNA-1|protein_coding|5/7|c.564G>T|p.Gly188Gly|649/1287|564/963|188/320||,T|upstream_gene_variant|MODIFIER|MELO3C018444.2.1-gene|maker-chr01-exonerate_est2genome-gene-3.6|transcript|maker-chr01-exonerate_est2genome-gene-3.6-mRNA-1|protein_coding||c.-392…	GT:DP:AD:RO:QR:AO:QA:GL	1/1:46:1,45:1:37:45:1653:-140.813,-10.2667,0	0/0:37:37,0:37:1369:0:0:0,-11.1381,-119.595	0/0:44:44,0:44:1592:0:0:0,-13.2453,-139.205	0/0:92:92,0:92:3356:0:0:0,-27.6948,-292.913	0/0:13:13,0:13:481:0:0:0,-3.91339,-42.2521	0/0:49:49,0:49:1789:0:0:0,-14.7505,-156.301	0/0:56:56,0:56:2036:0:0:0,-16.8577,-177.827	0/0:40:40,0:40:1468:0:0:0,-12.0412,-128.28	0/0:51:51,0:51:1887:0:0:0,-15.3525,-164.712	0/0:55:55,0:55:2023:0:0:0,-16.5566,-176.62	0/0:31:31,0:31:1135:0:0:0,-9.33193,-99.2755	0/0:12:12,0:12:444:0:0:0,-3.61236,-39.0295	0/0:25:25,0:25:913:0:0:0,-7.52575,-79.8873	0/0:33:33,0:33:1221:0:0:0,-9.93399,-106.705	0/0:24:24,0:24:888:0:0:0,-7.22472,-77.701	0/0:37:37,0:37:1369:0:0:0,-11.1381,-119.595	0/0:49:49,0:49:1789:0:0:0,-14.7505,-156.25	0/0:30:30,0:30:1098:0:0:0,-9.0309,-96.0527	0/0:25:25,0:25:925:0:0:0,-7.52575,-80.9236	0/0:31:31,0:31:1147:0:0:0,-9.33193,-100.259	0/0:35:35,0:35:1283:0:0:0,-10.536,-112.166	0/0:24:24,0:24:876:0:0:0,-7.22472,-76.6645	0/0:51:51,0:51:1875:0:0:0,-15.3525,-163.729	0/0:20:20,0:20:740:0:0:0,-6.0206,-64.8105	0/0:29:29,0:29:1073:0:0:0,-8.72987,-93.8141	0/0:35:35,0:35:1283:0:0:0,-10.536,-112.166	0/0:48:48,0:48:1728:0:0:0,-14.4494,-151.114	0/0:62:62,0:62:2294:0:0:0,-18.6639,-200.161	0/0:55:55,0:55:2023:0:0:0,-16.5566,-176.568	0/0:33:33,0:33:1209:0:0:0,-9.93399,-105.721	0/0:17:17,0:17:629:0:0:0,-5.11751,-55.1426	0/0:45:45,0:45:1665:0:0:0,-13.5463,-145.376	0/0:20:20,0:20:728:0:0:0,-6.0206,-63.8247	0/0:46:46,0:46:1666:0:0:0,-13.8474,-145.651	0/0:61:60,0:60:2178:0:0:0,-18.0618,-189.802	0/0:46:46,0:46:1654:0:0:0,-13.8474,-144.616	0/0:17:17,0:17:629:0:0:0,-5.11751,-55.1426	0/0:34:34,0:34:1246:0:0:0,-10.235,-108.944	0/0:45:45,0:45:1665:0:0:0,-13.5463,-145.376	0/0:49:49,0:49:1801:0:0:0,-14.7505,-157.284
chr01	340785	.	C	T	5363.9	.	AB=0.375;ABP=8.43898;AC=13;AF=0.138298;AN=94;AO=259;CIGAR=1X;DP=1774;DPB=1774;DPRA=1.09374;EPP=556.769;EPPR=3230.1;GTI=0;LEN=1;MEANALT=1;MQM=41.9923;MQMR=41.9947;NS=47;NUMALT=1;ODDS=3.91237;PAIRED=1;PAIREDR=1;PAO=0;PQA=0;PQR=0;PRO=0;QA=9274;QR=54938;RO=1514;RPL=3;RPP=539.666;RPPR=3212.91;RPR=256;RUN=1;SAF=2;SAP=548.184;SAR=257;SRF=2;SRP=3273.27;SRR=1512;TYPE=snp;technology.ILLUMINA=1;	ANN=T|upstream_gene_variant|MODIFIER|MELO3C018444.2.1-gene|maker-chr01-exonerate_est2genome-gene-3.6|transcript|maker-chr01-exonerate_est2genome-gene-3.6-mRNA-1|protein_coding||c.-3778C>T|||||3670|WARNING_TRANSCRIPT_NO_STOP_CODON,T|downstream_gene_variant|MODIFIER|MELO3C018442.2.1-gene|maker-chr01-exonerate_est2genome-gene-3.4|transcript|maker-chr01-exonerate_est2genome-gene-3.4-mRNA-1|protein_co…	GT:DP:AD:RO:QR:AO:QA:GL	1/1:44:1,43:1:37:43:1555:-132.402,-9.66463,0	1/1:34:0,34:0:0:34:1210:-105.993,-10.235,0	1/1:43:0,43:0:0:43:1555:-135.982,-12.9443,0	0/0:96:96,0:96:3480:0:0:0,-28.8989,-303.837	0/0:13:13,0:13:481:0:0:0,-3.91339,-42.2521	0/0:47:47,0:47:1691:0:0:0,-14.1484,-147.891	0/0:54:54,0:54:1962:0:0:0,-16.2556,-171.381	0/1:40:25,15:25:901:15:543:-35.6686,0,-66.913	0/0:48:48,0:48:1704:0:0:0,-14.4494,-149.148	0/0:52:52,0:52:1888:0:0:0,-15.6536,-164.987	0/0:29:29,0:29:1061:0:0:0,-8.72987,-92.83	0/0:12:12,0:12:444:0:0:0,-3.61236,-39.0295	0/0:24:24,0:24:888:0:0:0,-7.22472,-77.701	0/0:34:34,0:34:1258:0:0:0,-10.235,-109.927	0/0:22:22,0:22:790:0:0:0,-6.62266,-69.2852	0/0:36:36,0:36:1320:0:0:0,-10.8371,-115.389	0/0:46:46,0:46:1690:0:0:0,-13.8474,-147.616	0/0:27:27,0:27:987:0:0:0,-8.12781,-86.3845	0/0:26:26,0:26:950:0:0:0,-7.82678,-83.1617	0/0:31:31,0:31:1147:0:0:0,-9.33193,-100.259	0/0:35:35,0:35:1259:0:0:0,-10.536,-110.148	0/0:23:23,0:23:839:0:0:0,-6.92369,-73.4933	0/0:52:52,0:52:1876:0:0:0,-15.6536,-164.005	0/0:20:20,0:20:740:0:0:0,-6.0206,-64.8105	0/0:29:29,0:29:1073:0:0:0,-8.72987,-93.8141	0/0:35:35,0:35:1247:0:0:0,-10.536,-109.216	0/0:48:48,0:48:1728:0:0:0,-14.4494,-151.114	0/0:61:61,0:61:2209:0:0:0,-18.3628,-192.958	0/0:51:51,0:51:1863:0:0:0,-15.3525,-162.747	0/0:31:31,0:31:1123:0:0:0,-9.33193,-98.2916	0/0:17:17,0:17:629:0:0:0,-5.11751,-55.1426	0/0:45:45,0:45:1605:0:0:0,-13.5463,-140.462	1/1:19:0,19:0:0:19:658:-57.9077,-5.71957,0	1/1:45:0,45:0:0:45:1605:-140.411,-13.5464,0	1/1:60:0,60:0:0:60:2148:-187.823,-18.0618,0	0/0:42:42,0:42:1530:0:0:0,-12.6433,-133.742	0/0:16:16,0:16:592:0:0:0,-4.81648,-51.92	0/0:35:35,0:35:1259:0:0:0,-10.536,-110.2	0/0:46:46,0:46:1666:0:0:0,-13.8474,-145.651	0/0:49:49,0:49:1789:0:0:0,-14.7505,-156.301
chr01	340834	.	T	C	2054.49	.	AB=0;ABP=0;AC=4;AF=0.0425532;AN=94;AO=79;CIGAR=1X;DP=1787;DPB=1787;DPRA=1.10309;EPP=6.33623;EPPR=41.5018;GTI=0;LEN=1;MEANALT=1;MQM=42;MQMR=41.9918;NS=47;NUMALT=1;ODDS=16.2154;PAIRED=1;PAIREDR=0.999415;PAO=0;PQA=0;PQR=0;PRO=0;QA=2890;QR=62548;RO=1708;RPL=34;RPP=6.33623;RPPR=41.5018;RPR=45;RUN=1;SAF=0;SAP=174.557;SAR=79;SRF=0;SRP=3711.89;SRR=1708;TYPE=snp;technology.ILLUMINA=1;	ANN=C|upstream_gene_variant|MODIFIER|MELO3C018444.2.1-gene|maker-chr01-exonerate_est2genome-gene-3.6|transcript|maker-chr01-exonerate_est2genome-gene-3.6-mRNA-1|protein_coding||c.-3729T>C|||||3621|WARNING_TRANSCRIPT_NO_STOP_CODON,C|downstream_gene_variant|MODIFIER|MELO3C018442.2.1-gene|maker-chr01-exonerate_est2genome-gene-3.4|transcript|maker-chr01-exonerate_est2genome-gene-3.4-mRNA-1|protein_co…	GT:DP:AD:RO:QR:AO:QA:GL	0/0:46:46,0:46:1702:0:0:0,-13.8474,-148.599	1/1:35:0,35:0:0:35:1283:-112.166,-10.5361,0	1/1:43:0,43:0:0:43:1567:-136.965,-12.9443,0	0/0:94:94,0:94:3454:0:0:0,-28.2968,-301.317	0/0:13:13,0:13:481:0:0:0,-3.91339,-42.2521	0/0:47:47,0:47:1703:0:0:0,-14.1484,-148.873	0/0:54:54,0:54:1998:0:0:0,-16.2556,-174.328	0/0:40:40,0:40:1456:0:0:0,-12.0412,-127.297	0/0:47:47,0:47:1727:0:0:0,-14.1484,-150.839	0/0:55:55,0:55:1999:0:0:0,-16.5566,-174.655	0/0:30:30,0:30:1086:0:0:0,-9.0309,-95.0688	0/0:11:11,0:11:395:0:0:0,-3.31133,-34.8167	0/0:25:25,0:25:913:0:0:0,-7.52575,-79.8873	0/0:35:35,0:35:1295:0:0:0,-10.536,-113.15	0/0:24:24,0:24:876:0:0:0,-7.22472,-76.7161	0/0:36:36,0:36:1320:0:0:0,-10.8371,-115.389	0/0:48:48,0:48:1752:0:0:0,-14.4494,-153.027	0/0:26:26,0:26:962:0:0:0,-7.82678,-84.1462	0/0:25:25,0:25:925:0:0:0,-7.52575,-80.9236	0/0:31:31,0:31:1147:0:0:0,-9.33193,-100.259	0/0:35:35,0:35:1271:0:0:0,-10.536,-111.131	0/0:23:23,0:23:815:0:0:0,-6.92369,-71.5232	0/0:52:52,0:52:1912:0:0:0,-15.6536,-166.952	0/0:21:21,0:21:729:0:0:0,-6.32163,-64.0911	0/0:29:29,0:29:1061:0:0:0,-8.72987,-92.83	0/0:35:35,0:35:1271:0:0:0,-10.536,-111.183	0/0:44:44,0:44:1616:0:0:0,-13.2453,-141.171	0/0:60:60,0:60:2196:0:0:0,-18.0618,-191.747	0/0:53:53,0:53:1937:0:0:0,-15.9546,-169.192	0/0:31:31,0:31:1135:0:0:0,-9.33193,-99.2755	0/0:17:17,0:17:629:0:0:0,-5.11751,-55.1426	0/0:44:44,0:44:1616:0:0:0,-13.2453,-141.171	0/0:20:20,0:20:740:0:0:0,-6.0206,-64.8105	0/0:47:46,1:46:1678:1:40:0,-10.3608,-142.794	0/0:61:61,0:61:2245:0:0:0,-18.3628,-195.956	0/0:43:43,0:43:1591:0:0:0,-12.9443,-138.931	0/0:15:15,0:15:543:0:0:0,-4.51545,-47.7098	0/0:35:35,0:35:1283:0:0:0,-10.536,-112.166	0/0:46:46,0:46:1678:0:0:0,-13.8474,-146.633	0/0:50:50,0:50:1838:0:0:0,-15.0515,-160.507
chr01	340851	.	A	G	2583.67	.	AB=0;ABP=0;AC=6;AF=0.0638298;AN=94;AO=129;CIGAR=1X;DP=1796;DPB=1796;DPRA=0.996712;EPP=283.13;EPPR=3622.85;GTI=0;LEN=1;MEANALT=1;MQM=42;MQMR=41.9916;NS=47;NUMALT=1;ODDS=16.751;PAIRED=1;PAIREDR=1;PAO=0;PQA=0;PQR=0;PRO=0;QA=4740;QR=61235;RO=1667;RPL=129;RPP=283.13;RPPR=3622.85;RPR=0;RUN=1;SAF=0;SAP=283.13;SAR=129;SRF=0;SRP=3622.85;SRR=1667;TYPE=snp;technology.ILLUMINA=1;	ANN=G|upstream_gene_variant|MODIFIER|MELO3C018444.2.1-gene|maker-chr01-exonerate_est2genome-gene-3.6|transcript|maker-chr01-exonerate_est2genome-gene-3.6-mRNA-1|protein_coding||c.-3712A>G|||||3604|WARNING_TRANSCRIPT_NO_STOP_CODON,G|downstream_gene_variant|MODIFIER|MELO3C018442.2.1-gene|maker-chr01-exonerate_est2genome-gene-3.4|transcript|maker-chr01-exonerate_est2genome-gene-3.4-mRNA-1|protein_co…	GT:DP:AD:RO:QR:AO:QA:GL	1/1:46:1,45:1:37:45:1665:-141.795,-10.2667,0	1/1:34:0,34:0:0:34:1225:-107.24,-10.235,0	1/1:44:0,44:0:0:44:1628:-142.153,-13.2453,0	0/0:95:95,0:95:3515:0:0:0,-28.5978,-306.456	0/0:13:13,0:13:481:0:0:0,-3.91339,-42.2521	0/0:47:47,0:47:1727:0:0:0,-14.1484,-150.839	0/0:55:55,0:55:2011:0:0:0,-16.5566,-175.586	0/0:40:40,0:40:1480:0:0:0,-12.0412,-129.263	0/0:47:46,1:46:1690:1:37:0,-10.5677,-144.035	0/0:54:54,0:54:1974:0:0:0,-16.2556,-172.415	0/0:30:30,0:30:1098:0:0:0,-9.0309,-96.0527	0/0:12:12,0:12:444:0:0:0,-3.61236,-39.0295	0/0:25:24,1:24:876:1:37:0,-3.94506,-73.131	0/0:35:35,0:35:1283:0:0:0,-10.536,-112.166	0/0:23:23,0:23:839:0:0:0,-6.92369,-73.4933	0/0:37:36,1:36:1320:1:37:0,-7.55742,-111.808	0/0:48:48,0:48:1740:0:0:0,-14.4494,-152.045	0/0:25:25,0:25:925:0:0:0,-7.52575,-80.9236	0/0:26:26,0:26:962:0:0:0,-7.82678,-84.1462	0/0:31:30,1:30:1110:1:37:0,-5.75124,-93.456	0/0:36:36,0:36:1320:0:0:0,-10.8371,-115.338	0/0:23:23,0:23:839:0:0:0,-6.92369,-73.4933	0/0:52:52,0:52:1924:0:0:0,-15.6536,-167.934	0/0:20:20,0:20:740:0:0:0,-6.0206,-64.8105	0/0:29:29,0:29:1073:0:0:0,-8.72987,-93.8141	0/0:35:35,0:35:1283:0:0:0,-10.536,-112.166	0/0:47:47,0:47:1727:0:0:0,-14.1484,-150.839	0/0:61:61,0:61:2257:0:0:0,-18.3628,-196.886	0/0:53:53,0:53:1949:0:0:0,-15.9546,-170.175	0/0:31:31,0:31:1135:0:0:0,-9.33193,-99.2755	0/0:17:17,0:17:629:0:0:0,-5.11751,-55.1426	0/0:45:45,0:45:1653:0:0:0,-13.5463,-144.393	0/0:20:20,0:20:740:0:0:0,-6.0206,-64.8105	0/0:45:45,0:45:1641:0:0:0,-13.5463,-143.359	0/0:60:60,0:60:2172:0:0:0,-18.0618,-189.787	0/0:42:42,0:42:1554:0:0:0,-12.6433,-135.708	0/0:17:17,0:17:617:0:0:0,-5.11751,-54.1559	0/0:35:35,0:35:1283:0:0:0,-10.536,-112.166	0/0:47:47,0:47:1739:0:0:0,-14.1484,-151.821	0/0:51:50,1:50:1838:1:37:0,-11.7718,-156.926
chr01	373902	.	G	A	266867.0	.	AB=0.52356;ABP=3.93119;AC=75;AF=0.797872;AN=94;AO=9341;CIGAR=1X;DP=12177;DPB=12177;DPRA=0.910528;EPP=3.61495;EPPR=3.08687;GTI=0;LEN=1;MEANALT=1;MQM=41.9812;MQMR=41.9986;NS=47;NUMALT=1;ODDS=22.9085;PAIRED=0.998501;PAIREDR=0.99859;PAO=0;PQA=0;PQR=0;PRO=0;QA=340247;QR=104344;RO=2836;RPL=0;RPP=20286.7;RPPR=6161.31;RPR=9341;RUN=1;SAF=4645;SAP=3.61495;SAR=4696;SRF=1423;SRP=3.08687;SRR=1413;TYPE=snp;tec…	ANN=A|upstream_gene_variant|MODIFIER|MELO3C018448.2.1-gene|maker-chr01-exonerate_est2genome-gene-3.12|transcript|maker-chr01-exonerate_est2genome-gene-3.12-mRNA-1|protein_coding||c.-2616C>T|||||2616|,A|downstream_gene_variant|MODIFIER|MELO3C018449.2.1-gene|maker-chr01-exonerate_est2genome-gene-3.13|transcript|maker-chr01-exonerate_est2genome-gene-3.13-mRNA-1|protein_coding||c.*1247C>T|||||934|,A|…	GT:DP:AD:RO:QR:AO:QA:GL	0/0:341:339,2:339:12495:2:74:0,-95.8479,-1082.1	1/1:199:0,199:0:0:199:7290:-635.065,-59.905,0	1/1:279:0,279:0:0:279:10161:-884.546,-83.9874,0	1/1:286:2,284:2:74:284:10276:-889.754,-79.2913,0	1/1:147:0,147:0:0:147:5415:-472.121,-44.2514,0	0/0:266:265,1:265:9745:1:37:0,-76.4933,-845.868	1/1:365:1,364:1:37:364:13251:-1151.91,-106.295,0	0/0:406:406,0:406:14950:0:0:0,-122.218,-1302.86	1/1:282:0,282:0:0:282:10277:-896.197,-84.8905,0	1/1:440:0,440:0:0:440:16087:-1402.53,-132.453,0	1/1:138:0,138:0:0:138:5021:-438.021,-41.5421,0	1/1:79:0,79:0:0:79:2795:-244.492,-23.7814,0	1/1:207:0,207:0:0:207:7514:-655.582,-62.3132,0	1/1:222:0,222:0:0:222:8127:-708.694,-66.8287,0	1/1:158:0,158:0:0:158:5775:-503.725,-47.5627,0	1/1:262:0,262:0:0:262:9567:-834.331,-78.8699,0	1/1:280:0,280:0:0:280:10213:-890.501,-84.2884,0	1/1:150:0,150:0:0:150:5490:-478.837,-45.1545,0	0/0:114:114,0:114:4218:0:0:0,-34.3174,-367.737	1/1:216:0,216:0:0:216:7884:-687.617,-65.0225,0	1/1:160:0,160:0:0:160:5824:-508.125,-48.1648,0	1/1:135:0,135:0:0:135:4939:-430.855,-40.6391,0	1/1:286:0,286:0:0:286:10438:-910.156,-86.0946,0	1/1:142:0,142:0:0:142:5120:-447.065,-42.7463,0	1/1:239:0,239:0:0:239:8654:-755.032,-71.9462,0	1/1:137:0,137:0:0:137:4946:-431.78,-41.2411,0	1/1:332:0,332:0:0:332:12069:-1052.8,-99.942,0	1/1:302:0,302:0:0:302:10946:-954.798,-90.9111,0	1/1:307:0,307:0:0:307:11220:-978.354,-92.4162,0	0/1:191:91,100:91:3319:100:3688:-264.142,0,-232.194	1/1:109:0,109:0:0:109:3959:-345.559,-32.8123,0	0/0:317:309,8:309:11373:8:296:0,-69.2875,-965.106	0/0:241:241,0:241:8869:0:0:0,-72.5482,-773.087	0/0:278:278,0:278:10238:0:0:0,-83.6863,-892.324	0/0:423:421,2:421:15469:2:74:0,-120.532,-1341.35	1/1:296:0,296:0:0:296:10784:-940.361,-89.1049,0	1/1:68:0,68:0:0:68:2456:-214.587,-20.47,0	1/1:284:0,284:0:0:284:10372:-904.439,-85.4925,0	1/1:511:0,511:0:0:511:18739:-1633.18,-153.826,0	0/0:369:369,0:369:13557:0:0:0,-111.08,-1181.66
chr01	411773	.	A	G	11264.4	.	AB=0;ABP=0;AC=10;AF=0.106383;AN=94;AO=515;CIGAR=1X;DP=3171;DPB=3171;DPRA=1.64768;EPP=1121.32;EPPR=5742.24;GTI=2;LEN=1;MEANALT=1.2;MQM=41.9961;MQMR=41.9932;NS=47;NUMALT=1;ODDS=0.0648382;PAIRED=0.996117;PAIREDR=0.996987;PAO=0;PQA=0;PQR=0;PRO=0;QA=18873;QR=97407;RO=2655;RPL=514;RPP=1112.65;RPPR=5716.27;RPR=1;RUN=1;SAF=514;SAP=1112.65;SAR=1;SRF=2652;SRP=5742.24;SRR=3;TYPE=snp;technology.ILLUMINA=1;	ANN=G|downstream_gene_variant|MODIFIER|MELO3C018451.2.1-gene|maker-chr01-exonerate_est2genome-gene-4.0|transcript|maker-chr01-exonerate_est2genome-gene-4.0-mRNA-1|protein_coding||c.*3592A>G|||||3329|,G|downstream_gene_variant|MODIFIER|MELO3C018452.2.1-gene|maker-chr01-exonerate_est2genome-gene-4.2|transcript|maker-chr01-exonerate_est2genome-gene-4.2-mRNA-1|protein_coding||c.*2474A>G|||||2110|,G|d…	GT:DP:AD:RO:QR:AO:QA:GL	1/1:123:2,121:2:74:121:4429:-379.567,-30.2234,0	1/1:78:0,77:0:0:77:2819:-245.766,-23.1793,0	1/1:125:1,124:1:37:124:4552:-393.439,-34.0481,0	0/0:113:113,0:113:4169:0:0:0,-34.0164,-363.533	0/0:47:47,0:47:1715:0:0:0,-14.1484,-149.856	0/0:101:101,0:101:3725:0:0:0,-30.404,-324.861	0/0:95:95,0:95:3491:0:0:0,-28.5978,-304.441	0/0:91:91,0:91:3331:0:0:0,-27.3937,-290.672	0/0:53:53,0:53:1961:0:0:0,-15.9546,-171.157	0/0:90:90,0:90:3330:0:0:0,-27.0927,-290.394	0/0:32:32,0:32:1172:0:0:0,-9.63296,-102.498	0/0:34:34,0:34:1222:0:0:0,-10.235,-106.977	0/0:62:62,0:62:2270:0:0:0,-18.6639,-198.196	0/0:76:76,0:76:2800:0:0:0,-22.8783,-244.295	0/0:56:56,0:56:2048:0:0:0,-16.8577,-178.86	0/0:65:65,0:65:2381:0:0:0,-19.5669,-207.864	0/0:78:78,0:78:2850:0:0:0,-23.4803,-248.777	0/0:24:24,0:24:888:0:0:0,-7.22472,-77.701	0/0:35:35,0:35:1295:0:0:0,-10.536,-113.047	0/0:88:88,0:88:3220:0:0:0,-26.4906,-280.953	0/0:38:38,0:38:1394:0:0:0,-11.4391,-121.834	0/0:44:44,0:44:1628:0:0:0,-13.2453,-142.153	0/0:85:85,0:85:3145:0:0:0,-25.5875,-274.281	0/0:31:31,0:31:1135:0:0:0,-9.33193,-99.2755	0/0:51:51,0:51:1875:0:0:0,-15.3525,-163.729	0/0:31:31,0:31:1147:0:0:0,-9.33193,-100.259	0/0:59:59,0:59:2159:0:0:0,-17.7608,-188.528	0/0:111:111,0:111:4059:0:0:0,-33.4143,-354.144	0/0:68:68,0:68:2492:0:0:0,-20.47,-217.532	0/0:66:66,0:66:2418:0:0:0,-19.868,-211.087	0/0:21:21,0:21:753:0:0:0,-6.32163,-66.0104	1/1:94:0,94:0:0:94:3454:-301.27,-28.2968,0	0/0:72:72,0:72:2628:0:0:0,-21.6742,-229.39	1/1:100:1,99:1:37:99:3619:-312.237,-26.5223,0	0/0:121:121,0:121:4429:0:0:0,-36.4246,-386.37	0/0:67:67,0:67:2419:0:0:0,-20.169,-211.364	0/0:5:5,0:5:185:0:0:0,-1.50515,-16.4712	0/0:57:57,0:57:2085:0:0:0,-17.1587,-182.083	0/0:117:117,0:117:4257:0:0:0,-35.2205,-371.517	0/0:68:68,0:68:2504:0:0:0,-20.47,-218.514
chr01	414731	.	A	T	288813	.	AB=0;ABP=0;AC=2;AF=0.0212766;AN=94;AO=17;CIGAR=1X;DP=702;DPB=702;DPRA=1.14161;EPP=39.9253;EPPR=1481.8;GTI=0;LEN=1;MEANALT=1;MQM=42;MQMR=41.9912;NS=47;NUMALT=1;ODDS=2.57454;PAIRED=1;PAIREDR=0.99562;PAO=0;PQA=0;PQR=0;PRO=0;QA=629;QR=24829;RO=685;RPL=17;RPP=39.9253;RPPR=1455.93;RPR=0;RUN=1;SAF=17;SAP=39.9253;SAR=0;SRF=682;SRP=1464.53;SRR=3;TYPE=snp;technology.ILLUMINA=1;	ANN=T|downstream_gene_variant|MODIFIER|MELO3C028582.2.1-gene|maker-chr01-exonerate_est2genome-gene-4.1|transcript|maker-chr01-exonerate_est2genome-gene-4.1-mRNA-1|protein_coding||c.*4971A>T|||||4971|WARNING_TRANSCRIPT_NO_STOP_CODON,T|downstream_gene_variant|MODIFIER|MELO3C018454.2.1-gene|maker-chr01-exonerate_est2genome-gene-4.16|transcript|maker-chr01-exonerate_est2genome-gene-4.16-mRNA-1|protei…	GT:DP:AD:RO:QR:AO:QA:GL	0/0:12:12,0:12:432:0:0:0,-3.61236,-38.0401	0/0:12:12,0:12:432:0:0:0,-3.61236,-38.0401	0/0:14:14,0:14:518:0:0:0,-4.21442,-45.4748	0/0:39:39,0:39:1395:0:0:0,-11.7402,-122.108	0/0:7:7,0:7:259:0:0:0,-2.10721,-22.9164	0/0:19:19,0:19:691:0:0:0,-5.71957,-60.6018	0/0:23:23,0:23:839:0:0:0,-6.92369,-73.4417	0/0:21:21,0:21:753:0:0:0,-6.32163,-66.0621	0/0:10:10,0:10:358:0:0:0,-3.0103,-31.5931	0/0:17:17,0:17:605:0:0:0,-5.11751,-53.1692	0/0:10:10,0:10:370:0:0:0,-3.0103,-32.5843	0/0:6:6,0:6:210:0:0:0,-1.80618,-18.6953	0/0:7:7,0:7:259:0:0:0,-2.10721,-22.9164	0/0:10:10,0:10:358:0:0:0,-3.0103,-31.5931	0/0:8:8,0:8:296:0:0:0,-2.40824,-26.139	0/0:20:20,0:20:728:0:0:0,-6.0206,-63.8247	0/0:14:14,0:14:506:0:0:0,-4.21442,-44.4867	0/0:14:14,0:14:506:0:0:0,-4.21442,-44.4867	0/0:16:16,0:16:580:0:0:0,-4.81648,-50.8811	0/0:9:9,0:9:333:0:0:0,-2.70927,-29.3617	0/0:7:7,0:7:259:0:0:0,-2.10721,-22.9164	0/0:12:12,0:12:432:0:0:0,-3.61236,-38.0401	0/0:24:24,0:24:864:0:0:0,-7.22472,-75.7313	0/0:14:14,0:14:518:0:0:0,-4.21442,-45.4748	0/0:16:16,0:16:580:0:0:0,-4.81648,-50.9329	0/0:12:12,0:12:432:0:0:0,-3.61236,-38.0356	0/0:22:22,0:22:802:0:0:0,-6.62266,-70.2705	0/0:16:16,0:16:568:0:0:0,-4.81648,-49.9457	0/0:23:23,0:23:827:0:0:0,-6.92369,-72.5082	0/0:18:18,0:18:666:0:0:0,-5.41854,-58.3652	0/0:11:11,0:11:383:0:0:0,-3.31133,-33.8265	0/0:15:15,0:15:543:0:0:0,-4.51545,-47.7098	0/0:10:10,0:10:358:0:0:0,-3.0103,-31.5931	1/1:17:0,17:0:0:17:629:-55.1426,-5.11751,0	0/0:25:25,0:25:889:0:0:0,-7.52575,-77.9696	0/0:6:6,0:6:222:0:0:0,-1.80618,-19.6938	0/0:2:2,0:2:74:0:0:0,-0.60206,-6.80331	0/0:18:18,0:18:666:0:0:0,-5.41854,-58.3652	0/0:25:25,0:25:913:0:0:0,-7.52575,-79.9389	0/0:20:20,0:20:704:0:0:0,-6.0206,-61.8532
chr01	414987	.	G	A	477406	.	AB=0;ABP=0;AC=4;AF=0.0425532;AN=94;AO=28;CIGAR=1X;DP=677;DPB=677;DPRA=0.970724;EPP=63.8115;EPPR=1412.3;GTI=0;LEN=1;MEANALT=1;MQM=42;MQMR=41.9969;NS=47;NUMALT=1;ODDS=0.905739;PAIRED=1;PAIREDR=1;PAO=0;PQA=0;PQR=0;PRO=0;QA=1024;QR=23329;RO=649;RPL=28;RPP=63.8115;RPPR=1412.3;RPR=0;RUN=1;SAF=0;SAP=63.8115;SAR=28;SRF=0;SRP=1412.3;SRR=649;TYPE=snp;technology.ILLUMINA=1;	ANN=A|downstream_gene_variant|MODIFIER|MELO3C018454.2.1-gene|maker-chr01-exonerate_est2genome-gene-4.16|transcript|maker-chr01-exonerate_est2genome-gene-4.16-mRNA-1|protein_coding||c.*4022C>T|||||3409|,A|intron_variant|MODIFIER|MELO3C018453.2.1-gene|maker-chr01-exonerate_est2genome-gene-4.15|transcript|maker-chr01-exonerate_est2genome-gene-4.15-mRNA-1|protein_coding|2/6|c.380+132C>T||||||	GT:DP:AD:RO:QR:AO:QA:GL	0/0:8:8,0:8:272:0:0:0,-2.40824,-24.1512	0/0:11:11,0:11:407:0:0:0,-3.31133,-35.8069	0/0:14:14,0:14:506:0:0:0,-4.21442,-44.4867	0/0:39:39,0:39:1395:0:0:0,-11.7402,-122.108	0/0:7:7,0:7:235:0:0:0,-2.10721,-20.9247	0/0:19:19,0:19:679:0:0:0,-5.71957,-59.6158	0/0:20:20,0:20:704:0:0:0,-6.0206,-61.8532	0/0:21:21,0:21:753:0:0:0,-6.32163,-66.0621	0/0:10:10,0:10:358:0:0:0,-3.0103,-31.5931	0/0:16:16,0:16:580:0:0:0,-4.81648,-50.9329	0/0:10:10,0:10:346:0:0:0,-3.0103,-30.6019	0/0:5:5,0:5:173:0:0:0,-1.50515,-15.4691	0/0:7:7,0:7:259:0:0:0,-2.10721,-22.9164	0/0:10:10,0:10:310:0:0:0,-3.0103,-27.6282	0/0:7:7,0:7:259:0:0:0,-2.10721,-22.9164	0/0:19:19,0:19:679:0:0:0,-5.71957,-59.6158	0/0:12:12,0:12:432:0:0:0,-3.61236,-38.0401	0/0:15:15,0:15:531:0:0:0,-4.51545,-46.7222	0/0:16:16,0:16:580:0:0:0,-4.81648,-50.8811	0/0:9:9,0:9:333:0:0:0,-2.70927,-29.3617	0/0:7:7,0:7:259:0:0:0,-2.10721,-22.9164	0/0:13:13,0:13:481:0:0:0,-3.91339,-42.2521	0/0:24:24,0:24:864:0:0:0,-7.22472,-75.7313	0/0:14:14,0:14:494:0:0:0,-4.21442,-43.4986	0/0:15:15,0:15:543:0:0:0,-4.51545,-47.7098	0/0:11:11,0:11:407:0:0:0,-3.31133,-35.8069	0/0:20:20,0:20:728:0:0:0,-6.0206,-63.8247	0/0:15:15,0:15:543:0:0:0,-4.51545,-47.7098	0/0:21:21,0:21:765:0:0:0,-6.32163,-67.0476	0/0:18:18,0:18:654:0:0:0,-5.41854,-57.3789	0/0:11:11,0:11:407:0:0:0,-3.31133,-35.8069	1/1:12:0,12:0:0:12:432:-38.0401,-3.61236,0	0/0:10:10,0:10:346:0:0:0,-3.0103,-30.6019	1/1:16:0,16:0:0:16:592:-51.92,-4.81648,0	0/0:25:25,0:25:901:0:0:0,-7.52575,-78.9542	0/0:6:6,0:6:222:0:0:0,-1.80618,-19.6938	0/0:2:2,0:2:62:0:0:0,-0.60206,-5.76853	0/0:18:18,0:18:666:0:0:0,-5.41854,-58.3652	0/0:24:24,0:24:864:0:0:0,-7.22472,-75.7313	0/0:20:20,0:20:692:0:0:0,-6.0206,-60.8674
chr01	419598	.	T	C	5368.63	.	AB=0;ABP=0;AC=4;AF=0.0425532;AN=94;AO=242;CIGAR=1X;DP=4711;DPB=4711;DPRA=0.993956;EPP=519.857;EPPR=9655.25;GTI=0;LEN=1;MEANALT=1;MQM=42;MQMR=41.9933;NS=47;NUMALT=1;ODDS=22.4202;PAIRED=1;PAIREDR=0.999552;PAO=0;PQA=0;PQR=0;PRO=0;QA=8885;QR=160801;RO=4465;RPL=1;RPP=519.857;RPPR=9637.93;RPR=241;RUN=1;SAF=0;SAP=528.507;SAR=242;SRF=4;SRP=9663.92;SRR=4461;TYPE=snp;technology.ILLUMINA=1;	ANN=C|upstream_gene_variant|MODIFIER|MELO3C018453.2.1-gene|maker-chr01-exonerate_est2genome-gene-4.15|transcript|maker-chr01-exonerate_est2genome-gene-4.15-mRNA-1|protein_coding||c.-3484A>G|||||3120|,C|intron_variant|MODIFIER|MELO3C018454.2.1-gene|maker-chr01-exonerate_est2genome-gene-4.16|transcript|maker-chr01-exonerate_est2genome-gene-4.16-mRNA-1|protein_coding|3/5|c.626-272A>G||||||	GT:DP:AD:RO:QR:AO:QA:GL	0/0:139:139,0:139:4987:0:0:0,-41.8432,-435.548	1/1:126:1,125:1:37:125:4604:-397.905,-34.3491,0	1/1:116:0,116:0:0:116:4244:-370.257,-34.9195,0	0/0:166:166,0:166:5938:0:0:0,-49.971,-518.637	0/0:57:56,1:56:2036:1:37:0,-13.578,-174.297	0/0:109:109,0:109:3913:0:0:0,-32.8123,-341.811	0/0:194:194,0:194:6998:0:0:0,-58.3998,-610.73	0/0:131:131,0:131:4679:0:0:0,-39.4349,-408.785	0/0:87:87,0:87:3147:0:0:0,-26.1896,-274.785	0/0:144:143,0:143:5111:0:0:0,-43.0473,-446.119	0/0:69:69,0:69:2529:0:0:0,-20.7711,-220.755	0/0:50:50,0:50:1790:0:0:0,-15.0515,-156.577	0/0:68:68,0:68:2456:0:0:0,-20.47,-214.587	0/0:86:86,0:86:3062:0:0:0,-25.8886,-267.688	0/0:100:100,0:100:3604:0:0:0,-30.103,-314.769	0/0:120:120,0:120:4320:0:0:0,-36.1236,-377.26	0/0:117:117,0:117:4245:0:0:0,-35.2205,-370.485	0/0:58:58,0:58:2134:0:0:0,-17.4597,-186.236	0/0:69:68,0:68:2420:0:0:0,-20.47,-211.39	0/0:105:105,0:105:3693:0:0:0,-31.6081,-323.032	0/0:48:48,0:48:1740:0:0:0,-14.4494,-152.096	0/0:65:65,0:65:2369:0:0:0,-19.5669,-206.882	0/0:129:129,0:129:4689:0:0:0,-38.8329,-409.208	0/0:63:63,0:63:2295:0:0:0,-18.9649,-200.437	0/0:94:94,0:94:3394:0:0:0,-28.2968,-296.414	0/0:60:59,0:59:2147:0:0:0,-17.7608,-187.305	0/0:103:103,0:103:3751:0:0:0,-31.0061,-327.381	0/0:111:111,0:111:4011:0:0:0,-33.4143,-350.219	0/0:137:137,0:137:4925:0:0:0,-41.2411,-430.084	0/0:93:93,0:93:3333:0:0:0,-27.9958,-291.177	0/0:40:40,0:40:1420:0:0:0,-12.0412,-124.348	0/0:87:87,0:87:3135:0:0:0,-26.1896,-273.855	0/0:79:79,0:79:2851:0:0:0,-23.7814,-249.055	0/0:114:114,0:114:4110:0:0:0,-34.3174,-358.905	0/0:155:155,0:155:5591:0:0:0,-46.6596,-488.092	0/0:124:124,0:124:4420:0:0:0,-37.3277,-386.226	0/0:28:28,0:28:1000:0:0:0,-8.42884,-87.5872	0/0:83:83,0:83:2999:0:0:0,-24.9855,-261.946	0/0:171:171,0:171:6147:0:0:0,-51.4761,-536.605	0/0:94:93,0:93:3321:0:0:0,-27.9958,-289.984
chr01	419661	.	G	A	117561.0	.	AB=0;ABP=0;AC=84;AF=0.893617;AN=94;AO=4218;CIGAR=1X;DP=4887;DPB=4887;DPRA=0.868161;EPP=2116.14;EPPR=480.568;GTI=0;LEN=1;MEANALT=1.02222;MQM=41.991;MQMR=41.997;NS=47;NUMALT=1;ODDS=18.6788;PAIRED=0.999289;PAIREDR=1;PAO=0;PQA=0;PQR=0;PRO=0;QA=155222;QR=24535;RO=667;RPL=1096;RPP=2116.14;RPPR=475.594;RPR=3122;RUN=1;SAF=0;SAP=9162.28;SAR=4218;SRF=1;SRP=1442.71;SRR=666;TYPE=snp;technology.ILLUMINA=1;	ANN=A|upstream_gene_variant|MODIFIER|MELO3C018453.2.1-gene|maker-chr01-exonerate_est2genome-gene-4.15|transcript|maker-chr01-exonerate_est2genome-gene-4.15-mRNA-1|protein_coding||c.-3547C>T|||||3183|,A|intron_variant|MODIFIER|MELO3C018454.2.1-gene|maker-chr01-exonerate_est2genome-gene-4.16|transcript|maker-chr01-exonerate_est2genome-gene-4.16-mRNA-1|protein_coding|3/5|c.626-335C>T||||||	GT:DP:AD:RO:QR:AO:QA:GL	0/0:144:143,1:143:5243:1:37:0,-39.7676,-453.688	0/0:126:124,2:124:4564:2:74:0,-31.1265,-391.197	0/0:117:117,0:117:4317:0:0:0,-35.2205,-376.423	1/1:173:0,173:0:0:173:6353:-553.948,-52.0782,0	1/1:59:1,58:1:37:58:2134:-182.707,-14.1801,0	1/1:113:0,113:0:0:113:4149:-361.919,-34.0164,0	1/1:199:0,199:0:0:199:7324:-638.441,-59.905,0	1/1:138:1,137:1:37:137:5033:-435.333,-37.9615,0	1/1:94:0,94:0:0:94:3478:-303.233,-28.2968,0	1/1:145:0,145:0:0:145:5353:-466.657,-43.6494,0	1/1:70:0,70:0:0:70:2578:-224.96,-21.0721,0	1/1:53:1,52:1:37:52:1924:-164.354,-12.3739,0	1/1:71:0,71:0:0:71:2608:-227.632,-21.3731,0	1/1:93:0,93:0:0:93:3417:-298.099,-27.9958,0	1/1:106:0,106:0:0:106:3898:-339.993,-31.9092,0	1/1:126:0,126:0:0:126:4602:-401.502,-37.9298,0	1/1:118:0,118:0:0:118:4366:-380.576,-35.5215,0	1/1:60:0,60:0:0:60:2196:-191.7,-18.0618,0	1/1:75:0,75:0:0:75:2769:-241.591,-22.5773,0	1/1:105:0,105:0:0:105:3885:-338.733,-31.6082,0	1/1:51:0,51:0:0:51:1887:-164.712,-15.3525,0	1/1:71:0,71:0:0:71:2614:-228.042,-21.3731,0	1/1:132:0,132:0:0:132:4850:-422.976,-39.736,0	1/1:64:0,64:0:0:64:2356:-205.624,-19.2659,0	1/1:99:0,99:0:0:99:3642:-317.697,-29.802,0	1/1:61:0,61:0:0:61:2220:-193.899,-18.3628,0	1/1:106:0,106:0:0:106:3910:-340.975,-31.9092,0	1/1:115:0,115:0:0:115:4236:-369.431,-34.6185,0	1/1:138:0,136:0:0:136:4996:-435.333,-40.9401,0	1/1:96:1,95:1:37:95:3505:-302.107,-25.3182,0	1/1:42:0,42:0:0:42:1554:-135.708,-12.6433,0	1/1:95:0,95:0:0:95:3491:-304.493,-28.5979,0	1/1:81:0,81:0:0:81:2997:-261.39,-24.3834,0	0/0:121:121,0:121:4441:0:0:0,-36.4246,-387.3	0/0:158:157,1:157:5785:1:37:0,-43.982,-500.767	1/1:131:0,131:0:0:131:4811:-419.578,-39.4349,0	1/1:29:0,29:0:0:29:1061:-92.8255,-8.72987,0	1/1:84:0,84:0:0:84:3084:-269.095,-25.2865,0	1/1:174:0,174:0:0:174:6401:-558.003,-52.3792,0	1/1:101:0,101:0:0:101:3725:-324.81,-30.404,0
chr01	419729	.	A	G	96538.1	.	AB=0;ABP=0;AC=84;AF=0.893617;AN=94;AO=4207;CIGAR=1X;DP=4874;DPB=4874;DPRA=0.731979;EPP=9138.39;EPPR=1451.38;GTI=0;LEN=1;MEANALT=1;MQM=41.9905;MQMR=41.997;NS=47;NUMALT=1;ODDS=18.6543;PAIRED=0.999287;PAIREDR=1;PAO=0;PQA=0;PQR=0;PRO=0;QA=154980;QR=24523;RO=667;RPL=4207;RPP=9138.39;RPPR=1451.38;RPR=0;RUN=1;SAF=0;SAP=9138.39;SAR=4207;SRF=0;SRP=1451.38;SRR=667;TYPE=snp;technology.ILLUMINA=1;	ANN=G|upstream_gene_variant|MODIFIER|MELO3C018453.2.1-gene|maker-chr01-exonerate_est2genome-gene-4.15|transcript|maker-chr01-exonerate_est2genome-gene-4.15-mRNA-1|protein_coding||c.-3615T>C|||||3251|,G|intron_variant|MODIFIER|MELO3C018454.2.1-gene|maker-chr01-exonerate_est2genome-gene-4.16|transcript|maker-chr01-exonerate_est2genome-gene-4.16-mRNA-1|protein_coding|3/5|c.626-403T>C||||||	GT:DP:AD:RO:QR:AO:QA:GL	0/0:144:143,1:143:5243:1:37:0,-39.7676,-453.688	0/0:126:125,1:125:4601:1:37:0,-34.3491,-397.643	0/0:115:114,1:114:4218:1:37:0,-31.0378,-364.156	1/1:172:1,171:1:37:171:6303:-545.884,-48.1965,0	1/1:59:1,58:1:37:58:2146:-183.689,-14.1801,0	1/1:111:0,111:0:0:111:4083:-356.106,-33.4143,0	1/1:200:0,200:0:0:200:7364:-641.879,-60.206,0	1/1:139:0,139:0:0:139:5131:-447.321,-41.8432,0	1/1:93:0,93:0:0:93:3441:-300.01,-27.9958,0	1/1:144:0,144:0:0:144:5292:-461.472,-43.3483,0	1/1:68:0,68:0:0:68:2516:-219.496,-20.47,0	1/1:53:0,53:0:0:53:1961:-171.157,-15.9546,0	1/1:71:0,71:0:0:71:2615:-228.182,-21.3731,0	1/1:93:0,93:0:0:93:3425:-298.781,-27.9958,0	1/1:105:0,105:0:0:105:3861:-336.771,-31.6082,0	1/1:126:0,126:0:0:126:4626:-403.465,-37.9298,0	1/1:117:0,117:0:0:117:4293:-374.41,-35.2205,0	1/1:60:0,60:0:0:60:2196:-191.7,-18.0618,0	1/1:75:0,75:0:0:75:2750:-240.003,-22.5773,0	1/1:105:0,105:0:0:105:3873:-337.7,-31.6082,0	1/1:51:0,51:0:0:51:1875:-163.729,-15.3525,0	1/1:69:0,69:0:0:69:2541:-221.733,-20.7711,0	1/1:131:1,130:1:37:130:4798:-414.737,-35.8542,0	1/1:64:0,64:0:0:64:2368:-206.606,-19.2659,0	1/1:98:0,98:0:0:98:3614:-315.193,-29.5009,0	1/1:62:1,61:1:37:61:2245:-192.324,-15.0832,0	1/1:106:0,106:0:0:106:3922:-341.956,-31.9092,0	1/1:114:0,114:0:0:114:4218:-367.737,-34.3174,0	1/1:137:0,137:0:0:137:5020:-437.84,-41.2411,0	1/1:95:1,94:1:37:94:3478:-299.652,-25.0172,0	1/1:42:0,42:0:0:42:1542:-134.725,-12.6433,0	1/1:95:0,95:0:0:95:3491:-304.493,-28.5979,0	1/1:80:0,80:0:0:80:2948:-257.186,-24.0824,0	0/0:121:121,0:121:4441:0:0:0,-36.4246,-387.3	0/0:158:158,0:158:5798:0:0:0,-47.5627,-505.608	1/1:130:0,130:0:0:130:4786:-417.336,-39.1339,0	1/1:29:0,29:0:0:29:1073:-93.7625,-8.72987,0	1/1:85:0,85:0:0:85:3133:-273.299,-25.5876,0	1/1:175:0,175:0:0:175:6463:-563.28,-52.6803,0	1/1:100:0,100:0:0:100:3700:-322.569,-30.103,0
chr01	419753	.	G	A	105891.0	.	AB=0;ABP=0;AC=86;AF=0.934783;AN=92;AO=4645;CIGAR=1X;DP=5163;DPB=5163;DPRA=0.565696;EPP=10089.5;EPPR=1127.83;GTI=1;LEN=1;MEANALT=1;MQM=41.9935;MQMR=41.9923;NS=46;NUMALT=1;ODDS=5.84976;PAIRED=0.998708;PAIREDR=0.998069;PAO=0;PQA=0;PQR=0;PRO=0;QA=170221;QR=19118;RO=518;RPL=0;RPP=10089.5;RPPR=1127.83;RPR=4645;RUN=1;SAF=4645;SAP=10089.5;SAR=0;SRF=518;SRP=1127.83;SRR=0;TYPE=snp;technology.ILLUMINA=1;	ANN=A|upstream_gene_variant|MODIFIER|MELO3C018453.2.1-gene|maker-chr01-exonerate_est2genome-gene-4.15|transcript|maker-chr01-exonerate_est2genome-gene-4.15-mRNA-1|protein_coding||c.-3639C>T|||||3275|,A|intron_variant|MODIFIER|MELO3C018454.2.1-gene|maker-chr01-exonerate_est2genome-gene-4.16|transcript|maker-chr01-exonerate_est2genome-gene-4.16-mRNA-1|protein_coding|3/5|c.626-427C>T||||||	GT:DP:AD:RO:QR:AO:QA:GL	0/0:132:126,6:126:4638:6:210:0,-21.0406,-385.751	1/1:1:0,1:0:0:1:37:-3.58069,-0.30103,0	.:.:.:.:.:.:.:.	1/1:150:0,150:0:0:150:5492:-479.022,-45.1545,0	1/1:96:0,96:0:0:96:3516:-306.785,-28.8989,0	1/1:174:0,174:0:0:174:6355:-554.316,-52.3792,0	1/1:234:0,234:0:0:234:8587:-748.633,-70.441,0	1/1:132:0,132:0:0:132:4836:-421.768,-39.736,0	1/1:93:0,93:0:0:93:3425:-298.673,-27.9958,0	1/1:234:0,234:0:0:234:8586:-748.567,-70.441,0	1/1:35:0,35:0:0:35:1283:-112.166,-10.5361,0	1/1:15:0,15:0:0:15:555:-48.6974,-4.51545,0	1/1:93:0,93:0:0:93:3405:-297.117,-27.9958,0	1/1:124:0,124:0:0:124:4504:-393.095,-37.3277,0	1/1:54:0,54:0:0:54:1949:-170.362,-16.2556,0	1/1:107:0,107:0:0:107:3935:-343.216,-32.2102,0	1/1:203:0,203:0:0:203:7438:-648.573,-61.1091,0	1/1:71:1,70:1:37:70:2579:-221.445,-17.7924,0	1/1:18:0,18:0:0:18:654:-57.3789,-5.41854,0	1/1:123:1,122:1:37:122:4478:-386.993,-33.446,0	1/1:56:1,55:1:37:55:1999:-171.023,-13.277,0	1/1:68:0,68:0:0:68:2516:-219.496,-20.47,0	1/1:132:0,132:0:0:132:4814:-420.026,-39.736,0	1/1:48:0,48:0:0:48:1752:-153.079,-14.4494,0	1/1:93:1,92:1:37:92:3392:-292.277,-24.4151,0	1/1:48:3,45:3:111:45:1665:-135.35,-4.42351,0	1/1:149:0,149:0:0:149:5406:-471.663,-44.8535,0	1/1:153:0,153:0:0:153:5625:-490.373,-46.0576,0	1/1:124:0,124:0:0:124:4528:-395.057,-37.3277,0	1/1:76:0,76:0:0:76:2801:-244.362,-22.8783,0	1/1:17:0,17:0:0:17:617:-54.1559,-5.11751,0	1/1:186:1,185:1:37:185:6750:-585.181,-52.4109,0	1/1:148:0,148:0:0:148:5465:-476.391,-44.5524,0	0/0:147:147,0:147:5427:0:0:0,-44.2514,-473.051	0/0:237:237,0:237:8757:0:0:0,-71.3441,-763.087	1/1:113:0,113:0:0:113:4083:-356.482,-34.0164,0	1/1:9:0,9:0:0:9:333:-29.3617,-2.70927,0	1/1:85:0,85:0:0:85:3110:-271.403,-25.5876,0	1/1:222:0,222:0:0:222:8172:-712.323,-66.8287,0	1/1:98:0,98:0:0:98:3602:-314.212,-29.5009,0
chr01	448898	.	T	A	173567.0	.	AB=0.418605;ABP=15.3826;AC=85;AF=0.904255;AN=94;AO=6019;CIGAR=1X;DP=6871;DPB=6871;DPRA=1.11484;EPP=3.07127;EPPR=3.01287;GTI=2;LEN=1;MEANALT=1.06818;MQM=41.9957;MQMR=42;NS=47;NUMALT=1;ODDS=1.70123;PAIRED=0.999335;PAIREDR=0.998817;PAO=0;PQA=0;PQR=0;PRO=0;QA=221224;QR=30989;RO=845;RPL=0;RPP=13073.1;RPPR=1837.9;RPR=6019;RUN=1;SAF=3016;SAP=3.07127;SAR=3003;SRF=423;SRP=3.01287;SRR=422;TYPE=snp;technolo…	ANN=A|downstream_gene_variant|MODIFIER|MELO3C018459.2.1-gene|maker-chr01-exonerate_est2genome-gene-4.21|transcript|maker-chr01-exonerate_est2genome-gene-4.21-mRNA-1|protein_coding||c.*680A>T|||||240|,A|intergenic_region|MODIFIER|MELO3C018458.2.1-gene-MELO3C018459.2.1-gene|maker-chr01-exonerate_est2genome-gene-4.19-maker-chr01-exonerate_est2genome-gene-4.21|intergenic_region|maker-chr01-exonerate_…	GT:DP:AD:RO:QR:AO:QA:GL	1/1:363:0,363:0:0:363:13326:-1161.55,-109.274,0	1/1:10:0,10:0:0:10:370:-32.5843,-3.0103,0	1/1:44:0,44:0:0:44:1628:-142.153,-13.2453,0	1/1:42:0,42:0:0:42:1548:-135.244,-12.6433,0	1/1:209:0,209:0:0:209:7678:-669.308,-62.9153,0	0/0:129:129,0:129:4737:0:0:0,-38.8329,-413.133	1/1:76:0,76:0:0:76:2812:-245.277,-22.8783,0	0/0:219:219,0:219:8019:0:0:0,-65.9256,-699.246	1/1:316:0,316:0:0:316:11630:-1013.62,-95.1255,0	1/1:112:0,112:0:0:112:4144:-361.292,-33.7154,0	1/1:56:0,56:0:0:56:2048:-178.86,-16.8577,0	1/1:152:0,150:0:0:150:5516:-480.626,-45.1545,0	1/1:298:0,298:0:0:298:10950:-954.461,-89.7069,0	1/1:60:0,60:0:0:60:2195:-191.607,-18.0618,0	1/1:220:0,220:0:0:220:8060:-702.766,-66.2266,0	1/1:171:0,171:0:0:171:6287:-548.128,-51.4761,0	1/1:168:0,168:0:0:168:6155:-536.765,-50.573,0	1/1:211:0,211:0:0:211:7749:-675.603,-63.5173,0	1/1:32:0,32:0:0:32:1175:-102.762,-9.63296,0	1/1:198:0,198:0:0:198:7277:-634.425,-59.6039,0	1/1:128:0,128:0:0:128:4720:-411.517,-38.5318,0	1/1:127:0,127:0:0:127:4687:-408.65,-38.2308,0	1/1:400:0,400:0:0:400:14705:-1281.63,-120.412,0	1/1:149:0,149:0:0:149:5513:-480.529,-44.8535,0	1/1:98:0,98:0:0:98:3578:-312.249,-29.5009,0	1/1:200:0,200:0:0:200:7300:-636.68,-60.206,0	1/1:118:0,118:0:0:118:4366:-380.627,-35.5215,0	1/1:346:0,346:0:0:346:12734:-1109.78,-104.156,0	1/1:56:0,52:0:0:52:1924:-167.576,-15.6536,0	0/1:215:125,90:125:4577:90:3330:-225.672,0,-334.539	1/1:32:0,32:0:0:32:1184:-103.482,-9.63296,0	0/0:326:322,4:322:11818:4:141:0,-85.4489,-1017.51	1/1:179:0,179:0:0:179:6593:-574.783,-53.8844,0	1/1:109:0,109:0:0:109:3973:-346.717,-32.8123,0	1/1:22:0,22:0:0:22:802:-70.2705,-6.62266,0	1/1:56:0,56:0:0:56:2060:-179.843,-16.8577,0	1/1:79:0,79:0:0:79:2911:-253.959,-23.7814,0	1/1:180:0,180:0:0:180:6624:-577.487,-54.1854,0	1/1:128:0,128:0:0:128:4688:-408.929,-38.5318,0	0/0:48:48,0:48:1764:0:0:0,-14.4494,-154.061
chr01	454611	.	A	T	3116.43	.	AB=0.527027;ABP=3.94932;AC=3;AF=0.0319149;AN=94;AO=164;CIGAR=1X;DP=2639;DPB=2639;DPRA=2.18919;EPP=359.132;EPPR=5360.05;GTI=2;LEN=1;MEANALT=1;MQM=42;MQMR=41.9927;NS=47;NUMALT=1;ODDS=1.75916;PAIRED=1;PAIREDR=0.999596;PAO=0;PQA=0;PQR=0;PRO=0;QA=6016;QR=90795;RO=2475;RPL=164;RPP=359.132;RPPR=5360.05;RPR=0;RUN=1;SAF=164;SAP=359.132;SAR=0;SRF=2475;SRP=5377.4;SRR=0;TYPE=snp;technology.ILLUMINA=1;	ANN=T|upstream_gene_variant|MODIFIER|MELO3C018459.2.1-gene|maker-chr01-exonerate_est2genome-gene-4.21|transcript|maker-chr01-exonerate_est2genome-gene-4.21-mRNA-1|protein_coding||c.-4599T>A|||||4599|,T|upstream_gene_variant|MODIFIER|MELO3C018460.2.1-gene|maker-chr01-exonerate_est2genome-gene-4.4|transcript|maker-chr01-exonerate_est2genome-gene-4.4-mRNA-1|protein_coding||c.-310A>T|||||184|,T|upstr…	GT:DP:AD:RO:QR:AO:QA:GL	1/1:86:0,86:0:0:86:3142:-274.274,-25.8886,0	0/0:73:73,0:73:2629:0:0:0,-21.9752,-229.719	0/0:75:75,0:75:2727:0:0:0,-22.5772,-238.128	0/0:95:95,0:95:3491:0:0:0,-28.5978,-304.441	0/0:47:47,0:47:1739:0:0:0,-14.1484,-151.821	0/0:69:69,0:69:2541:0:0:0,-20.7711,-221.737	0/0:98:98,0:98:3590:0:0:0,-29.5009,-313.179	0/0:75:75,0:75:2763:0:0:0,-22.5772,-241.073	0/0:36:36,0:36:1332:0:0:0,-10.8371,-116.372	0/0:85:85,0:85:3109:0:0:0,-25.5875,-271.336	0/0:26:26,0:26:950:0:0:0,-7.82678,-83.1617	0/0:6:6,0:6:222:0:0:0,-1.80618,-19.6938	0/0:32:32,0:32:1184:0:0:0,-9.63296,-103.482	0/0:36:36,0:36:1332:0:0:0,-10.8371,-116.372	0/0:45:45,0:45:1641:0:0:0,-13.5463,-143.411	0/0:72:72,0:72:2652:0:0:0,-21.6742,-231.353	0/0:56:56,0:56:2060:0:0:0,-16.8577,-179.843	0/0:39:39,0:39:1431:0:0:0,-11.7402,-125.057	0/0:7:7,0:7:259:0:0:0,-2.10721,-22.9164	0/0:47:47,0:47:1739:0:0:0,-14.1484,-151.821	0/0:33:33,0:33:1221:0:0:0,-9.93399,-106.705	0/0:53:53,0:53:1937:0:0:0,-15.9546,-169.089	0/0:43:43,0:43:1579:0:0:0,-12.9443,-137.948	0/0:49:49,0:49:1789:0:0:0,-14.7505,-156.25	0/0:46:46,0:46:1690:0:0:0,-13.8474,-147.616	0/0:15:15,0:15:543:0:0:0,-4.51545,-47.7098	0/0:69:69,0:69:2517:0:0:0,-20.7711,-219.773	0/0:97:97,0:97:3589:0:0:0,-29.1999,-312.952	0/0:104:104,0:104:3776:0:0:0,-31.3071,-329.622	0/0:57:57,0:57:2085:0:0:0,-17.1587,-182.083	0/0:14:14,0:14:518:0:0:0,-4.21442,-45.4748	0/1:148:70,78:70:2578:78:2874:-206.188,0,-180.407	0/0:67:67,0:67:2467:0:0:0,-20.169,-215.292	0/0:73:73,0:73:2653:0:0:0,-21.9752,-231.682	0/0:82:82,0:82:3010:0:0:0,-24.6845,-262.598	0/0:64:64,0:64:2368:0:0:0,-19.2659,-206.606	0/0:6:6,0:6:222:0:0:0,-1.80618,-19.6938	0/0:55:55,0:55:1999:0:0:0,-16.5566,-174.655	0/0:114:114,0:114:4194:0:0:0,-34.3174,-365.774	0/0:45:45,0:45:1665:0:0:0,-13.5463,-145.376
chr01	454741	.	C	A	1641.27	.	AB=0.52381;ABP=3.73412;AC=1;AF=0.0106383;AN=94;AO=79;CIGAR=1X;DP=2629;DPB=2629;DPRA=1.8114;EPP=7.6556;EPPR=217.606;GTI=1;LEN=1;MEANALT=1;MQM=42;MQMR=41.9922;NS=47;NUMALT=1;ODDS=5.36202;PAIRED=1;PAIREDR=0.999216;PAO=0;PQA=0;PQR=0;PRO=0;QA=2874;QR=93642;RO=2550;RPL=33;RPP=7.6556;RPPR=217.606;RPR=46;RUN=1;SAF=0;SAP=174.557;SAR=79;SRF=0;SRP=5540.26;SRR=2550;TYPE=snp;technology.ILLUMINA=1;	ANN=A|upstream_gene_variant|MODIFIER|MELO3C018459.2.1-gene|maker-chr01-exonerate_est2genome-gene-4.21|transcript|maker-chr01-exonerate_est2genome-gene-4.21-mRNA-1|protein_coding||c.-4729G>T|||||4729|,A|upstream_gene_variant|MODIFIER|MELO3C018460.2.1-gene|maker-chr01-exonerate_est2genome-gene-4.4|transcript|maker-chr01-exonerate_est2genome-gene-4.4-mRNA-1|protein_coding||c.-180C>A|||||54|,A|upstre…	GT:DP:AD:RO:QR:AO:QA:GL	0/0:85:85,0:85:3109:0:0:0,-25.5875,-271.336	0/0:73:73,0:73:2689:0:0:0,-21.9752,-234.628	0/0:74:74,0:74:2702:0:0:0,-22.2762,-235.887	0/0:94:94,0:94:3442:0:0:0,-28.2968,-300.237	0/0:47:47,0:47:1727:0:0:0,-14.1484,-150.839	0/0:69:69,0:69:2529:0:0:0,-20.7711,-220.755	0/0:97:96,1:96:3528:1:37:0,-25.6192,-304.135	0/0:74:74,0:74:2702:0:0:0,-22.2762,-235.887	0/0:36:36,0:36:1320:0:0:0,-10.8371,-115.389	0/0:83:83,0:83:3071:0:0:0,-24.9855,-267.836	0/0:26:26,0:26:950:0:0:0,-7.82678,-83.1617	0/0:6:6,0:6:222:0:0:0,-1.80618,-19.6938	0/0:32:32,0:32:1160:0:0:0,-9.63296,-101.514	0/0:36:36,0:36:1332:0:0:0,-10.8371,-116.372	0/0:44:44,0:44:1604:0:0:0,-13.2453,-140.188	0/0:74:74,0:74:2726:0:0:0,-22.2762,-237.799	0/0:56:56,0:56:2072:0:0:0,-16.8577,-180.825	0/0:39:39,0:39:1443:0:0:0,-11.7402,-126.04	0/0:7:7,0:7:259:0:0:0,-2.10721,-22.9164	0/0:47:47,0:47:1703:0:0:0,-14.1484,-148.873	0/0:33:33,0:33:1209:0:0:0,-9.93399,-105.721	0/0:55:55,0:55:1999:0:0:0,-16.5566,-174.599	0/0:43:43,0:43:1579:0:0:0,-12.9443,-137.948	0/0:48:48,0:48:1764:0:0:0,-14.4494,-154.01	0/0:45:45,0:45:1641:0:0:0,-13.5463,-143.411	0/0:14:14,0:14:518:0:0:0,-4.21442,-45.4748	0/0:68:68,0:68:2504:0:0:0,-20.47,-218.514	0/0:97:97,0:97:3577:0:0:0,-29.1999,-311.919	0/0:104:104,0:104:3824:0:0:0,-31.3071,-333.548	0/0:57:57,0:57:2085:0:0:0,-17.1587,-182.083	0/0:14:14,0:14:518:0:0:0,-4.21442,-45.4748	0/1:147:70,77:70:2566:77:2813:-201.303,0,-179.726	0/0:67:67,0:67:2455:0:0:0,-20.169,-214.31	0/0:75:75,0:75:2751:0:0:0,-22.5772,-240.091	0/0:83:83,0:83:3059:0:0:0,-24.9855,-266.803	0/0:64:64,0:64:2368:0:0:0,-19.2659,-206.606	0/0:6:6,0:6:222:0:0:0,-1.80618,-19.6938	0/0:54:54,0:54:1998:0:0:0,-16.2556,-174.38	0/0:113:113,0:113:4121:0:0:0,-34.0164,-359.608	0/0:45:45,0:45:1653:0:0:0,-13.5463,-144.393
chr01	463347	.	C	T	108554.0	.	AB=0.478571;ABP=3.56868;AC=75;AF=0.797872;AN=94;AO=4825;CIGAR=1X;DP=6479;DPB=6479;DPRA=0.790779;EPP=10471.7;EPPR=3594.63;GTI=0;LEN=1;MEANALT=1;MQM=41.9925;MQMR=41.9927;NS=47;NUMALT=1;ODDS=3.17035;PAIRED=0.998342;PAIREDR=0.998791;PAO=0;PQA=0;PQR=0;PRO=0;QA=175856;QR=60898;RO=1654;RPL=0;RPP=10480.4;RPPR=3594.63;RPR=4825;RUN=1;SAF=4824;SAP=10471.7;SAR=1;SRF=1654;SRP=3594.63;SRR=0;TYPE=snp;technology…	ANN=T|synonymous_variant|LOW|MELO3C018461.2.1-gene|maker-chr01-exonerate_est2genome-gene-4.5|transcript|maker-chr01-exonerate_est2genome-gene-4.5-mRNA-1|protein_coding|7/9|c.2484C>T|p.Ile828Ile|2710/3789|2484/3267|828/1088||,T|downstream_gene_variant|MODIFIER|MELO3C018462.2.1-gene|maker-chr01-exonerate_est2genome-gene-4.22|transcript|maker-chr01-exonerate_est2genome-gene-4.22-mRNA-1|protein_codin…	GT:DP:AD:RO:QR:AO:QA:GL	1/1:142:1,141:1:37:141:5109:-442.337,-39.1656,0	0/0:85:85,0:85:3133:0:0:0,-25.5875,-273.248	0/0:179:178,1:178:6574:1:37:0,-50.3037,-569.423	1/1:172:0,172:0:0:172:6232:-543.858,-51.7772,0	1/1:96:0,96:0:0:96:3503:-305.715,-28.8989,0	0/0:166:166,0:166:6094:0:0:0,-49.971,-531.333	1/1:210:0,210:0:0:210:7662:-668.281,-63.2163,0	0/0:257:257,0:257:9449:0:0:0,-77.3647,-823.565	1/1:113:1,112:1:37:112:4072:-351.772,-30.4357,0	1/1:201:1,200:1:37:200:7292:-632.474,-56.9263,0	1/1:91:0,91:0:0:91:3330:-290.583,-27.3937,0	1/1:59:1,58:1:37:58:2086:-178.727,-14.1801,0	1/1:95:0,95:0:0:95:3452:-301.379,-28.5979,0	1/1:143:0,143:0:0:143:5255:-458.25,-43.0473,0	1/1:96:0,96:0:0:96:3528:-307.715,-28.8989,0	1/1:150:0,150:0:0:150:5460:-476.421,-45.1545,0	1/1:179:0,179:0:0:179:6538:-570.201,-53.8844,0	1/1:73:0,73:0:0:73:2613:-228.329,-21.9752,0	1/1:49:0,49:0:0:49:1801:-157.284,-14.7505,0	1/1:106:0,106:0:0:106:3874:-338.03,-31.9092,0	1/1:74:0,74:0:0:74:2690:-234.905,-22.2762,0	1/1:64:0,64:0:0:64:2332:-203.66,-19.2659,0	1/1:126:0,126:0:0:126:4578:-399.489,-37.9298,0	1/1:91:1,90:1:37:90:3330:-286.813,-23.813,0	1/1:100:0,100:0:0:100:3676:-320.606,-30.103,0	1/1:94:0,94:0:0:94:3405:-297.307,-28.2968,0	1/1:155:0,155:0:0:155:5699:-496.921,-46.6597,0	1/1:155:0,155:0:0:155:5663:-493.927,-46.6597,0	1/1:153:0,153:0:0:153:5546:-483.978,-46.0576,0	0/1:140:73,67:73:2677:67:2443:-171.184,0,-191.502	1/1:76:0,76:0:0:76:2793:-243.735,-22.8783,0	0/0:143:143,0:143:5255:0:0:0,-43.0473,-458.25	0/0:153:153,0:153:5637:0:0:0,-46.0576,-491.406	0/0:162:162,0:162:5994:0:0:0,-48.7669,-522.423	0/0:208:208,0:208:7660:0:0:0,-62.6142,-667.721	1/1:168:0,168:0:0:168:6107:-532.837,-50.573,0	1/1:39:0,39:0:0:39:1419:-124.074,-11.7402,0	1/1:169:0,169:0:0:169:6180:-538.955,-50.8741,0	1/1:230:0,230:0:0:230:8462:-737.638,-69.2369,0	0/0:223:222,1:222:8166:1:37:0,-63.549,-708.276
chr01	463529	.	A	T	3661.67	.	AB=0;ABP=0;AC=2;AF=0.0212766;AN=94;AO=165;CIGAR=1X;DP=6527;DPB=6527;DPRA=1.35599;EPP=361.303;EPPR=13765.8;GTI=0;LEN=1;MEANALT=1;MQM=42;MQMR=41.9921;NS=47;NUMALT=1;ODDS=35.7711;PAIRED=1;PAIREDR=0.999056;PAO=0;PQA=0;PQR=0;PRO=0;QA=6061;QR=233746;RO=6358;RPL=0;RPP=361.303;RPPR=13739.8;RPR=165;RUN=1;SAF=0;SAP=361.303;SAR=165;SRF=3;SRP=13783.2;SRR=6355;TYPE=snp;technology.ILLUMINA=1;	ANN=T|downstream_gene_variant|MODIFIER|MELO3C018462.2.1-gene|maker-chr01-exonerate_est2genome-gene-4.22|transcript|maker-chr01-exonerate_est2genome-gene-4.22-mRNA-1|protein_coding||c.*2571T>A|||||2257|,T|intron_variant|MODIFIER|MELO3C018461.2.1-gene|maker-chr01-exonerate_est2genome-gene-4.5|transcript|maker-chr01-exonerate_est2genome-gene-4.5-mRNA-1|protein_coding|7/8|c.2628+38A>T||||||	GT:DP:AD:RO:QR:AO:QA:GL	0/0:144:144,0:144:5304:0:0:0,-43.3483,-462.453	0/0:85:85,0:85:3121:0:0:0,-25.5875,-272.266	0/0:179:179,0:179:6587:0:0:0,-53.8844,-574.264	0/0:173:173,0:173:6389:0:0:0,-52.0782,-556.891	0/0:95:94,0:94:3466:0:0:0,-28.2968,-301.945	0/0:168:168,0:168:6144:0:0:0,-50.573,-535.765	0/0:211:211,0:211:7771:0:0:0,-63.5173,-677.389	0/0:258:258,0:258:9474:0:0:0,-77.6657,-825.756	0/0:112:112,0:112:4120:0:0:0,-33.7154,-359.329	0/0:201:200,0:200:7376:0:0:0,-60.206,-642.542	0/0:92:92,0:92:3392:0:0:0,-27.6948,-295.858	0/0:61:61,0:61:2257:0:0:0,-18.3628,-196.835	0/0:95:95,0:95:3515:0:0:0,-28.5978,-306.507	0/0:146:146,0:146:5378:0:0:0,-43.9504,-468.899	0/0:97:97,0:97:3589:0:0:0,-29.1999,-312.901	0/0:150:150,0:150:5490:0:0:0,-45.1545,-478.846	0/0:180:180,0:180:6612:0:0:0,-54.1854,-576.506	0/0:74:74,0:74:2726:0:0:0,-22.2762,-237.799	0/0:49:49,0:49:1789:0:0:0,-14.7505,-156.301	0/0:107:107,0:107:3935:0:0:0,-32.2102,-343.216	0/0:74:73,0:73:2677:0:0:0,-21.9752,-233.288	0/0:67:67,0:67:2455:0:0:0,-20.169,-214.258	0/0:129:129,0:129:4737:0:0:0,-38.8329,-413.133	0/0:90:90,0:90:3306:0:0:0,-27.0927,-288.431	0/0:98:98,0:98:3602:0:0:0,-29.5009,-314.212	0/0:95:95,0:95:3503:0:0:0,-28.5978,-305.526	0/0:155:155,0:155:5687:0:0:0,-46.6596,-495.94	0/0:160:160,0:160:5884:0:0:0,-48.1648,-512.979	0/0:157:157,0:157:5725:0:0:0,-47.2617,-499.34	0/0:138:138,0:138:5070:0:0:0,-41.5421,-442.136	0/0:78:78,0:78:2862:0:0:0,-23.4803,-249.708	0/0:141:141,0:141:5157:0:0:0,-42.4452,-449.842	0/0:152:152,0:152:5540:0:0:0,-45.7566,-483.325	1/1:164:0,164:0:0:164:6040:-526.607,-49.3689,0	0/0:207:206,1:206:7586:1:21:0,-60.2166,-659.179	0/0:171:171,0:171:6303:0:0:0,-51.4761,-549.464	0/0:39:39,0:39:1443:0:0:0,-11.7402,-126.04	0/0:177:177,0:177:6525:0:0:0,-53.2823,-568.693	0/0:234:234,0:234:8610:0:0:0,-70.441,-750.528	0/0:224:224,0:224:8252:0:0:0,-67.4307,-719.283
chr01	470844	.	G	A	1581.93	.	AB=0;ABP=0;AC=2;AF=0.0212766;AN=94;AO=73;CIGAR=1X;DP=2948;DPB=2948;DPRA=1.18441;EPP=152.961;EPPR=6140.03;GTI=0;LEN=1;MEANALT=1;MQM=42;MQMR=41.9729;NS=47;NUMALT=1;ODDS=13.0931;PAIRED=1;PAIREDR=0.999304;PAO=0;PQA=0;PQR=0;PRO=0;QA=2689;QR=105006;RO=2874;RPL=72;RPP=152.961;RPPR=6097.04;RPR=1;RUN=1;SAF=73;SAP=161.528;SAR=0;SRF=2869;SRP=6200.47;SRR=5;TYPE=snp;technology.ILLUMINA=1;	ANN=A|upstream_gene_variant|MODIFIER|MELO3C018462.2.1-gene|maker-chr01-exonerate_est2genome-gene-4.22|transcript|maker-chr01-exonerate_est2genome-gene-4.22-mRNA-1|protein_coding||c.-1330C>T|||||736|,A|upstream_gene_variant|MODIFIER|MELO3C018463.2.1-gene|maker-chr01-exonerate_est2genome-gene-4.6|transcript|maker-chr01-exonerate_est2genome-gene-4.6-mRNA-1|protein_coding||c.-3294G>A|||||3147|,A|inte…	GT:DP:AD:RO:QR:AO:QA:GL	0/0:91:91,0:91:3355:0:0:0,-27.3937,-292.635	0/0:50:50,0:50:1826:0:0:0,-15.0515,-159.524	0/0:103:103,0:103:3751:0:0:0,-31.0061,-327.381	0/0:64:64,0:64:2320:0:0:0,-19.2659,-202.523	0/0:50:50,0:50:1826:0:0:0,-15.0515,-159.524	0/0:106:106,0:106:3862:0:0:0,-31.9092,-337.049	0/0:81:81,0:81:2973:0:0:0,-24.3834,-259.273	0/0:87:87,0:87:3219:0:0:0,-26.1896,-280.623	0/0:71:71,0:71:2615:0:0:0,-21.3731,-228.131	0/0:112:112,0:112:4108:0:0:0,-33.7154,-358.296	0/0:21:21,0:21:753:0:0:0,-6.32163,-66.0621	0/0:27:27,0:27:975:0:0:0,-8.12781,-85.4001	0/0:31:31,0:31:1087:0:0:0,-9.33193,-95.2886	0/0:50:50,0:50:1826:0:0:0,-15.0515,-159.473	0/0:42:42,0:42:1542:0:0:0,-12.6433,-134.725	0/0:43:43,0:43:1567:0:0:0,-12.9443,-136.965	0/0:85:85,0:85:3085:0:0:0,-25.5875,-269.064	0/0:30:30,0:30:1110:0:0:0,-9.0309,-97.0367	0/0:20:20,0:20:704:0:0:0,-6.0206,-61.8532	0/0:50:50,0:50:1814:0:0:0,-15.0515,-158.542	0/0:22:22,0:22:802:0:0:0,-6.62266,-70.2705	0/0:35:35,0:35:1295:0:0:0,-10.536,-113.15	0/0:50:50,0:50:1790:0:0:0,-15.0515,-156.577	0/0:22:22,0:22:814:0:0:0,-6.62266,-71.1524	0/0:50:50,0:50:1850:0:0:0,-15.0515,-161.489	0/0:39:39,0:39:1443:0:0:0,-11.7402,-125.989	0/0:64:64,0:64:2332:0:0:0,-19.2659,-203.505	0/0:76:76,0:76:2740:0:0:0,-22.8783,-239.331	0/0:86:85,0:85:3097:0:0:0,-25.5875,-269.945	0/0:58:58,0:58:2122:0:0:0,-17.4597,-185.306	0/0:18:18,0:18:642:0:0:0,-5.41854,-56.3925	0/0:108:108,0:108:3984:0:0:0,-32.5112,-347.368	0/0:82:82,0:82:3022:0:0:0,-24.6845,-263.631	1/1:74:1,73:1:37:73:2689:-231.047,-18.6955,0	0/0:168:168,0:168:6108:0:0:0,-50.573,-532.93	0/0:81:81,0:81:2961:0:0:0,-24.3834,-258.445	0/0:8:8,0:8:296:0:0:0,-2.40824,-26.139	0/0:52:52,0:52:1912:0:0:0,-15.6536,-166.9	0/0:117:117,0:117:4257:0:0:0,-35.2205,-371.517	0/0:81:81,0:81:2973:0:0:0,-24.3834,-259.376
chr01	470854	.	C	T	53844.8	.	AB=0.457627;ABP=3.93042;AC=81;AF=0.861702;AN=94;AO=2367;CIGAR=1X;DP=2931;DPB=2931;DPRA=0.69727;EPP=5073.63;EPPR=1219.05;GTI=1;LEN=1;MEANALT=1;MQM=41.9687;MQMR=41.9894;NS=47;NUMALT=1;ODDS=1.66524;PAIRED=0.999578;PAIREDR=0.998227;PAO=0;PQA=0;PQR=0;PRO=0;QA=86465;QR=20688;RO=564;RPL=2361;RPP=5090.9;RPPR=1193.22;RPR=6;RUN=1;SAF=2365;SAP=5125.53;SAR=2;SRF=561;SRP=1201.8;SRR=3;TYPE=snp;technology.ILLUM…	ANN=T|upstream_gene_variant|MODIFIER|MELO3C018462.2.1-gene|maker-chr01-exonerate_est2genome-gene-4.22|transcript|maker-chr01-exonerate_est2genome-gene-4.22-mRNA-1|protein_coding||c.-1340G>A|||||746|,T|upstream_gene_variant|MODIFIER|MELO3C018463.2.1-gene|maker-chr01-exonerate_est2genome-gene-4.6|transcript|maker-chr01-exonerate_est2genome-gene-4.6-mRNA-1|protein_coding||c.-3284C>T|||||3137|,T|inte…	GT:DP:AD:RO:QR:AO:QA:GL	1/1:92:0,92:0:0:92:3337:-291.384,-27.6948,0	1/1:50:0,50:0:0:50:1802:-157.559,-15.0515,0	1/1:105:0,105:0:0:105:3832:-334.364,-31.6082,0	1/1:65:0,65:0:0:65:2381:-207.71,-19.567,0	1/1:49:0,49:0:0:49:1801:-157.284,-14.7505,0	0/0:104:104,0:104:3824:0:0:0,-31.3071,-333.548	1/1:82:0,82:0:0:82:2985:-260.44,-24.6845,0	0/0:86:86,0:86:3146:0:0:0,-25.8886,-274.507	1/1:70:0,70:0:0:70:2533:-221.244,-21.0721,0	1/1:113:0,113:0:0:113:4145:-361.519,-34.0164,0	1/1:21:0,21:0:0:21:740:-64.9877,-6.32163,0	1/1:26:0,26:0:0:26:914:-80.2082,-7.82678,0	1/1:32:0,32:0:0:32:1184:-103.43,-9.63296,0	1/1:47:0,47:0:0:47:1715:-149.856,-14.1484,0	1/1:43:0,43:0:0:43:1579:-137.948,-12.9443,0	1/1:42:0,42:0:0:42:1554:-135.708,-12.6433,0	1/1:85:0,85:0:0:85:3118:-271.74,-25.5876,0	1/1:30:0,30:0:0:30:1086:-95.0688,-9.0309,0	1/1:22:0,22:0:0:22:802:-70.2705,-6.62266,0	1/1:50:0,50:0:0:50:1841:-160.77,-15.0515,0	1/1:22:0,22:0:0:22:802:-70.2705,-6.62266,0	1/1:35:0,35:0:0:35:1283:-112.166,-10.5361,0	1/1:50:0,50:0:0:50:1826:-159.524,-15.0515,0	1/1:21:0,21:0:0:21:777:-67.9298,-6.32163,0	1/1:50:0,50:0:0:50:1802:-157.559,-15.0515,0	1/1:38:0,38:0:0:38:1406:-122.766,-11.4391,0	1/1:64:0,64:0:0:64:2349:-204.965,-19.2659,0	1/1:73:0,73:0:0:73:2646:-231.032,-21.9752,0	1/1:87:0,87:0:0:87:3147:-274.785,-26.1896,0	0/1:59:32,27:32:1184:27:984:-68.3542,0,-85.7212	1/1:18:0,18:0:0:18:666:-58.3652,-5.41854,0	0/0:108:106,2:106:3898:2:62:0,-26.7427,-334.22	0/0:82:81,1:81:2985:1:37:0,-21.1038,-256.828	0/0:74:74,0:74:2714:0:0:0,-22.2762,-236.868	1/1:168:0,168:0:0:168:6172:-538.183,-50.573,0	1/1:80:0,80:0:0:80:2891:-252.54,-24.0824,0	1/1:8:0,8:0:0:8:296:-26.139,-2.40824,0	1/1:50:0,50:0:0:50:1838:-160.455,-15.0515,0	1/1:112:0,112:0:0:112:4117:-359.109,-33.7154,0	0/0:81:81,0:81:2937:0:0:0,-24.3834,-256.431
chr01	470923	.	A	G	720836	.	AB=0;ABP=0;AC=2;AF=0.0212766;AN=94;AO=35;CIGAR=1X;DP=2111;DPB=2111;DPRA=0.77553;EPP=79.0118;EPPR=4484.97;GTI=0;LEN=1;MEANALT=1;MQM=42;MQMR=41.9644;NS=47;NUMALT=1;ODDS=12.4899;PAIRED=1;PAIREDR=0.999518;PAO=0;PQA=0;PQR=0;PRO=0;QA=1283;QR=76176;RO=2076;RPL=1;RPP=70.5741;RPPR=4433.15;RPR=34;RUN=1;SAF=1;SAP=70.5741;SAR=34;SRF=6;SRP=4459.02;SRR=2070;TYPE=snp;technology.ILLUMINA=1;	ANN=G|upstream_gene_variant|MODIFIER|MELO3C018462.2.1-gene|maker-chr01-exonerate_est2genome-gene-4.22|transcript|maker-chr01-exonerate_est2genome-gene-4.22-mRNA-1|protein_coding||c.-1409T>C|||||815|,G|upstream_gene_variant|MODIFIER|MELO3C018463.2.1-gene|maker-chr01-exonerate_est2genome-gene-4.6|transcript|maker-chr01-exonerate_est2genome-gene-4.6-mRNA-1|protein_coding||c.-3215A>G|||||3068|,G|inte…	GT:DP:AD:RO:QR:AO:QA:GL	0/0:92:92,0:92:3392:0:0:0,-27.6948,-295.858	0/0:23:23,0:23:851:0:0:0,-6.92369,-74.4783	0/0:104:104,0:104:3824:0:0:0,-31.3071,-333.548	0/0:65:65,0:65:2381:0:0:0,-19.5669,-207.757	0/0:28:28,0:28:1024:0:0:0,-8.42884,-89.6072	0/0:104:104,0:104:3812:0:0:0,-31.3071,-332.567	0/0:82:82,0:82:3022:0:0:0,-24.6845,-263.426	0/0:60:60,0:60:2196:0:0:0,-18.0618,-191.7	0/0:70:70,0:70:2566:0:0:0,-21.0721,-223.926	0/0:110:110,0:110:4070:0:0:0,-33.1133,-354.795	0/0:5:5,0:5:173:0:0:0,-1.50515,-15.4691	0/0:9:9,0:9:333:0:0:0,-2.70927,-29.3617	0/0:13:13,0:13:481:0:0:0,-3.91339,-42.2003	0/0:24:24,0:24:888:0:0:0,-7.22472,-77.701	0/0:41:41,0:41:1517:0:0:0,-12.3422,-132.486	0/0:30:30,0:30:1110:0:0:0,-9.0309,-97.0367	0/0:46:46,0:46:1678:0:0:0,-13.8474,-146.371	0/0:8:8,0:8:296:0:0:0,-2.40824,-26.139	0/0:9:9,0:9:333:0:0:0,-2.70927,-29.3617	0/0:22:22,0:22:802:0:0:0,-6.62266,-70.2705	0/0:12:12,0:12:432:0:0:0,-3.61236,-38.0401	0/0:35:35,0:35:1271:0:0:0,-10.536,-111.183	0/0:25:25,0:25:901:0:0:0,-7.52575,-78.9542	0/0:13:13,0:13:481:0:0:0,-3.91339,-42.1485	0/0:51:51,0:51:1827:0:0:0,-15.3525,-159.799	0/0:15:15,0:15:555:0:0:0,-4.51545,-48.6974	0/0:67:67,0:67:2455:0:0:0,-20.169,-214.099	0/0:76:76,0:76:2800:0:0:0,-22.8783,-244.193	0/0:89:89,0:89:3257:0:0:0,-26.7917,-284.175	0/0:38:38,0:38:1382:0:0:0,-11.4391,-120.851	0/0:6:6,0:6:222:0:0:0,-1.80618,-19.6938	0/0:70:70,0:70:2566:0:0:0,-21.0721,-223.978	0/0:56:56,0:56:2060:0:0:0,-16.8577,-179.843	1/1:35:0,35:0:0:35:1283:-112.166,-10.5361,0	0/0:169:169,0:169:6181:0:0:0,-50.8741,-539.095	0/0:34:34,0:34:1246:0:0:0,-10.235,-108.944	0/0:1:1,0:1:37:0:0:0,-0.30103,-3.58069	0/0:21:21,0:21:765:0:0:0,-6.32163,-66.9959	0/0:52:52,0:52:1900:0:0:0,-15.6536,-165.97	0/0:48:48,0:48:1764:0:0:0,-14.4494,-154.01
chr01	470998	.	G	A	27494.2	.	AB=0.445783;ABP=5.12945;AC=53;AF=0.56383;AN=94;AO=1315;CIGAR=1X;DP=2861;DPB=2861;DPRA=0.681396;EPP=2858.5;EPPR=3357.94;GTI=3;LEN=1;MEANALT=1;MQM=41.9529;MQMR=41.9935;NS=47;NUMALT=1;ODDS=1.10034;PAIRED=0.99924;PAIREDR=0.998058;PAO=0;PQA=0;PQR=0;PRO=0;QA=46503;QR=56829;RO=1545;RPL=1315;RPP=2858.5;RPPR=3357.94;RPR=0;RUN=1;SAF=0;SAP=2858.5;SAR=1315;SRF=0;SRP=3357.94;SRR=1545;TYPE=snp;technology.ILLUM…	ANN=A|upstream_gene_variant|MODIFIER|MELO3C018462.2.1-gene|maker-chr01-exonerate_est2genome-gene-4.22|transcript|maker-chr01-exonerate_est2genome-gene-4.22-mRNA-1|protein_coding||c.-1484C>T|||||890|,A|upstream_gene_variant|MODIFIER|MELO3C018463.2.1-gene|maker-chr01-exonerate_est2genome-gene-4.6|transcript|maker-chr01-exonerate_est2genome-gene-4.6-mRNA-1|protein_coding||c.-3140G>A|||||2993|,A|inte…	GT:DP:AD:RO:QR:AO:QA:GL	0/0:92:91,1:91:3355:1:37:0,-24.1141,-289.054	0/0:49:48,0:48:1764:0:0:0,-14.4494,-153.703	0/0:104:104,0:104:3824:0:0:0,-31.3071,-333.548	1/1:58:0,58:0:0:58:2014:-176.311,-17.4597,0	0/0:52:51,1:51:1887:1:37:0,-12.0729,-161.131	0/0:103:103,0:103:3811:0:0:0,-31.0061,-332.288	1/1:75:0,75:0:0:75:2727:-238.025,-22.5773,0	0/0:86:86,0:86:3170:0:0:0,-25.8886,-276.419	1/1:65:0,65:0:0:65:2273:-198.975,-19.567,0	1/1:104:1,103:1:37:103:3595:-310.991,-27.7264,0	1/1:20:0,20:0:0:20:716:-62.839,-6.0206,0	0/0:27:27,0:27:999:0:0:0,-8.12781,-87.3688	1/1:31:0,31:0:0:31:1123:-98.2401,-9.33193,0	1/1:48:0,48:0:0:48:1716:-150.079,-14.4494,0	0/0:43:43,0:43:1579:0:0:0,-12.9443,-137.948	1/1:39:0,39:0:0:39:1395:-122.108,-11.7402,0	1/1:80:0,80:0:0:80:2852:-249.024,-24.0824,0	1/1:29:0,29:0:0:29:989:-86.9255,-8.72987,0	1/1:20:0,20:0:0:20:716:-62.839,-6.0206,0	1/1:50:0,50:0:0:50:1763:-154.391,-15.0515,0	0/0:23:23,0:23:839:0:0:0,-6.92369,-73.4933	1/1:33:0,33:0:0:33:1149:-100.803,-9.93399,0	1/1:45:0,45:0:0:45:1593:-139.48,-13.5464,0	1/1:22:0,22:0:0:22:802:-70.1672,-6.62266,0	1/1:44:0,44:0:0:44:1568:-137.239,-13.2453,0	1/1:39:0,39:0:0:39:1335:-117.136,-11.7402,0	1/1:60:1,59:1:37:59:2050:-175.917,-14.4811,0	1/1:73:0,73:0:0:73:2497:-218.816,-21.9752,0	0/1:83:46,37:46:1690:37:1309:-89.6932,0,-122.63	0/0:58:56,2:56:2072:2:74:0,-10.6564,-173.97	1/1:17:0,17:0:0:17:605:-53.1692,-5.11751,0	0/0:108:108,0:108:3960:0:0:0,-32.5112,-345.457	0/0:78:78,0:78:2874:0:0:0,-23.4803,-250.741	0/0:75:75,0:75:2751:0:0:0,-22.5772,-240.091	0/0:168:168,0:168:6180:0:0:0,-50.573,-538.815	0/0:81:81,0:81:2985:0:0:0,-24.3834,-260.409	0/0:8:8,0:8:284:0:0:0,-2.40824,-25.1451	1/1:49:0,49:0:0:49:1741:-152.32,-14.7505,0	0/0:118:118,0:118:4330:0:0:0,-35.5215,-377.684	0/0:81:81,0:81:2985:0:0:0,-24.3834,-260.357
chr01	471016	.	T	A	31367.8	.	AB=0.460674;ABP=4.20583;AC=53;AF=0.56383;AN=94;AO=1406;CIGAR=1X;DP=2965;DPB=2965;DPRA=0.742307;EPP=3056.1;EPPR=3383.99;GTI=2;LEN=1;MEANALT=1.03571;MQM=41.9488;MQMR=41.9923;NS=47;NUMALT=1;ODDS=1.01754;PAIRED=0.999289;PAIREDR=0.998073;PAO=0;PQA=0;PQR=0;PRO=0;QA=51917;QR=57489;RO=1557;RPL=1406;RPP=3056.1;RPPR=3383.99;RPR=0;RUN=1;SAF=0;SAP=3056.1;SAR=1406;SRF=0;SRP=3383.99;SRR=1557;TYPE=snp;technolog…	ANN=A|upstream_gene_variant|MODIFIER|MELO3C018462.2.1-gene|maker-chr01-exonerate_est2genome-gene-4.22|transcript|maker-chr01-exonerate_est2genome-gene-4.22-mRNA-1|protein_coding||c.-1502A>T|||||908|,A|upstream_gene_variant|MODIFIER|MELO3C018463.2.1-gene|maker-chr01-exonerate_est2genome-gene-4.6|transcript|maker-chr01-exonerate_est2genome-gene-4.6-mRNA-1|protein_coding||c.-3122T>A|||||2975|,A|inte…	GT:DP:AD:RO:QR:AO:QA:GL	0/0:92:91,1:91:3367:1:37:0,-24.1141,-290.036	0/0:51:51,0:51:1887:0:0:0,-15.3525,-164.712	0/0:105:105,0:105:3885:0:0:0,-31.6081,-338.733	1/1:65:0,65:0:0:65:2405:-209.674,-19.567,0	0/0:52:52,0:52:1924:0:0:0,-15.6536,-167.934	0/0:104:104,0:104:3848:0:0:0,-31.3071,-335.511	1/1:82:0,82:0:0:82:3034:-264.407,-24.6845,0	0/0:86:86,0:86:3170:0:0:0,-25.8886,-276.419	1/1:70:0,70:0:0:70:2590:-225.89,-21.0721,0	1/1:110:1,109:1:37:109:4021:-347.01,-29.5326,0	1/1:21:0,21:0:0:21:765:-67.0476,-6.32163,0	0/0:27:27,0:27:999:0:0:0,-8.12781,-87.3688	1/1:33:0,33:0:0:33:1221:-106.653,-9.93399,0	1/1:50:0,50:0:0:50:1838:-160.455,-15.0515,0	0/0:43:43,0:43:1591:0:0:0,-12.9443,-138.931	1/1:43:0,43:0:0:43:1591:-138.931,-12.9443,0	1/1:85:0,84:0:0:84:3108:-270.391,-25.2865,0	1/1:30:0,30:0:0:30:1110:-97.0367,-9.0309,0	1/1:22:0,22:0:0:22:802:-70.2705,-6.62266,0	1/1:52:0,52:0:0:52:1924:-167.934,-15.6536,0	0/0:23:23,0:23:839:0:0:0,-6.92369,-73.4933	1/1:35:0,35:0:0:35:1295:-113.15,-10.5361,0	1/1:50:0,50:0:0:50:1850:-161.489,-15.0515,0	1/1:22:0,22:0:0:22:814:-71.1524,-6.62266,0	1/1:51:0,51:0:0:51:1875:-163.729,-15.3525,0	1/1:40:0,40:0:0:40:1480:-129.16,-12.0412,0	1/1:65:1,64:1:37:64:2356:-201.889,-15.9863,0	1/1:76:0,76:0:0:76:2812:-245.174,-22.8783,0	0/1:89:48,41:48:1776:41:1517:-105.642,0,-128.252	0/0:59:59,0:59:2171:0:0:0,-17.7608,-189.459	1/1:18:0,18:0:0:18:666:-58.3652,-5.41854,0	0/0:108:108,0:108:3948:0:0:0,-32.5112,-344.424	0/0:78:78,0:78:2886:0:0:0,-23.4803,-251.722	0/0:75:75,0:75:2775:0:0:0,-22.5772,-242.055	0/0:168:168,0:168:6204:0:0:0,-50.573,-540.777	0/0:81:80,0:80:2960:0:0:0,-24.0824,-257.81	0/0:8:8,0:8:296:0:0:0,-2.40824,-26.139	1/1:53:0,53:0:0:53:1961:-171.105,-15.9546,0	0/0:118:118,0:118:4354:0:0:0,-35.5215,-379.646	0/0:81:81,0:81:2985:0:0:0,-24.3834,-260.357
chr01	471023	.	C	T	29516.2	.	AB=0.465116;ABP=3.91929;AC=53;AF=0.56383;AN=94;AO=1370;CIGAR=1X;DP=2913;DPB=2913;DPRA=0.730323;EPP=2977.93;EPPR=3349.25;GTI=2;LEN=1;MEANALT=1;MQM=41.9518;MQMR=41.9974;NS=47;NUMALT=1;ODDS=0.833314;PAIRED=1;PAIREDR=0.998053;PAO=0;PQA=0;PQR=0;PRO=0;QA=49329;QR=56597;RO=1541;RPL=1370;RPP=2977.93;RPPR=3349.25;RPR=0;RUN=1;SAF=0;SAP=2977.93;SAR=1370;SRF=0;SRP=3349.25;SRR=1541;TYPE=snp;technology.ILLUMIN…	ANN=T|upstream_gene_variant|MODIFIER|MELO3C018462.2.1-gene|maker-chr01-exonerate_est2genome-gene-4.22|transcript|maker-chr01-exonerate_est2genome-gene-4.22-mRNA-1|protein_coding||c.-1509G>A|||||915|,T|upstream_gene_variant|MODIFIER|MELO3C018463.2.1-gene|maker-chr01-exonerate_est2genome-gene-4.6|transcript|maker-chr01-exonerate_est2genome-gene-4.6-mRNA-1|protein_coding||c.-3115C>T|||||2968|,T|inte…	GT:DP:AD:RO:QR:AO:QA:GL	0/0:92:91,1:91:3343:1:37:0,-24.1141,-288.073	0/0:51:51,0:51:1875:0:0:0,-15.3525,-163.729	0/0:105:105,0:105:3849:0:0:0,-31.6081,-335.789	1/1:64:0,64:0:0:64:2308:-201.541,-19.2659,0	0/0:51:51,0:51:1863:0:0:0,-15.3525,-162.747	0/0:103:103,0:103:3799:0:0:0,-31.0061,-331.307	1/1:80:0,80:0:0:80:2912:-254.087,-24.0824,0	0/0:85:85,0:85:3133:0:0:0,-25.5875,-273.196	1/1:69:0,69:0:0:69:2481:-216.828,-20.7711,0	1/1:107:1,106:1:37:106:3826:-330.473,-28.6295,0	1/1:21:0,21:0:0:21:765:-67.0476,-6.32163,0	0/0:26:26,0:26:950:0:0:0,-7.82678,-83.1617	1/1:33:0,33:0:0:33:1197:-104.686,-9.93399,0	1/1:49:0,49:0:0:49:1777:-155.267,-14.7505,0	0/0:42:42,0:42:1542:0:0:0,-12.6433,-134.725	1/1:39:0,39:0:0:39:1407:-123.091,-11.7402,0	1/1:83:0,83:0:0:83:2975:-259.674,-24.9855,0	1/1:30:0,30:0:0:30:1110:-97.0367,-9.0309,0	1/1:19:0,19:0:0:19:679:-59.6158,-5.71957,0	1/1:51:0,51:0:0:51:1839:-160.782,-15.3525,0	0/0:23:23,0:23:839:0:0:0,-6.92369,-73.4933	1/1:34:0,34:0:0:34:1246:-108.944,-10.235,0	1/1:50:0,50:0:0:50:1766:-154.612,-15.0515,0	1/1:22:0,22:0:0:22:814:-71.1524,-6.62266,0	1/1:51:0,51:0:0:51:1827:-159.799,-15.3525,0	1/1:38:0,38:0:0:38:1370:-119.817,-11.4391,0	1/1:63:1,62:1:37:62:2210:-189.551,-15.3842,0	1/1:73:0,73:0:0:73:2665:-232.561,-21.9752,0	0/1:86:46,40:46:1678:40:1407:-97.3359,0,-120.745	0/0:58:58,0:58:2110:0:0:0,-17.4597,-184.323	1/1:17:0,17:0:0:17:629:-55.1426,-5.11751,0	0/0:105:104,0:104:3800:0:0:0,-31.3071,-331.227	0/0:78:78,0:78:2862:0:0:0,-23.4803,-249.759	0/0:75:75,0:75:2763:0:0:0,-22.5772,-241.073	0/0:168:168,0:168:6192:0:0:0,-50.573,-539.796	0/0:80:80,0:80:2924:0:0:0,-24.0824,-255.223	0/0:8:8,0:8:296:0:0:0,-2.40824,-26.139	1/1:53:0,53:0:0:53:1877:-164.229,-15.9546,0	0/0:117:117,0:117:4293:0:0:0,-35.2205,-374.461	0/0:79:79,0:79:2911:0:0:0,-23.7814,-253.963
chr01	471029	.	T	C	30972.5	.	AB=0.460674;ABP=4.20583;AC=53;AF=0.56383;AN=94;AO=1397;CIGAR=1X;DP=2952;DPB=2952;DPRA=0.739081;EPP=3036.56;EPPR=3379.65;GTI=2;LEN=1;MEANALT=1;MQM=41.9513;MQMR=41.9936;NS=47;NUMALT=1;ODDS=1.04613;PAIRED=0.999284;PAIREDR=0.998071;PAO=0;PQA=0;PQR=0;PRO=0;QA=51354;QR=57271;RO=1555;RPL=1397;RPP=3036.56;RPPR=3379.65;RPR=0;RUN=1;SAF=0;SAP=3036.56;SAR=1397;SRF=0;SRP=3379.65;SRR=1555;TYPE=snp;technology.I…	ANN=C|upstream_gene_variant|MODIFIER|MELO3C018462.2.1-gene|maker-chr01-exonerate_est2genome-gene-4.22|transcript|maker-chr01-exonerate_est2genome-gene-4.22-mRNA-1|protein_coding||c.-1515A>G|||||921|,C|upstream_gene_variant|MODIFIER|MELO3C018463.2.1-gene|maker-chr01-exonerate_est2genome-gene-4.6|transcript|maker-chr01-exonerate_est2genome-gene-4.6-mRNA-1|protein_coding||c.-3109T>C|||||2962|,C|inte…	GT:DP:AD:RO:QR:AO:QA:GL	0/0:92:91,1:91:3343:1:37:0,-24.1141,-288.073	0/0:51:51,0:51:1887:0:0:0,-15.3525,-164.712	0/0:105:105,0:105:3861:0:0:0,-31.6081,-336.771	1/1:65:0,65:0:0:65:2381:-207.71,-19.567,0	0/0:52:52,0:52:1876:0:0:0,-15.6536,-164.005	0/0:104:104,0:104:3848:0:0:0,-31.3071,-335.511	1/1:82:0,82:0:0:82:3022:-263.426,-24.6845,0	0/0:87:87,0:87:3219:0:0:0,-26.1896,-280.623	1/1:70:0,70:0:0:70:2578:-224.908,-21.0721,0	1/1:109:1,108:1:37:108:3983:-343.699,-29.2316,0	1/1:21:0,21:0:0:21:777:-68.0331,-6.32163,0	0/0:27:27,0:27:975:0:0:0,-8.12781,-85.4001	1/1:31:0,31:0:0:31:1135:-99.2239,-9.33193,0	1/1:50:0,50:0:0:50:1850:-161.438,-15.0515,0	0/0:43:43,0:43:1591:0:0:0,-12.9443,-138.931	1/1:43:0,43:0:0:43:1579:-137.948,-12.9443,0	1/1:82:0,82:0:0:82:3004:-261.929,-24.6845,0	1/1:30:0,30:0:0:30:1110:-97.0367,-9.0309,0	1/1:22:0,22:0:0:22:814:-71.2557,-6.62266,0	1/1:52:0,52:0:0:52:1912:-166.952,-15.6536,0	0/0:23:23,0:23:839:0:0:0,-6.92369,-73.4933	1/1:35:0,35:0:0:35:1295:-113.15,-10.5361,0	1/1:50:0,50:0:0:50:1802:-157.559,-15.0515,0	1/1:21:0,21:0:0:21:777:-67.9298,-6.32163,0	1/1:51:0,51:0:0:51:1875:-163.729,-15.3525,0	1/1:40:0,40:0:0:40:1468:-128.177,-12.0412,0	1/1:64:1,63:1:37:63:2295:-196.753,-15.6852,0	1/1:76:0,76:0:0:76:2812:-245.174,-22.8783,0	0/1:89:48,41:48:1776:41:1493:-103.723,0,-128.252	0/0:59:59,0:59:2171:0:0:0,-17.7608,-189.506	1/1:18:0,18:0:0:18:666:-58.3652,-5.41854,0	0/0:106:106,0:106:3898:0:0:0,-31.9092,-339.993	0/0:76:76,0:76:2812:0:0:0,-22.8783,-245.277	0/0:75:75,0:75:2775:0:0:0,-22.5772,-242.055	0/0:169:169,0:169:6229:0:0:0,-50.8741,-543.019	0/0:81:81,0:81:2997:0:0:0,-24.3834,-261.39	0/0:8:8,0:8:296:0:0:0,-2.40824,-26.139	1/1:53:0,53:0:0:53:1937:-169.141,-15.9546,0	0/0:118:118,0:118:4342:0:0:0,-35.5215,-378.665	0/0:80:80,0:80:2948:0:0:0,-24.0824,-257.135
chr01	471141	.	C	T	2616.48	.	AB=0.461538;ABP=3.17734;AC=53;AF=0.576087;AN=92;AO=108;CIGAR=1X;DP=252;DPB=252;DPRA=0.5907;EPP=16.6021;EPPR=104.406;GTI=12;LEN=1;MEANALT=1;MQM=41.963;MQMR=42;NS=46;NUMALT=1;ODDS=0.155826;PAIRED=1;PAIREDR=1;PAO=0;PQA=0;PQR=0;PRO=0;QA=3951;QR=5280;RO=144;RPL=67;RPP=16.6021;RPPR=94.755;RPR=41;RUN=1;SAF=108;SAP=237.529;SAR=0;SRF=142;SRP=298.572;SRR=2;TYPE=snp;technology.ILLUMINA=1;	ANN=T|upstream_gene_variant|MODIFIER|MELO3C018462.2.1-gene|maker-chr01-exonerate_est2genome-gene-4.22|transcript|maker-chr01-exonerate_est2genome-gene-4.22-mRNA-1|protein_coding||c.-1627G>A|||||1033|,T|upstream_gene_variant|MODIFIER|MELO3C018463.2.1-gene|maker-chr01-exonerate_est2genome-gene-4.6|transcript|maker-chr01-exonerate_est2genome-gene-4.6-mRNA-1|protein_coding||c.-2997C>T|||||2850|,T|int…	GT:DP:AD:RO:QR:AO:QA:GL	0/0:16:16,0:16:580:0:0:0,-4.81648,-50.9329	0/0:13:13,0:13:469:0:0:0,-3.91339,-41.2634	0/0:8:8,0:8:296:0:0:0,-2.40824,-26.139	1/1:7:0,7:0:0:7:259:-22.9164,-2.10721,0	0/0:3:3,0:3:111:0:0:0,-0.90309,-10.0259	0/0:8:8,0:8:296:0:0:0,-2.40824,-26.139	1/1:8:0,8:0:0:8:284:-25.093,-2.40824,0	0/0:8:8,0:8:296:0:0:0,-2.40824,-26.139	1/1:3:0,3:0:0:3:111:-10.0259,-0.90309,0	1/1:3:0,3:0:0:3:111:-10.0259,-0.90309,0	1/1:3:0,3:0:0:3:111:-10.0259,-0.90309,0	0/0:1:1,0:1:37:0:0:0,-0.30103,-3.58069	1/1:6:0,6:0:0:6:222:-19.6938,-1.80618,0	1/1:2:0,2:0:0:2:65:-6.04557,-0.60206,0	0/0:7:7,0:7:259:0:0:0,-2.10721,-22.9164	1/1:9:0,9:0:0:9:333:-29.3617,-2.70927,0	1/1:3:0,3:0:0:3:111:-10.0259,-0.90309,0	1/1:1:0,1:0:0:1:37:-3.58069,-0.30103,0	1/1:1:0,1:0:0:1:37:-3.58069,-0.30103,0	1/1:7:0,7:0:0:7:247:-21.8683,-2.10721,0	0/0:2:2,0:2:74:0:0:0,-0.60206,-6.80331	1/1:4:0,4:0:0:4:148:-13.2486,-1.20412,0	1/1:1:0,1:0:0:1:37:-3.58069,-0.30103,0	1/1:6:0,6:0:0:6:222:-19.6938,-1.80618,0	1/1:8:0,8:0:0:8:296:-26.139,-2.40824,0	1/1:1:0,1:0:0:1:37:-3.58069,-0.30103,0	1/1:4:0,4:0:0:4:136:-12.241,-1.20412,0	1/1:12:0,12:0:0:12:444:-39.0295,-3.61236,0	0/1:13:7,6:7:259:6:222:-15.7804,0,-19.003	0/0:3:3,0:3:111:0:0:0,-0.90309,-10.0259	1/1:1:0,1:0:0:1:37:-3.58069,-0.30103,0	0/0:8:8,0:8:296:0:0:0,-2.40824,-26.139	0/0:6:6,0:6:222:0:0:0,-1.80618,-19.6938	.:.:.:.:.:.:.:.	0/0:9:9,0:9:333:0:0:0,-2.70927,-29.3617	0/0:17:17,0:17:617:0:0:0,-5.11751,-54.1559	0/0:1:1,0:1:37:0:0:0,-0.30103,-3.58069	1/1:2:0,2:0:0:2:74:-6.80331,-0.60206,0	0/0:15:15,0:15:543:0:0:0,-4.51545,-47.7098	0/0:3:3,0:3:111:0:0:0,-0.90309,-10.0259
chr01	471205	.	G	A	1214.76	.	AB=0.5625;ABP=3.55317;AC=22;AF=0.23913;AN=92;AO=71;CIGAR=1X;DP=256;DPB=256;DPRA=1.24157;EPP=148.621;EPPR=346.232;GTI=6;LEN=1;MEANALT=1;MQM=42;MQMR=41.9892;NS=46;NUMALT=1;ODDS=0.163545;PAIRED=1;PAIREDR=1;PAO=0;PQA=0;PQR=0;PRO=0;QA=2543;QR=6761;RO=185;RPL=71;RPP=157.185;RPPR=338.25;RPR=0;RUN=1;SAF=70;SAP=148.621;SAR=1;SRF=184;SRP=396.094;SRR=1;TYPE=snp;technology.ILLUMINA=1;	ANN=A|upstream_gene_variant|MODIFIER|MELO3C018462.2.1-gene|maker-chr01-exonerate_est2genome-gene-4.22|transcript|maker-chr01-exonerate_est2genome-gene-4.22-mRNA-1|protein_coding||c.-1691C>T|||||1097|,A|upstream_gene_variant|MODIFIER|MELO3C018463.2.1-gene|maker-chr01-exonerate_est2genome-gene-4.6|transcript|maker-chr01-exonerate_est2genome-gene-4.6-mRNA-1|protein_coding||c.-2933G>A|||||2786|,A|int…	GT:DP:AD:RO:QR:AO:QA:GL	0/0:17:17,0:17:617:0:0:0,-5.11751,-54.1559	0/0:13:13,0:13:481:0:0:0,-3.91339,-42.2521	0/0:8:8,0:8:296:0:0:0,-2.40824,-26.139	0/0:7:7,0:7:259:0:0:0,-2.10721,-22.9164	1/1:3:0,3:0:0:3:111:-10.0259,-0.90309,0	0/0:8:8,0:8:296:0:0:0,-2.40824,-26.139	0/0:8:8,0:8:296:0:0:0,-2.40824,-26.0869	0/0:8:8,0:8:284:0:0:0,-2.40824,-25.1451	0/0:3:3,0:3:111:0:0:0,-0.90309,-10.0259	0/0:3:3,0:3:99:0:0:0,-0.90309,-9.0093	0/0:3:3,0:3:111:0:0:0,-0.90309,-10.0259	1/1:1:0,1:0:0:1:37:-3.58069,-0.30103,0	0/0:9:9,0:9:333:0:0:0,-2.70927,-29.3617	0/0:1:1,0:1:37:0:0:0,-0.30103,-3.58069	1/1:6:0,6:0:0:6:222:-19.6938,-1.80618,0	0/0:9:9,0:9:321:0:0:0,-2.70927,-28.3692	0/0:3:3,0:3:111:0:0:0,-0.90309,-10.0259	0/0:1:1,0:1:37:0:0:0,-0.30103,-3.58069	0/0:1:1,0:1:37:0:0:0,-0.30103,-3.58069	0/0:8:8,0:8:296:0:0:0,-2.40824,-26.139	1/1:3:0,3:0:0:3:111:-10.0259,-0.90309,0	0/0:4:4,0:4:136:0:0:0,-1.20412,-12.241	0/0:1:1,0:1:37:0:0:0,-0.30103,-3.58069	0/0:6:6,0:6:222:0:0:0,-1.80618,-19.6938	0/0:10:10,0:10:358:0:0:0,-3.0103,-31.5931	0/0:1:1,0:1:37:0:0:0,-0.30103,-3.58069	0/0:4:4,0:4:148:0:0:0,-1.20412,-13.2486	0/0:12:12,0:12:444:0:0:0,-3.61236,-39.0295	0/1:13:6,7:6:222:7:235:-17.0113,0,-15.7804	0/1:3:1,2:1:37:2:74:-5.90022,0,-2.6776	0/0:1:1,0:1:37:0:0:0,-0.30103,-3.58069	0/0:8:8,0:8:296:0:0:0,-2.40824,-26.139	0/0:6:6,0:6:222:0:0:0,-1.80618,-19.6938	.:.:.:.:.:.:.:.	1/1:9:0,9:0:0:9:321:-28.3692,-2.70927,0	1/1:15:0,15:0:0:15:531:-46.7222,-4.51545,0	1/1:1:0,1:0:0:1:37:-3.58069,-0.30103,0	0/0:2:2,0:2:74:0:0:0,-0.60206,-6.80331	1/1:15:0,15:0:0:15:543:-47.7098,-4.51545,0	0/0:3:3,0:3:111:0:0:0,-0.90309,-10.0259
chr01	478974	.	G	A	4515.86	.	AB=0.898305;ABP=84.3117;AC=9;AF=0.0957447;AN=94;AO=226;CIGAR=1X;DP=1433;DPB=1433;DPRA=1.46511;EPP=485.116;EPPR=2623.98;GTI=1;LEN=1;MEANALT=1;MQM=41.9646;MQMR=41.9884;NS=47;NUMALT=1;ODDS=7.60954;PAIRED=1;PAIREDR=0.999171;PAO=0;PQA=0;PQR=0;PRO=0;QA=8072;QR=44287;RO=1207;RPL=0;RPP=493.763;RPPR=2623.98;RPR=226;RUN=1;SAF=225;SAP=485.116;SAR=1;SRF=1207;SRP=2623.98;SRR=0;TYPE=snp;technology.ILLUMINA=1;	ANN=A|upstream_gene_variant|MODIFIER|MELO3C018465.2.1-gene|maker-chr01-exonerate_est2genome-gene-4.8|transcript|maker-chr01-exonerate_est2genome-gene-4.8-mRNA-1|protein_coding||c.-322G>A|||||264|,A|upstream_gene_variant|MODIFIER|MELO3C018466.2.1-gene|maker-chr01-exonerate_est2genome-gene-4.10|transcript|maker-chr01-exonerate_est2genome-gene-4.10-mRNA-1|protein_coding||c.-2182G>A|||||2182|,A|upstr…	GT:DP:AD:RO:QR:AO:QA:GL	0/1:59:6,53:6:222:53:1875:-146.339,0,-1.93302	1/1:24:0,24:0:0:24:852:-74.7464,-7.22472,0	1/1:38:0,38:0:0:38:1334:-116.815,-11.4391,0	0/0:28:28,0:28:1024:0:0:0,-8.42884,-89.6072	0/0:26:26,0:26:962:0:0:0,-7.82678,-84.1462	0/0:23:23,0:23:839:0:0:0,-6.92369,-73.4933	0/0:59:59,0:59:2159:0:0:0,-17.7608,-188.528	0/0:31:31,0:31:1123:0:0:0,-9.33193,-98.2916	0/0:44:44,0:44:1616:0:0:0,-13.2453,-141.171	0/0:40:40,0:40:1480:0:0:0,-12.0412,-129.263	0/0:9:9,0:9:333:0:0:0,-2.70927,-29.3617	0/0:14:14,0:14:506:0:0:0,-4.21442,-44.4867	0/0:24:24,0:24:876:0:0:0,-7.22472,-76.7161	0/0:23:23,0:23:839:0:0:0,-6.92369,-73.4933	0/0:20:20,0:20:728:0:0:0,-6.0206,-63.8247	0/0:40:40,0:40:1468:0:0:0,-12.0412,-128.28	0/0:36:36,0:36:1320:0:0:0,-10.8371,-115.389	0/0:28:28,0:28:1024:0:0:0,-8.42884,-89.6072	0/0:17:17,0:17:629:0:0:0,-5.11751,-55.1426	0/0:24:24,0:24:888:0:0:0,-7.22472,-77.701	0/0:12:12,0:12:444:0:0:0,-3.61236,-39.0295	0/0:7:7,0:7:259:0:0:0,-2.10721,-22.9164	0/0:46:46,0:46:1690:0:0:0,-13.8474,-147.616	0/0:7:7,0:7:259:0:0:0,-2.10721,-22.9164	0/0:17:17,0:17:629:0:0:0,-5.11751,-55.1426	0/0:28:28,0:28:1036:0:0:0,-8.42884,-90.5915	0/0:24:24,0:24:888:0:0:0,-7.22472,-77.701	0/0:81:81,0:81:2985:0:0:0,-24.3834,-260.409	0/0:32:32,0:32:1160:0:0:0,-9.63296,-101.514	0/0:49:49,0:49:1801:0:0:0,-14.7505,-157.284	0/0:7:7,0:7:259:0:0:0,-2.10721,-22.9164	0/0:35:35,0:35:1295:0:0:0,-10.536,-112.841	0/0:12:12,0:12:444:0:0:0,-3.61236,-38.9777	1/1:50:0,50:0:0:50:1826:-159.524,-15.0515,0	1/1:60:0,60:0:0:60:2148:-187.771,-18.0618,0	0/0:42:42,0:42:1530:0:0:0,-12.6433,-133.742	0/0:5:5,0:5:185:0:0:0,-1.50515,-16.4712	0/0:33:33,0:33:1221:0:0:0,-9.93399,-106.705	0/0:57:57,0:57:2109:0:0:0,-17.1587,-184.047	0/0:28:28,0:28:1024:0:0:0,-8.42884,-89.6072
chr01	478985	.	A	C	4944.1	.	AB=0;ABP=0;AC=10;AF=0.106383;AN=94;AO=239;CIGAR=1X;DP=1429;DPB=1429;DPRA=1.73818;EPP=521.992;EPPR=2587.06;GTI=0;LEN=1;MEANALT=1;MQM=41.9665;MQMR=41.9832;NS=47;NUMALT=1;ODDS=6.0716;PAIRED=1;PAIREDR=0.99916;PAO=0;PQA=0;PQR=0;PRO=0;QA=8704;QR=43046;RO=1190;RPL=238;RPP=513.343;RPPR=2578.38;RPR=1;RUN=1;SAF=238;SAP=513.343;SAR=1;SRF=1189;SRP=2578.38;SRR=1;TYPE=snp;technology.ILLUMINA=1;	ANN=C|upstream_gene_variant|MODIFIER|MELO3C018465.2.1-gene|maker-chr01-exonerate_est2genome-gene-4.8|transcript|maker-chr01-exonerate_est2genome-gene-4.8-mRNA-1|protein_coding||c.-311A>C|||||253|,C|upstream_gene_variant|MODIFIER|MELO3C018466.2.1-gene|maker-chr01-exonerate_est2genome-gene-4.10|transcript|maker-chr01-exonerate_est2genome-gene-4.10-mRNA-1|protein_coding||c.-2171A>C|||||2171|,C|upstr…	GT:DP:AD:RO:QR:AO:QA:GL	1/1:64:6,58:6:210:58:2121:-166.47,-0.570599,0	1/1:24:0,24:0:0:24:888:-77.701,-7.22472,0	1/1:39:0,39:0:0:39:1416:-123.75,-11.7402,0	0/0:27:27,0:27:987:0:0:0,-8.12781,-86.3845	0/0:26:26,0:26:938:0:0:0,-7.82678,-82.1772	0/0:22:22,0:22:790:0:0:0,-6.62266,-69.2852	0/0:58:58,0:58:2122:0:0:0,-17.4597,-185.306	0/0:33:33,0:33:1185:0:0:0,-9.93399,-103.749	0/0:43:43,0:43:1555:0:0:0,-12.9443,-135.982	0/0:41:41,0:41:1505:0:0:0,-12.3422,-131.451	0/0:10:10,0:10:370:0:0:0,-3.0103,-32.5843	0/0:11:11,0:11:407:0:0:0,-3.31133,-35.8069	0/0:24:24,0:24:852:0:0:0,-7.22472,-74.7464	0/0:22:22,0:22:814:0:0:0,-6.62266,-71.2557	0/0:19:19,0:19:703:0:0:0,-5.71957,-61.5879	0/0:40:40,0:40:1456:0:0:0,-12.0412,-127.297	0/0:38:38,0:38:1394:0:0:0,-11.4391,-121.834	0/0:26:26,0:26:938:0:0:0,-7.82678,-82.1772	0/0:15:15,0:15:543:0:0:0,-4.51545,-47.7098	0/0:22:22,0:22:778:0:0:0,-6.62266,-68.2999	0/0:12:12,0:12:444:0:0:0,-3.61236,-39.0295	0/0:6:6,0:6:210:0:0:0,-1.80618,-18.6953	0/0:44:44,0:44:1580:0:0:0,-13.2453,-138.222	0/0:7:7,0:7:259:0:0:0,-2.10721,-22.9164	0/0:16:16,0:16:580:0:0:0,-4.81648,-50.9329	0/0:29:29,0:29:1073:0:0:0,-8.72987,-93.8141	0/0:24:24,0:24:852:0:0:0,-7.22472,-74.7464	0/0:81:81,0:81:2853:0:0:0,-24.3834,-249.61	0/0:32:32,0:32:1148:0:0:0,-9.63296,-100.531	0/0:50:50,0:50:1838:0:0:0,-15.0515,-160.507	0/0:8:8,0:8:284:0:0:0,-2.40824,-25.1451	0/0:36:36,0:36:1332:0:0:0,-10.8371,-116.012	0/0:12:12,0:12:432:0:0:0,-3.61236,-37.9883	1/1:52:0,52:0:0:52:1924:-167.934,-15.6536,0	1/1:66:0,66:0:0:66:2355:-205.905,-19.868,0	0/0:40:40,0:40:1456:0:0:0,-12.0412,-127.297	0/0:5:5,0:5:185:0:0:0,-1.50515,-16.4712	0/0:35:35,0:35:1259:0:0:0,-10.536,-110.2	0/0:53:53,0:53:1865:0:0:0,-15.9546,-163.298	0/0:26:26,0:26:926:0:0:0,-7.82678,-81.1927
chr01	479000	.	T	C	14543.9	.	AB=0.904;ABP=180.22;AC=13;AF=0.138298;AN=94;AO=542;CIGAR=1X;DP=2878;DPB=2878;DPRA=1.36523;EPP=1179.95;EPPR=5073.4;GTI=1;LEN=1;MEANALT=1;MQM=41.9373;MQMR=41.9949;NS=47;NUMALT=1;ODDS=12.4846;PAIRED=1;PAIREDR=0.999143;PAO=0;PQA=0;PQR=0;PRO=0;QA=19514;QR=85447;RO=2335;RPL=287;RPP=7.11286;RPPR=3.01123;RPR=255;RUN=1;SAF=287;SAP=7.11286;SAR=255;SRF=1167;SRP=3.01123;SRR=1168;TYPE=snp;technology.ILLUMINA=…	ANN=C|upstream_gene_variant|MODIFIER|MELO3C018465.2.1-gene|maker-chr01-exonerate_est2genome-gene-4.8|transcript|maker-chr01-exonerate_est2genome-gene-4.8-mRNA-1|protein_coding||c.-296T>C|||||238|,C|upstream_gene_variant|MODIFIER|MELO3C018466.2.1-gene|maker-chr01-exonerate_est2genome-gene-4.10|transcript|maker-chr01-exonerate_est2genome-gene-4.10-mRNA-1|protein_coding||c.-2156T>C|||||2156|,C|upstr…	GT:DP:AD:RO:QR:AO:QA:GL	0/1:125:12,113:12:432:113:4019:-313.617,0,-0.411373	1/1:50:0,50:0:0:50:1819:-158.976,-15.0515,0	1/1:73:0,73:0:0:73:2629:-229.616,-21.9752,0	0/0:54:54,0:54:1902:0:0:0,-16.2556,-166.521	0/0:52:52,0:52:1900:0:0:0,-15.6536,-165.97	0/0:44:44,0:44:1628:0:0:0,-13.2453,-142.153	0/0:118:118,0:118:4318:0:0:0,-35.5215,-376.702	0/0:66:66,0:66:2394:0:0:0,-19.868,-209.067	0/0:87:86,0:86:3158:0:0:0,-25.8886,-275.29	0/0:83:83,0:83:3023:0:0:0,-24.9855,-263.806	0/0:20:20,0:20:728:0:0:0,-6.0206,-63.8247	0/0:28:28,0:28:1024:0:0:0,-8.42884,-89.6072	0/0:47:47,0:47:1739:0:0:0,-14.1484,-151.821	0/0:46:46,0:46:1690:0:0:0,-13.8474,-147.616	0/0:40:40,0:40:1480:0:0:0,-12.0412,-129.263	0/0:78:78,0:78:2850:0:0:0,-23.4803,-248.777	0/0:76:76,0:76:2776:0:0:0,-22.8783,-242.229	0/0:56:56,0:56:2060:0:0:0,-16.8577,-179.843	0/0:34:34,0:34:1234:0:0:0,-10.235,-107.96	0/0:47:47,0:47:1727:0:0:0,-14.1484,-150.839	0/0:24:24,0:24:864:0:0:0,-7.22472,-75.7313	0/0:14:14,0:14:506:0:0:0,-4.21442,-44.4867	0/0:93:93,0:93:3417:0:0:0,-27.9958,-298.099	0/0:14:14,0:14:518:0:0:0,-4.21442,-45.4748	0/0:34:34,0:34:1258:0:0:0,-10.235,-109.927	0/0:57:57,0:57:2085:0:0:0,-17.1587,-182.083	0/0:47:47,0:47:1703:0:0:0,-14.1484,-148.873	0/0:165:165,0:165:6021:0:0:0,-49.6699,-525.224	0/0:65:65,0:65:2393:0:0:0,-19.5669,-208.846	0/0:99:99,0:99:3651:0:0:0,-29.802,-318.416	0/0:16:16,0:16:592:0:0:0,-4.81648,-51.92	1/1:55:1,54:1:37:54:1962:-167.388,-12.976,0	1/1:18:0,18:0:0:18:659:-57.7502,-5.41854,0	1/1:100:0,100:0:0:100:3601:-314.568,-30.103,0	1/1:134:0,134:0:0:134:4825:-421.253,-40.338,0	0/0:83:83,0:83:3047:0:0:0,-24.9855,-265.872	0/0:10:10,0:10:370:0:0:0,-3.0103,-32.5843	0/0:68:68,0:68:2444:0:0:0,-20.47,-213.605	0/0:114:114,0:114:4158:0:0:0,-34.3174,-362.83	0/0:56:56,0:56:2060:0:0:0,-16.8577,-179.843
chr01	479386	.	C	T	9980.44	.	AB=0;ABP=0;AC=4;AF=0.0425532;AN=94;AO=445;CIGAR=1X;DP=8745;DPB=8745;DPRA=1.41784;EPP=943.434;EPPR=17874.5;GTI=0;LEN=1;MEANALT=1.25;MQM=42;MQMR=41.992;NS=47;NUMALT=1;ODDS=21.044;PAIRED=0.995506;PAIREDR=0.999277;PAO=0;PQA=0;PQR=0;PRO=0;QA=16346;QR=305430;RO=8298;RPL=442;RPP=943.434;RPPR=17839.9;RPR=3;RUN=1;SAF=445;SAP=969.316;SAR=0;SRF=8294;SRP=17987.2;SRR=4;TYPE=snp;technology.ILLUMINA=1;	ANN=T|stop_gained|HIGH|MELO3C018465.2.1-gene|maker-chr01-exonerate_est2genome-gene-4.8|transcript|maker-chr01-exonerate_est2genome-gene-4.8-mRNA-1|protein_coding|1/1|c.91C>T|p.Arg31*|149/1804|91/1449|31/482||,T|upstream_gene_variant|MODIFIER|MELO3C018466.2.1-gene|maker-chr01-exonerate_est2genome-gene-4.10|transcript|maker-chr01-exonerate_est2genome-gene-4.10-mRNA-1|protein_coding||c.-1770C>T|||||…	GT:DP:AD:RO:QR:AO:QA:GL	0/0:321:321,0:321:11793:0:0:0,-96.6306,-1027.85	0/0:166:166,0:166:6106:0:0:0,-49.971,-532.37	0/0:258:258,0:258:9534:0:0:0,-77.6657,-830.762	0/0:250:250,0:250:9202:0:0:0,-75.2575,-801.987	0/0:153:153,0:153:5661:0:0:0,-46.0576,-493.419	0/0:229:229,0:229:8377:0:0:0,-68.9359,-730.436	0/0:399:399,0:399:14655:0:0:0,-120.111,-1277.25	0/0:208:208,0:208:7648:0:0:0,-62.6142,-666.74	0/0:138:138,0:138:5094:0:0:0,-41.5421,-444.099	0/0:253:253,0:253:9325:0:0:0,-76.1606,-812.636	0/0:86:86,0:86:3146:0:0:0,-25.8886,-274.559	0/0:49:49,0:49:1813:0:0:0,-14.7505,-158.266	0/0:204:204,0:204:7500:0:0:0,-61.4101,-653.849	0/0:258:257,0:257:9473:0:0:0,-77.3647,-825.271	0/0:177:177,0:177:6525:0:0:0,-53.2823,-568.749	0/0:298:298,0:298:10990:0:0:0,-89.7069,-957.757	0/0:213:213,0:213:7869:0:0:0,-64.1194,-685.795	0/0:77:77,0:77:2849:0:0:0,-23.1793,-248.448	0/0:52:52,0:52:1876:0:0:0,-15.6536,-164	0/0:158:158,0:158:5822:0:0:0,-47.5627,-507.519	0/0:85:85,0:85:3145:0:0:0,-25.5875,-274.229	0/0:124:124,0:124:4564:0:0:0,-37.3277,-398.001	0/0:201:198,2:198:7278:2:74:0,-53.6618,-627.656	0/0:106:106,0:106:3910:0:0:0,-31.9092,-340.97	0/0:167:167,0:167:6131:0:0:0,-50.272,-534.556	0/0:65:65,0:65:2357:0:0:0,-19.5669,-205.845	0/0:252:252,0:252:9288:0:0:0,-75.8596,-809.516	0/0:311:311,0:311:11399:0:0:0,-93.6203,-993.767	0/0:267:267,0:267:9759:0:0:0,-80.375,-850.991	0/0:148:148,0:148:5464:0:0:0,-44.5524,-476.222	0/0:63:63,0:63:2331:0:0:0,-18.9649,-203.383	1/1:215:5,210:5:185:210:7722:-656.714,-48.2503,0	1/1:232:0,232:0:0:232:8513:-742.209,-69.839,0	0/0:247:247,0:247:9103:0:0:0,-74.3544,-793.352	0/0:266:266,0:266:9806:0:0:0,-80.074,-854.582	0/0:199:199,0:199:7339:0:0:0,-59.905,-639.698	0/0:29:29,0:29:1073:0:0:0,-8.72987,-93.8141	0/0:121:121,0:121:4477:0:0:0,-36.4246,-390.295	0/0:371:370,1:370:13618:1:37:0,-108.101,-1183.16	0/0:170:170,0:170:6266:0:0:0,-51.1751,-546.242
chr01	479451	.	C	T	5764.33	.	AB=0;ABP=0;AC=2;AF=0.0212766;AN=94;AO=270;CIGAR=1X;DP=8736;DPB=8736;DPRA=1.26448;EPP=589.308;EPPR=18336.8;GTI=0;LEN=1;MEANALT=1.4;MQM=42;MQMR=41.9927;NS=47;NUMALT=1;ODDS=14.3482;PAIRED=1;PAIREDR=0.998582;PAO=0;PQA=0;PQR=0;PRO=0;QA=9701;QR=310743;RO=8463;RPL=1;RPP=580.654;RPPR=18034.4;RPR=269;RUN=1;SAF=1;SAP=580.654;SAR=269;SRF=37;SRP=18060.2;SRR=8426;TYPE=snp;technology.ILLUMINA=1;	ANN=T|synonymous_variant|LOW|MELO3C018465.2.1-gene|maker-chr01-exonerate_est2genome-gene-4.8|transcript|maker-chr01-exonerate_est2genome-gene-4.8-mRNA-1|protein_coding|1/1|c.156C>T|p.His52His|214/1804|156/1449|52/482||,T|upstream_gene_variant|MODIFIER|MELO3C018466.2.1-gene|maker-chr01-exonerate_est2genome-gene-4.10|transcript|maker-chr01-exonerate_est2genome-gene-4.10-mRNA-1|protein_coding||c.-17…	GT:DP:AD:RO:QR:AO:QA:GL	0/0:317:317,0:317:11621:0:0:0,-95.4265,-1013	0/0:164:164,0:164:6044:0:0:0,-49.3689,-526.906	0/0:258:258,0:258:9510:0:0:0,-77.6657,-828.801	0/0:250:250,0:250:9238:0:0:0,-75.2575,-804.93	0/0:157:157,0:157:5749:0:0:0,-47.2617,-501.404	0/0:230:230,0:230:8462:0:0:0,-69.2369,-737.535	0/0:390:390,0:390:14346:0:0:0,-117.402,-1250.26	0/0:206:206,0:206:7598:0:0:0,-62.0122,-662.256	0/0:137:137,0:137:5009:0:0:0,-41.2411,-436.952	0/0:255:255,0:255:9363:0:0:0,-76.7626,-816.139	0/0:89:89,0:89:3269:0:0:0,-26.7917,-285.208	0/0:48:48,0:48:1776:0:0:0,-14.4494,-155.044	0/0:206:206,0:206:7562:0:0:0,-62.0122,-659.314	0/0:263:263,0:263:9695:0:0:0,-79.1709,-844.862	0/0:175:175,0:175:6391:0:0:0,-52.6802,-557.45	0/0:294:294,0:294:10842:0:0:0,-88.5028,-944.867	0/0:210:210,0:210:7734:0:0:0,-63.2163,-674.166	0/0:77:77,0:77:2825:0:0:0,-23.1793,-246.536	0/0:52:52,0:52:1888:0:0:0,-15.6536,-164.936	0/0:157:157,0:157:5761:0:0:0,-47.2617,-502.334	0/0:83:83,0:83:3035:0:0:0,-24.9855,-264.886	0/0:123:123,0:123:4491:0:0:0,-37.0267,-391.834	0/0:201:201,0:201:7401:0:0:0,-60.507,-645.059	0/0:105:105,0:105:3861:0:0:0,-31.6081,-336.771	0/0:168:167,0:167:6059:0:0:0,-50.272,-528.42	0/0:65:65,0:65:2357:0:0:0,-19.5669,-205.849	0/0:252:252,0:252:9204:0:0:0,-75.8596,-802.651	0/0:309:309,0:309:11373:0:0:0,-93.0183,-991.245	0/0:267:265,1:265:9721:1:25:0,-77.8861,-844.942	0/0:151:151,0:151:5551:0:0:0,-45.4555,-483.928	0/0:64:64,0:64:2368:0:0:0,-19.2659,-206.606	0/0:214:212,2:212:7772:2:74:0,-57.6171,-670.865	0/0:230:230,0:230:8462:0:0:0,-69.2369,-737.638	0/0:245:244,1:244:8908:1:37:0,-70.1717,-773.238	1/1:267:1,265:1:37:265:9528:-828.13,-76.8485,0	0/0:200:200,0:200:7316:0:0:0,-60.206,-638.016	0/0:34:34,0:34:1246:0:0:0,-10.235,-108.892	0/0:120:120,0:120:4416:0:0:0,-36.1236,-385.11	0/0:372:372,0:372:13680:0:0:0,-111.983,-1192.2	0/0:167:167,0:167:6119:0:0:0,-50.272,-533.631
chr01	479473	.	C	T	6005.46	.	AB=0;ABP=0;AC=2;AF=0.0212766;AN=94;AO=276;CIGAR=1X;DP=8695;DPB=8695;DPRA=1.15746;EPP=602.337;EPPR=18232.6;GTI=0;LEN=1;MEANALT=1;MQM=41.9928;MQMR=41.9943;NS=47;NUMALT=1;ODDS=7.15783;PAIRED=1;PAIREDR=0.998575;PAO=0;PQA=0;PQR=0;PRO=0;QA=10081;QR=308791;RO=8419;RPL=0;RPP=602.337;RPPR=18111.3;RPR=276;RUN=1;SAF=0;SAP=602.337;SAR=276;SRF=14;SRP=18163.2;SRR=8405;TYPE=snp;technology.ILLUMINA=1;	ANN=T|missense_variant|MODERATE|MELO3C018465.2.1-gene|maker-chr01-exonerate_est2genome-gene-4.8|transcript|maker-chr01-exonerate_est2genome-gene-4.8-mRNA-1|protein_coding|1/1|c.178C>T|p.Pro60Ser|236/1804|178/1449|60/482||,T|upstream_gene_variant|MODIFIER|MELO3C018466.2.1-gene|maker-chr01-exonerate_est2genome-gene-4.10|transcript|maker-chr01-exonerate_est2genome-gene-4.10-mRNA-1|protein_coding||c.…	GT:DP:AD:RO:QR:AO:QA:GL	0/0:317:317,0:317:11621:0:0:0,-95.4265,-1013.05	0/0:164:164,0:164:6056:0:0:0,-49.3689,-527.887	0/0:255:255,0:255:9375:0:0:0,-76.7626,-817.218	0/0:249:249,0:249:9141:0:0:0,-74.9565,-796.855	0/0:157:157,0:157:5737:0:0:0,-47.2617,-500.423	0/0:228:228,0:228:8352:0:0:0,-68.6348,-728.147	0/0:392:392,0:392:14348:0:0:0,-118.004,-1250.87	0/0:206:206,0:206:7586:0:0:0,-62.0122,-661.275	0/0:136:136,0:136:5020:0:0:0,-40.9401,-437.653	0/0:254:254,0:254:9338:0:0:0,-76.4616,-813.897	0/0:86:86,0:86:3134:0:0:0,-25.8886,-273.577	0/0:48:48,0:48:1776:0:0:0,-14.4494,-155.044	0/0:203:203,0:203:7463:0:0:0,-61.1091,-650.627	0/0:265:265,0:265:9745:0:0:0,-79.7729,-849.346	0/0:175:175,0:175:6391:0:0:0,-52.6802,-557.45	0/0:294:294,0:294:10854:0:0:0,-88.5028,-945.847	0/0:213:213,0:213:7785:0:0:0,-64.1194,-678.93	0/0:77:77,0:77:2813:0:0:0,-23.1793,-245.503	0/0:53:53,0:53:1925:0:0:0,-15.9546,-168.21	0/0:156:156,0:156:5724:0:0:0,-46.9607,-499.163	0/0:83:83,0:83:3059:0:0:0,-24.9855,-266.854	0/0:123:123,0:123:4527:0:0:0,-37.0267,-394.778	0/0:201:201,0:201:7365:0:0:0,-60.507,-642.117	0/0:105:105,0:105:3849:0:0:0,-31.6081,-335.738	0/0:165:165,0:165:6045:0:0:0,-49.6699,-527.134	0/0:63:63,0:63:2319:0:0:0,-18.9649,-202.35	0/0:243:243,0:243:8907:0:0:0,-73.1503,-776.59	0/0:309:309,0:309:11313:0:0:0,-93.0183,-986.341	0/0:267:267,0:267:9747:0:0:0,-80.375,-850.01	0/0:150:150,0:150:5466:0:0:0,-45.1545,-476.879	0/0:64:64,0:64:2344:0:0:0,-19.2659,-204.642	0/0:213:211,2:211:7723:2:74:0,-57.3161,-666.662	0/0:230:230,0:230:8426:0:0:0,-69.2369,-734.695	0/0:244:244,0:244:8968:0:0:0,-73.4513,-781.722	1/1:274:1,273:1:37:273:9970:-865.801,-78.9015,0	0/0:200:200,0:200:7352:0:0:0,-60.206,-640.959	0/0:29:29,0:29:1073:0:0:0,-8.72987,-93.8141	0/0:122:122,0:122:4454:0:0:0,-36.7257,-388.612	0/0:362:362,0:362:13214:0:0:0,-108.973,-1152.13	0/0:169:169,0:169:6205:0:0:0,-50.8741,-541.057
chr01	479595	.	T	C	22745.4	.	AB=0;ABP=0;AC=14;AF=0.148936;AN=94;AO=1032;CIGAR=1X;DP=3467;DPB=3467;DPRA=2.08953;EPP=2243.97;EPPR=5281.86;GTI=7;LEN=1;MEANALT=1;MQM=41.9903;MQMR=41.9967;NS=47;NUMALT=1;ODDS=0.0862017;PAIRED=1;PAIREDR=1;PAO=0;PQA=0;PQR=0;PRO=0;QA=38051;QR=89579;RO=2435;RPL=0;RPP=2243.97;RPPR=5290.55;RPR=1032;RUN=1;SAF=1032;SAP=2243.97;SAR=0;SRF=2434;SRP=5281.86;SRR=1;TYPE=snp;technology.ILLUMINA=1;	ANN=C|synonymous_variant|LOW|MELO3C018465.2.1-gene|maker-chr01-exonerate_est2genome-gene-4.8|transcript|maker-chr01-exonerate_est2genome-gene-4.8-mRNA-1|protein_coding|1/1|c.300T>C|p.Phe100Phe|358/1804|300/1449|100/482||,C|upstream_gene_variant|MODIFIER|MELO3C018466.2.1-gene|maker-chr01-exonerate_est2genome-gene-4.10|transcript|maker-chr01-exonerate_est2genome-gene-4.10-mRNA-1|protein_coding||c.-…	GT:DP:AD:RO:QR:AO:QA:GL	1/1:129:0,129:0:0:129:4773:-416.025,-38.8329,0	1/1:79:0,79:0:0:79:2923:-254.894,-23.7814,0	1/1:114:1,113:1:37:113:4169:-359.952,-30.7367,0	0/0:92:92,0:92:3368:0:0:0,-27.6948,-293.895	0/0:40:39,1:39:1443:1:37:0,-8.46051,-122.46	0/0:74:74,0:74:2714:0:0:0,-22.2762,-236.868	0/0:197:196,1:196:7216:1:37:0,-55.7222,-625.468	0/0:69:69,0:69:2553:0:0:0,-20.7711,-222.719	0/0:32:32,0:32:1172:0:0:0,-9.63296,-102.498	0/0:76:76,0:76:2800:0:0:0,-22.8783,-244.295	0/0:23:23,0:23:839:0:0:0,-6.92369,-73.4933	0/0:30:30,0:30:1110:0:0:0,-9.0309,-97.0367	0/0:57:57,0:57:2085:0:0:0,-17.1587,-182.083	0/0:48:48,0:48:1776:0:0:0,-14.4494,-155.044	0/0:47:46,1:46:1702:1:37:0,-10.5677,-145.018	0/0:90:90,0:90:3330:0:0:0,-27.0927,-290.394	0/0:66:66,0:66:2442:0:0:0,-19.868,-213.051	0/0:10:10,0:10:370:0:0:0,-3.0103,-32.5843	0/0:14:14,0:14:518:0:0:0,-4.21442,-45.4748	0/0:111:111,0:111:4071:0:0:0,-33.4143,-355.125	0/0:34:34,0:34:1258:0:0:0,-10.235,-109.927	0/0:96:96,0:96:3528:0:0:0,-28.8989,-307.767	0/0:78:78,0:78:2850:0:0:0,-23.4803,-248.777	0/0:50:50,0:50:1838:0:0:0,-15.0515,-160.507	0/0:76:76,0:76:2800:0:0:0,-22.8783,-244.295	0/0:37:36,1:36:1332:1:37:0,-7.55742,-112.792	0/0:63:63,0:63:2319:0:0:0,-18.9649,-202.401	0/0:105:105,0:105:3861:0:0:0,-31.6081,-336.771	0/0:102:102,0:102:3762:0:0:0,-30.7051,-328.084	0/0:66:66,0:66:2430:0:0:0,-19.868,-212.069	0/0:9:9,0:9:333:0:0:0,-2.70927,-29.3617	1/1:90:1,89:1:37:89:3260:-280.909,-23.512,0	1/1:159:0,159:0:0:159:5859:-510.741,-47.8638,0	1/1:101:0,101:0:0:101:3725:-324.81,-30.404,0	1/1:358:0,358:0:0:358:13194:-1149.78,-107.769,0	0/0:78:78,0:78:2874:0:0:0,-23.4803,-250.638	0/0:10:10,0:10:370:0:0:0,-3.0103,-32.5843	0/0:37:37,0:37:1333:0:0:0,-11.1381,-116.645	0/0:132:132,0:132:4848:0:0:0,-39.736,-422.749	0/0:47:47,0:47:1739:0:0:0,-14.1484,-151.821
chr01	479824	.	C	T	4201.61	.	AB=0;ABP=0;AC=4;AF=0.0425532;AN=94;AO=195;CIGAR=1X;DP=3455;DPB=3455;DPRA=0.962788;EPP=426.447;EPPR=7062.48;GTI=0;LEN=1;MEANALT=1;MQM=41.9897;MQMR=41.9945;NS=47;NUMALT=1;ODDS=6.48625;PAIRED=1;PAIREDR=0.998466;PAO=0;PQA=0;PQR=0;PRO=0;QA=7154;QR=119935;RO=3259;RPL=195;RPP=426.447;RPPR=7079.84;RPR=0;RUN=1;SAF=0;SAP=426.447;SAR=195;SRF=2;SRP=7062.48;SRR=3257;TYPE=snp;technology.ILLUMINA=1;	ANN=T|synonymous_variant|LOW|MELO3C018465.2.1-gene|maker-chr01-exonerate_est2genome-gene-4.8|transcript|maker-chr01-exonerate_est2genome-gene-4.8-mRNA-1|protein_coding|1/1|c.529C>T|p.Leu177Leu|587/1804|529/1449|177/482||,T|upstream_gene_variant|MODIFIER|MELO3C018466.2.1-gene|maker-chr01-exonerate_est2genome-gene-4.10|transcript|maker-chr01-exonerate_est2genome-gene-4.10-mRNA-1|protein_coding||c.-…	GT:DP:AD:RO:QR:AO:QA:GL	0/0:127:127,0:127:4639:0:0:0,-38.2308,-404.721	1/1:79:0,79:0:0:79:2889:-252.082,-23.7814,0	1/1:115:1,114:1:37:114:4191:-361.973,-31.0378,0	0/0:91:91,0:91:3295:0:0:0,-27.3937,-287.727	0/0:43:42,1:42:1542:1:37:0,-9.3636,-131.145	0/0:74:74,0:74:2726:0:0:0,-22.2762,-237.85	0/0:198:198,0:198:7290:0:0:0,-59.6039,-635.494	0/0:69:69,0:69:2529:0:0:0,-20.7711,-220.755	0/0:29:29,0:29:1073:0:0:0,-8.72987,-93.8141	0/0:77:77,0:77:2837:0:0:0,-23.1793,-247.467	0/0:23:23,0:23:839:0:0:0,-6.92369,-73.4933	0/0:30:30,0:30:1110:0:0:0,-9.0309,-97.0367	0/0:58:58,0:58:2146:0:0:0,-17.4597,-187.27	0/0:48:48,0:48:1764:0:0:0,-14.4494,-154.061	0/0:47:46,1:46:1702:1:37:0,-10.5677,-145.018	0/0:88:88,0:88:3244:0:0:0,-26.4906,-282.967	0/0:66:66,0:66:2442:0:0:0,-19.868,-213.051	0/0:10:10,0:10:358:0:0:0,-3.0103,-31.5931	0/0:14:14,0:14:518:0:0:0,-4.21442,-45.4748	0/0:112:112,0:112:4120:0:0:0,-33.7154,-359.278	0/0:34:34,0:34:1258:0:0:0,-10.235,-109.927	0/0:96:96,0:96:3540:0:0:0,-28.8989,-308.748	0/0:76:76,0:76:2764:0:0:0,-22.8783,-241.35	0/0:50:50,0:50:1850:0:0:0,-15.0515,-161.489	0/0:76:76,0:76:2812:0:0:0,-22.8783,-245.277	0/0:37:37,0:37:1357:0:0:0,-11.1381,-118.612	0/0:64:64,0:64:2368:0:0:0,-19.2659,-206.554	0/0:103:102,0:102:3762:0:0:0,-30.7051,-327.726	0/0:103:103,0:103:3811:0:0:0,-31.0061,-332.288	0/0:68:68,0:68:2504:0:0:0,-20.47,-218.514	0/0:9:9,0:9:333:0:0:0,-2.70927,-29.3617	0/0:89:89,0:89:3281:0:0:0,-26.7917,-286.19	0/0:158:158,0:158:5798:0:0:0,-47.5627,-505.608	0/0:101:101,0:101:3725:0:0:0,-30.404,-324.81	0/0:356:356,0:356:13112:0:0:0,-107.167,-1142.66	0/0:76:76,0:76:2788:0:0:0,-22.8783,-243.309	0/0:10:10,0:10:370:0:0:0,-3.0103,-32.5843	0/0:35:35,0:35:1283:0:0:0,-10.536,-112.166	0/0:132:132,0:132:4860:0:0:0,-39.736,-423.73	0/0:45:45,0:45:1665:0:0:0,-13.5463,-145.376
chr01	522244	.	G	T	1134.26	.	AB=0.857143;ABP=10.7656;AC=73;AF=0.848837;AN=86;AO=158;CIGAR=1X;DP=1078;DPB=1078;DPRA=0.0685878;EPP=346.103;EPPR=1998.59;GTI=24;LEN=1;MEANALT=1.02564;MQM=40;MQMR=41.9935;NS=43;NUMALT=1;ODDS=261.173;PAIRED=1;PAIREDR=0.998912;PAO=0;PQA=0;PQR=0;PRO=0;QA=5127;QR=33355;RO=919;RPL=158;RPP=346.103;RPPR=1989.92;RPR=0;RUN=1;SAF=158;SAP=346.103;SAR=0;SRF=918;SRP=1989.92;SRR=1;TYPE=snp;technology.ILLUMINA=1;	ANN=T|downstream_gene_variant|MODIFIER|MELO3C018473.2.1-gene|maker-chr01-exonerate_est2genome-gene-5.23|transcript|maker-chr01-exonerate_est2genome-gene-5.23-mRNA-1|protein_coding||c.*2951G>T|||||2564|,T|intron_variant|MODIFIER|MELO3C018474.2.1-gene|maker-chr01-exonerate_est2genome-gene-5.24|transcript|maker-chr01-exonerate_est2genome-gene-5.24-mRNA-1|protein_coding|1/12|c.-54+166G>T||||||	GT:DP:AD:RO:QR:AO:QA:GL	1/1:9:0,9:0:0:9:299:-26.234,-2.70927,0	1/1:3:0,3:0:0:3:87:-7.93019,-0.90309,0	1/1:2:0,2:0:0:2:50:-4.72439,-0.60206,0	1/1:7:0,7:0:0:7:211:-18.7583,-2.10721,0	1/1:5:0,5:0:0:5:163:-14.539,-1.50515,0	1/1:6:0,6:0:0:6:219:-19.1773,-1.80618,0	1/1:6:0,6:0:0:6:193:-17.2497,-1.80618,0	0/0:175:175,0:175:6427:0:0:0,-52.6802,-560.342	1/1:1:0,1:0:0:1:37:-3.52359,-0.30103,0	1/1:3:0,3:0:0:3:82:-7.47364,-0.90309,0	1/1:4:0,4:0:0:4:136:-12.1585,-1.20412,0	.:.:.:.:.:.:.:.	1/1:6:0,6:0:0:6:190:-16.8647,-1.80618,0	1/1:6:0,6:0:0:6:173:-15.5724,-1.80618,0	1/1:3:0,3:0:0:3:98:-8.80736,-0.90309,0	1/1:13:0,13:0:0:13:441:-38.4797,-3.91339,0	1/1:4:0,4:0:0:4:117:-10.5893,-1.20412,0	1/1:3:0,3:0:0:3:99:-8.9793,-0.90309,0	1/1:2:0,2:0:0:2:70:-6.40739,-0.60206,0	1/1:4:0,4:0:0:4:124:-11.1992,-1.20412,0	1/1:2:0,2:0:0:2:70:-6.40739,-0.60206,0	1/1:2:0,2:0:0:2:48:-4.53961,-0.60206,0	1/1:2:0,2:0:0:2:68:-6.24353,-0.60206,0	1/1:3:0,3:0:0:3:84:-7.75101,-0.90309,0	1/1:6:0,6:0:0:6:191:-17.0336,-1.80618,0	1/1:4:0,4:0:0:4:144:-12.7574,-1.20412,0	1/1:2:0,2:0:0:2:64:-5.95609,-0.60206,0	0/0:166:166,0:166:5986:0:0:0,-49.971,-522.56	1/1:4:0,4:0:0:4:132:-11.8786,-1.20412,0	0/0:79:77,2:77:2777:2:74:0,-17.0865,-235.915	.:.:.:.:.:.:.:.	1/1:3:0,3:0:0:3:102:-9.21652,-0.90309,0	0/0:175:175,0:175:6331:0:0:0,-52.6802,-552.545	.:.:.:.:.:.:.:.	0/0:196:195,1:195:7083:1:25:0,-56.5154,-615.39	1/1:5:0,5:0:0:5:173:-15.3344,-1.50515,0	1/1:1:0,1:0:0:1:31:-3.04854,-0.30103,0	1/1:1:0,1:0:0:1:31:-3.04854,-0.30103,0	1/1:11:0,11:0:0:11:363:-32.0946,-3.31133,0	0/0:130:130,0:130:4714:0:0:0,-39.1339,-411.45
chr01	522250	.	G	T	159719.0	.	AB=0.220588;ABP=95.234;AC=81;AF=0.880435;AN=92;AO=5880;CIGAR=1X;DP=7158;DPB=7158;DPRA=0.625418;EPP=12771.3;EPPR=2773.81;GTI=2;LEN=1;MEANALT=1.04878;MQM=40.0102;MQMR=41.9953;NS=46;NUMALT=1;ODDS=7.75371;PAIRED=0.99966;PAIREDR=0.999216;PAO=0;PQA=0;PQR=0;PRO=0;QA=211863;QR=46252;RO=1276;RPL=4039;RPP=1787.16;RPPR=552.046;RPR=1841;RUN=1;SAF=4039;SAP=1787.16;SAR=1841;SRF=922;SRP=552.046;SRR=354;TYPE=snp…	ANN=T|downstream_gene_variant|MODIFIER|MELO3C018473.2.1-gene|maker-chr01-exonerate_est2genome-gene-5.23|transcript|maker-chr01-exonerate_est2genome-gene-5.23-mRNA-1|protein_coding||c.*2957G>T|||||2570|,T|intron_variant|MODIFIER|MELO3C018474.2.1-gene|maker-chr01-exonerate_est2genome-gene-5.24|transcript|maker-chr01-exonerate_est2genome-gene-5.24-mRNA-1|protein_coding|1/12|c.-54+172G>T||||||	GT:DP:AD:RO:QR:AO:QA:GL	1/1:150:0,150:0:0:150:5406:-464.829,-45.1545,0	1/1:15:0,15:0:0:15:555:-47.9209,-4.51545,0	1/1:27:0,27:0:0:27:999:-85.9757,-8.12781,0	1/1:75:0,75:0:0:75:2715:-233.521,-22.5773,0	1/1:114:0,113:0:0:113:3988:-343.576,-34.0164,0	1/1:112:0,112:0:0:112:4096:-351.793,-33.7154,0	1/1:224:1,223:1:37:223:8013:-686.072,-63.85,0	0/0:239:239,0:239:8663:0:0:0,-71.9462,-755.801	1/1:165:0,165:0:0:165:5926:-509.764,-49.67,0	1/1:228:0,228:0:0:228:8065:-694.8,-68.6348,0	1/1:104:0,104:0:0:104:3773:-324.393,-31.3071,0	1/1:61:0,61:0:0:61:2218:-190.793,-18.3628,0	1/1:170:0,170:0:0:170:6057:-521.416,-51.1751,0	1/1:247:0,247:0:0:247:8834:-759.994,-74.3544,0	1/1:159:0,159:0:0:159:5675:-488.549,-47.8638,0	1/1:125:0,125:0:0:125:4430:-381.611,-37.6288,0	1/1:195:0,195:0:0:195:7039:-605.212,-58.7009,0	1/1:86:0,86:0:0:86:3104:-267.043,-25.8886,0	1/1:126:0,126:0:0:126:4563:-392.307,-37.9298,0	1/1:160:0,160:0:0:160:5795:-498.05,-48.1648,0	1/1:128:0,128:0:0:128:4608:-396.483,-38.5318,0	1/1:126:0,126:0:0:126:4611:-396.006,-37.9298,0	1/1:185:0,185:0:0:185:6665:-573.138,-55.6906,0	1/1:130:0,130:0:0:130:4666:-401.403,-39.1339,0	1/1:164:0,164:0:0:164:5899:-507.394,-49.3689,0	1/1:103:0,103:0:0:103:3745:-321.992,-31.0061,0	1/1:163:0,163:0:0:163:5929:-509.394,-49.0679,0	0/0:233:233,0:233:8441:0:0:0,-70.14,-736.517	1/1:266:0,266:0:0:266:9616:-826.497,-80.074,0	0/1:136:106,30:106:3850:30:1074:-51.7389,0,-295.128	1/1:65:0,65:0:0:65:2297:-198.068,-19.567,0	1/1:195:0,195:0:0:195:6986:-601.02,-58.7009,0	0/0:229:229,0:229:8365:0:0:0,-68.9359,-729.511	.:.:.:.:.:.:.:.	0/0:268:268,0:268:9604:0:0:0,-80.676,-838.466	1/1:239:0,239:0:0:239:8709:-748.07,-71.9462,0	1/1:40:0,40:0:0:40:1449:-124.82,-12.0412,0	1/1:134:0,134:0:0:134:4882:-419.472,-40.338,0	1/1:298:0,298:0:0:298:10683:-919.057,-89.7069,0	0/0:199:199,0:199:7255:0:0:0,-59.905,-632.832
chr01	522257	.	A	T	213019.0	.	AB=0.141304;ABP=208.639;AC=81;AF=0.880435;AN=92;AO=7615;CIGAR=1X;DP=9530;DPB=9530;DPRA=0.550226;EPP=16538.8;EPPR=4161.38;GTI=3;LEN=1;MEANALT=1;MQM=40.015;MQMR=41.9687;NS=46;NUMALT=1;ODDS=3.09298;PAIRED=0.999212;PAIREDR=0.998956;PAO=0;PQA=0;PQR=0;PRO=0;QA=277844;QR=69907;RO=1915;RPL=3426;RPP=169.02;RPPR=3.83693;RPR=4189;RUN=1;SAF=3426;SAP=169.02;SAR=4189;SRF=971;SRP=3.83693;SRR=944;TYPE=snp;techno…	ANN=T|downstream_gene_variant|MODIFIER|MELO3C018473.2.1-gene|maker-chr01-exonerate_est2genome-gene-5.23|transcript|maker-chr01-exonerate_est2genome-gene-5.23-mRNA-1|protein_coding||c.*2964A>T|||||2577|,T|intron_variant|MODIFIER|MELO3C018474.2.1-gene|maker-chr01-exonerate_est2genome-gene-5.24|transcript|maker-chr01-exonerate_est2genome-gene-5.24-mRNA-1|protein_coding|1/12|c.-54+179A>T||||||	GT:DP:AD:RO:QR:AO:QA:GL	1/1:137:0,137:0:0:137:4985:-428.743,-41.2411,0	1/1:18:0,18:0:0:18:617:-53.8263,-5.41854,0	1/1:30:0,30:0:0:30:1054:-91.2158,-9.0309,0	1/1:61:1,60:1:37:60:2166:-183.248,-14.8392,0	1/1:151:0,151:0:0:151:5539:-475.473,-45.4555,0	1/1:88:0,88:0:0:88:3201:-275.402,-26.4906,0	1/1:334:2,332:2:74:332:12152:-1037.23,-93.8492,0	0/0:356:356,0:356:12980:0:0:0,-107.167,-1131.87	1/1:210:1,209:1:37:209:7649:-653.08,-59.6927,0	1/1:286:0,286:0:0:286:10434:-896.007,-86.0946,0	1/1:136:1,135:1:37:135:4944:-421.099,-37.4165,0	1/1:75:0,75:0:0:75:2715:-233.521,-22.5773,0	1/1:209:0,209:0:0:209:7601:-652.868,-62.9153,0	1/1:281:0,281:0:0:281:10321:-885.565,-84.5894,0	1/1:183:0,183:0:0:183:6711:-576.121,-55.0885,0	1/1:99:0,99:0:0:99:3564:-306.958,-29.802,0	1/1:275:3,272:3:111:272:9884:-839.052,-72.8106,0	1/1:121:1,120:1:37:120:4397:-374.065,-32.901,0	1/1:133:0,133:0:0:133:4813:-413.822,-40.037,0	1/1:238:0,238:0:0:238:8743:-750.29,-71.6451,0	1/1:168:0,168:0:0:168:6111:-525.024,-50.573,0	1/1:181:3,178:3:99:178:6514:-550.33,-45.5883,0	1/1:219:0,219:0:0:219:7971:-684.58,-65.9256,0	1/1:170:4,166:4:148:166:6073:-508.394,-38.1378,0	1/1:239:0,239:0:0:239:8735:-749.873,-71.9462,0	1/1:125:0,125:0:0:125:4529:-389.283,-37.6288,0	1/1:255:0,255:0:0:255:9271:-796.268,-76.7627,0	0/0:353:353,0:353:12929:0:0:0,-106.264,-1127.16	1/1:363:1,362:1:37:362:13213:-1130.88,-105.75,0	0/1:184:158,26:158:5786:26:912:-23.6469,0,-449.238	1/1:83:0,83:0:0:83:3047:-261.696,-24.9855,0	1/1:278:3,275:3:111:275:10016:-850.264,-73.8203,0	0/0:363:363,0:363:13251:0:0:0,-109.274,-1155.46	.:.:.:.:.:.:.:.	0/0:387:387,0:387:14079:0:0:0,-116.499,-1227.74	1/1:321:0,321:0:0:321:11805:-1012.92,-96.6306,0	1/1:45:0,45:0:0:45:1641:-141.187,-13.5464,0	1/1:192:0,192:0:0:192:7051:-605.155,-57.7978,0	1/1:437:0,437:0:0:437:15929:-1367.61,-131.55,0	0/0:270:270,0:270:9882:0:0:0,-81.2781,-861.639
chr01	522258	.	A	T	8227.14	.	AB=0.144444;ABP=200.663;AC=13;AF=0.141304;AN=92;AO=466;CIGAR=1X;DP=9786;DPB=9786;DPRA=0.661511;EPP=1014.92;EPPR=20232.4;GTI=5;LEN=1;MEANALT=1;MQM=40;MQMR=40.4094;NS=46;NUMALT=1;ODDS=8.53852;PAIRED=0.997854;PAIREDR=0.999141;PAO=0;PQA=0;PQR=0;PRO=0;QA=16776;QR=339004;RO=9316;RPL=2;RPP=997.619;RPPR=4.50208;RPR=464;RUN=1;SAF=2;SAP=997.619;SAR=464;SRF=4618;SRP=4.50208;SRR=4698;TYPE=snp;technology.ILLU…	ANN=T|downstream_gene_variant|MODIFIER|MELO3C018473.2.1-gene|maker-chr01-exonerate_est2genome-gene-5.23|transcript|maker-chr01-exonerate_est2genome-gene-5.23-mRNA-1|protein_coding||c.*2965A>T|||||2578|,T|intron_variant|MODIFIER|MELO3C018474.2.1-gene|maker-chr01-exonerate_est2genome-gene-5.24|transcript|maker-chr01-exonerate_est2genome-gene-5.24-mRNA-1|protein_coding|1/12|c.-54+180A>T||||||	GT:DP:AD:RO:QR:AO:QA:GL	1/1:137:0,137:0:0:137:4985:-428.743,-41.2411,0	1/1:18:0,18:0:0:18:617:-53.8263,-5.41854,0	1/1:30:0,30:0:0:30:1054:-91.2158,-9.0309,0	1/1:61:1,60:1:25:60:2166:-184.285,-15.8763,0	0/0:163:163,0:163:5935:0:0:0,-49.0679,-509.796	1/1:88:0,88:0:0:88:3201:-275.402,-26.4906,0	0/0:353:353,0:353:12905:0:0:0,-106.264,-1108.8	0/0:350:350,0:350:12662:0:0:0,-105.36,-1104.73	0/0:220:220,0:220:7960:0:0:0,-66.2266,-684.016	0/0:308:307,1:307:11215:1:37:0,-89.1936,-959.399	0/0:142:142,0:142:5194:0:0:0,-42.7463,-446.203	0/0:75:75,0:75:2763:0:0:0,-22.5772,-237.26	0/0:226:226,0:226:8242:0:0:0,-68.0328,-707.713	0/0:287:287,0:287:10415:0:0:0,-86.3956,-894.675	0/0:199:199,0:199:7255:0:0:0,-59.905,-623.126	1/1:99:0,99:0:0:99:3564:-306.958,-29.802,0	0/0:282:282,0:282:10290:0:0:0,-84.8905,-883.641	0/0:123:123,0:123:4515:0:0:0,-37.0267,-387.612	0/0:139:138,1:138:4998:1:37:0,-38.3196,-426.155	0/0:241:241,0:241:8749:0:0:0,-72.5482,-751.598	0/0:172:171,1:171:6219:1:37:0,-48.2536,-530.756	0/0:181:181,0:181:6529:0:0:0,-54.4864,-561.271	0/0:229:227,0:227:8291:0:0:0,-68.3338,-711.63	0/0:180:180,0:180:6564:0:0:0,-54.1854,-563.703	0/0:248:247,1:247:9019:1:37:0,-71.1318,-770.786	0/0:136:136,0:136:4996:0:0:0,-40.9401,-428.838	0/0:262:262,0:262:9550:0:0:0,-78.8699,-820.011	0/0:340:340,0:340:12256:0:0:0,-102.35,-1069.57	0/0:377:377,0:377:13769:0:0:0,-113.488,-1182.11	0/1:180:154,26:154:5506:26:912:-24.8511,0,-426.76	0/0:83:83,0:83:3035:0:0:0,-24.9855,-260.761	0/0:297:294,3:294:10698:3:92:0,-81.0419,-910.326	0/0:358:358,0:358:13018:0:0:0,-107.769,-1135.42	.:.:.:.:.:.:.:.	0/0:379:377,0:377:13625:0:0:0,-113.488,-1188.39	0/0:328:328,0:328:11944:0:0:0,-98.7378,-1025.74	0/0:48:48,0:48:1752:0:0:0,-14.4494,-150.701	0/0:198:198,0:198:7242:0:0:0,-59.6039,-621.822	0/0:454:454,0:454:16498:0:0:0,-136.668,-1416.86	0/0:268:268,0:268:9688:0:0:0,-80.676,-845.387
chr01	522366	.	T	C	728736	.	AB=0;ABP=0;AC=4;AF=0.0434783;AN=92;AO=48;CIGAR=1X;DP=5201;DPB=5201;DPRA=0.48433;EPP=107.241;EPPR=11192.6;GTI=2;LEN=1;MEANALT=1;MQM=40;MQMR=40.3811;NS=46;NUMALT=1;ODDS=32.428;PAIRED=0.979167;PAIREDR=0.998642;PAO=0;PQA=0;PQR=0;PRO=0;QA=1752;QR=188945;RO=5153;RPL=48;RPP=107.241;RPPR=11192.6;RPR=0;RUN=1;SAF=0;SAP=107.241;SAR=48;SRF=0;SRP=11192.6;SRR=5153;TYPE=snp;technology.ILLUMINA=1;	ANN=C|downstream_gene_variant|MODIFIER|MELO3C018473.2.1-gene|maker-chr01-exonerate_est2genome-gene-5.23|transcript|maker-chr01-exonerate_est2genome-gene-5.23-mRNA-1|protein_coding||c.*3073T>C|||||2686|,C|intron_variant|MODIFIER|MELO3C018474.2.1-gene|maker-chr01-exonerate_est2genome-gene-5.24|transcript|maker-chr01-exonerate_est2genome-gene-5.24-mRNA-1|protein_coding|1/12|c.-53-150T>C||||||	GT:DP:AD:RO:QR:AO:QA:GL	0/0:136:136,0:136:4984:0:0:0,-40.9401,-427.904	1/1:18:0,18:0:0:18:666:-57.4346,-5.41854,0	1/1:29:0,29:0:0:29:1049:-90.4443,-8.72987,0	0/0:60:60,0:60:2208:0:0:0,-18.0618,-189.691	0/0:82:82,0:82:2986:0:0:0,-24.6845,-256.707	0/0:88:88,0:88:3244:0:0:0,-26.4906,-278.486	0/0:179:179,0:179:6539:0:0:0,-53.8844,-562.083	0/0:179:179,0:179:6563:0:0:0,-53.8844,-572.251	0/0:111:111,0:111:4107:0:0:0,-33.4143,-352.359	0/0:158:158,0:158:5762:0:0:0,-47.5627,-494.972	0/0:72:72,0:72:2652:0:0:0,-21.6742,-227.849	0/0:37:37,0:37:1321:0:0:0,-11.1381,-113.943	0/0:112:112,0:112:4096:0:0:0,-33.7154,-351.793	0/0:149:149,0:149:5441:0:0:0,-44.8535,-467.313	0/0:100:100,0:100:3652:0:0:0,-30.103,-313.79	0/0:98:98,0:98:3626:0:0:0,-29.5009,-311.133	0/0:143:143,0:143:5195:0:0:0,-43.0473,-446.469	0/0:63:63,0:63:2295:0:0:0,-18.9649,-197.335	0/0:71:71,0:71:2627:0:0:0,-21.3731,-225.561	0/0:123:122,1:122:4490:1:37:0,-33.5031,-381.902	0/0:88:88,0:88:3232:0:0:0,-26.4906,-277.603	0/0:92:92,0:92:3404:0:0:0,-27.6948,-292.106	0/0:116:116,0:116:4268:0:0:0,-34.9195,-366.398	0/0:90:90,0:90:3294:0:0:0,-27.0927,-282.96	0/0:126:126,0:126:4626:0:0:0,-37.9298,-397.125	0/0:66:66,0:66:2382:0:0:0,-19.868,-204.979	0/0:135:135,0:135:4971:0:0:0,-40.639,-426.601	0/0:177:177,0:177:6453:0:0:0,-53.2823,-562.914	0/0:190:190,0:190:6946:0:0:0,-57.1957,-596.452	0/0:104:104,0:104:3836:0:0:0,-31.3071,-333.239	0/0:44:44,0:44:1604:0:0:0,-13.2453,-138.015	0/0:152:152,0:152:5564:0:0:0,-45.7566,-477.71	0/0:183:183,0:183:6735:0:0:0,-55.0885,-587.155	.:.:.:.:.:.:.:.	0/0:198:198,0:198:7278:0:0:0,-59.6039,-634.406	0/0:166:166,0:166:6106:0:0:0,-49.971,-524.078	0/0:24:24,0:24:876:0:0:0,-7.22472,-75.5243	0/0:100:100,0:100:3676:0:0:0,-30.103,-315.658	0/0:231:231,0:231:8487:0:0:0,-69.5379,-728.243	0/0:135:135,0:135:4947:0:0:0,-40.639,-431.487
chr01	522371	.	G	A	9330.18	.	AB=0.240385;ABP=63.895;AC=13;AF=0.141304;AN=92;AO=456;CIGAR=1X;DP=5207;DPB=5207;DPRA=0.889877;EPP=993.202;EPPR=10319.7;GTI=2;LEN=1;MEANALT=1;MQM=40.0044;MQMR=40.4134;NS=46;NUMALT=1;ODDS=9.52736;PAIRED=0.997807;PAIREDR=0.998527;PAO=0;PQA=0;PQR=0;PRO=0;QA=16790;QR=175115;RO=4751;RPL=456;RPP=993.202;RPPR=10319.7;RPR=0;RUN=1;SAF=0;SAP=993.202;SAR=456;SRF=0;SRP=10319.7;SRR=4751;TYPE=snp;technology.ILL…	ANN=A|downstream_gene_variant|MODIFIER|MELO3C018473.2.1-gene|maker-chr01-exonerate_est2genome-gene-5.23|transcript|maker-chr01-exonerate_est2genome-gene-5.23-mRNA-1|protein_coding||c.*3078G>A|||||2691|,A|intron_variant|MODIFIER|MELO3C018474.2.1-gene|maker-chr01-exonerate_est2genome-gene-5.24|transcript|maker-chr01-exonerate_est2genome-gene-5.24-mRNA-1|protein_coding|1/12|c.-53-145G>A||||||	GT:DP:AD:RO:QR:AO:QA:GL	1/1:136:0,136:0:0:136:5020:-430.706,-40.9401,0	1/1:17:0,17:0:0:17:617:-53.3239,-5.11751,0	1/1:29:0,29:0:0:29:1073:-92.3182,-8.72987,0	1/1:60:0,60:0:0:60:2196:-188.756,-18.0618,0	0/0:83:83,0:83:3059:0:0:0,-24.9855,-262.682	1/1:88:0,88:0:0:88:3246:-278.66,-26.4906,0	0/0:180:179,1:179:6575:1:37:0,-50.6618,-561.314	0/0:180:180,0:180:6660:0:0:0,-54.1854,-580.378	0/0:111:111,0:111:4107:0:0:0,-33.4143,-352.359	0/0:158:158,0:158:5810:0:0:0,-47.5627,-498.708	0/0:72:72,0:72:2652:0:0:0,-21.6742,-227.849	0/0:38:38,0:38:1394:0:0:0,-11.4391,-119.923	0/0:112:112,0:112:4144:0:0:0,-33.7154,-355.531	0/0:149:149,0:149:5489:0:0:0,-44.8535,-471.05	0/0:100:100,0:100:3688:0:0:0,-30.103,-316.593	1/1:97:0,97:0:0:97:3577:-307.028,-29.1999,0	0/0:143:142,1:142:5218:1:37:0,-39.5237,-444.445	0/0:63:63,0:63:2331:0:0:0,-18.9649,-200.14	0/0:71:71,0:71:2627:0:0:0,-21.3731,-225.561	0/0:124:124,0:124:4576:0:0:0,-37.3277,-392.703	0/0:89:88,1:88:3256:1:37:0,-23.2681,-275.949	0/0:93:93,0:93:3405:0:0:0,-27.9958,-292.474	0/0:116:116,0:116:4268:0:0:0,-34.9195,-366.398	0/0:90:90,0:90:3318:0:0:0,-27.0927,-284.829	0/0:127:127,0:127:4663:0:0:0,-38.2308,-400.297	0/0:68:68,0:68:2516:0:0:0,-20.47,-215.996	0/0:135:135,0:135:4959:0:0:0,-40.639,-425.667	0/0:177:177,0:177:6525:0:0:0,-53.2823,-568.8	0/0:190:190,0:190:6970:0:0:0,-57.1957,-598.32	0/1:104:79,25:79:2923:25:913:-47.3886,0,-223.638	0/0:44:44,0:44:1616:0:0:0,-13.2453,-138.951	0/0:152:152,0:152:5612:0:0:0,-45.7566,-481.446	0/0:183:183,0:183:6759:0:0:0,-55.0885,-589.117	.:.:.:.:.:.:.:.	0/0:195:194,1:194:7142:1:37:0,-55.1202,-619.019	0/0:166:166,0:166:6118:0:0:0,-49.971,-525.012	0/0:24:24,0:24:888:0:0:0,-7.22472,-76.462	0/0:100:100,0:100:3676:0:0:0,-30.103,-315.658	0/0:231:231,0:231:8499:0:0:0,-69.5379,-729.224	0/0:135:135,0:135:4971:0:0:0,-40.639,-433.45
chr01	522385	.	A	G	99671.1	.	AB=0.247619;ABP=61.1024;AC=83;AF=0.902174;AN=92;AO=4439;CIGAR=1X;DP=5208;DPB=5208;DPRA=0.644081;EPP=9642.18;EPPR=1672.87;GTI=2;LEN=1;MEANALT=1;MQM=40.0982;MQMR=41.987;NS=46;NUMALT=1;ODDS=2.35832;PAIRED=0.998198;PAIREDR=1;PAO=0;PQA=0;PQR=0;PRO=0;QA=163768;QR=28357;RO=769;RPL=4439;RPP=9642.18;RPPR=1672.87;RPR=0;RUN=1;SAF=0;SAP=9642.18;SAR=4439;SRF=0;SRP=1672.87;SRR=769;TYPE=snp;technology.ILLUMINA=…	ANN=G|downstream_gene_variant|MODIFIER|MELO3C018473.2.1-gene|maker-chr01-exonerate_est2genome-gene-5.23|transcript|maker-chr01-exonerate_est2genome-gene-5.23-mRNA-1|protein_coding||c.*3092A>G|||||2705|,G|intron_variant|MODIFIER|MELO3C018474.2.1-gene|maker-chr01-exonerate_est2genome-gene-5.24|transcript|maker-chr01-exonerate_est2genome-gene-5.24-mRNA-1|protein_coding|1/12|c.-53-131A>G||||||	GT:DP:AD:RO:QR:AO:QA:GL	1/1:137:0,137:0:0:137:5033:-432.009,-41.2411,0	1/1:18:0,18:0:0:18:666:-57.4346,-5.41854,0	1/1:29:0,29:0:0:29:1073:-92.3182,-8.72987,0	1/1:59:0,59:0:0:59:2183:-187.455,-17.7608,0	1/1:82:0,82:0:0:82:3034:-260.445,-24.6845,0	1/1:88:0,88:0:0:88:3232:-277.552,-26.4906,0	1/1:179:0,179:0:0:179:6611:-567.686,-53.8844,0	0/0:180:179,1:179:6599:1:37:0,-50.6047,-571.613	1/1:112:0,112:0:0:112:4096:-351.793,-33.7154,0	1/1:157:0,157:0:0:157:5809:-498.288,-47.2617,0	1/1:72:0,72:0:0:72:2652:-227.849,-21.6742,0	1/1:38:0,38:0:0:38:1406:-120.859,-11.4391,0	1/1:114:0,114:0:0:114:4182:-359.07,-34.3174,0	1/1:148:1,147:1:37:147:5427:-462.118,-41.0288,0	1/1:99:0,99:0:0:99:3651:-313.422,-29.802,0	1/1:99:0,99:0:0:99:3663:-314.305,-29.802,0	1/1:142:0,142:0:0:142:5245:-450.095,-42.7463,0	1/1:63:0,63:0:0:63:2331:-200.14,-18.9649,0	1/1:71:0,71:0:0:71:2615:-224.627,-21.3731,0	1/1:124:0,124:0:0:124:4588:-393.637,-37.3277,0	1/1:89:0,89:0:0:89:3293:-282.644,-26.7917,0	1/1:91:0,91:0:0:91:3331:-286.131,-27.3937,0	1/1:117:0,117:0:0:117:4329:-371.438,-35.2205,0	1/1:90:0,90:0:0:90:3320:-285.002,-27.0927,0	1/1:127:0,127:0:0:127:4699:-403.099,-38.2308,0	1/1:67:0,67:0:0:67:2467:-211.89,-20.169,0	1/1:135:0,135:0:0:135:4983:-427.535,-40.6391,0	0/0:176:176,0:176:6488:0:0:0,-52.9813,-565.577	1/1:191:0,191:0:0:191:7031:-603.359,-57.4967,0	0/1:105:79,26:79:2923:26:950:-50.259,0,-223.337	1/1:44:0,44:0:0:44:1616:-138.951,-13.2453,0	1/1:152:0,152:0:0:152:5599:-480.424,-45.7566,0	1/1:183:0,183:0:0:183:6771:-590.098,-55.0885,0	.:.:.:.:.:.:.:.	0/0:198:198,0:198:7278:0:0:0,-59.6039,-634.453	1/1:166:0,166:0:0:166:6126:-525.674,-49.971,0	1/1:24:0,24:0:0:24:888:-76.462,-7.22472,0	1/1:100:0,100:0:0:100:3700:-317.527,-30.103,0	1/1:231:0,231:0:0:231:8547:-732.959,-69.5379,0	0/0:135:135,0:135:4995:0:0:0,-40.639,-435.412
chr01	534797	.	A	G	2361.36	.	AB=0;ABP=0;AC=2;AF=0.0212766;AN=94;AO=115;CIGAR=1X;DP=2314;DPB=2314;DPRA=2.17536;EPP=252.73;EPPR=4778.08;GTI=1;LEN=1;MEANALT=1;MQM=42;MQMR=41.9882;NS=47;NUMALT=1;ODDS=4.64124;PAIRED=1;PAIREDR=0.998636;PAO=0;PQA=0;PQR=0;PRO=0;QA=4158;QR=80979;RO=2199;RPL=0;RPP=252.73;RPPR=4778.08;RPR=115;RUN=1;SAF=115;SAP=252.73;SAR=0;SRF=2199;SRP=4778.08;SRR=0;TYPE=snp;technology.ILLUMINA=1;	ANN=G|downstream_gene_variant|MODIFIER|MELO3C018475.2.1-gene|maker-chr01-exonerate_est2genome-gene-5.25|transcript|maker-chr01-exonerate_est2genome-gene-5.25-mRNA-1|protein_coding||c.*1837A>G|||||1673|,G|intergenic_region|MODIFIER|MELO3C018475.2.1-gene-MELO3C018476.2.1-gene|maker-chr01-exonerate_est2genome-gene-5.25-maker-chr01-exonerate_est2genome-gene-5.26|intergenic_region|maker-chr01-exonerat…	GT:DP:AD:RO:QR:AO:QA:GL	0/0:86:86,0:86:3182:0:0:0,-25.8886,-277.503	0/0:41:41,0:41:1517:0:0:0,-12.3422,-132.486	0/0:39:39,0:39:1443:0:0:0,-11.7402,-126.04	0/0:44:44,0:44:1616:0:0:0,-13.2453,-141.171	0/0:35:35,0:35:1283:0:0:0,-10.536,-112.166	0/0:22:22,0:22:814:0:0:0,-6.62266,-71.2557	0/0:112:112,0:112:4120:0:0:0,-33.7154,-359.278	0/0:51:51,0:51:1875:0:0:0,-15.3525,-163.729	0/0:58:58,0:58:2122:0:0:0,-17.4597,-185.306	0/0:90:89,1:89:3293:1:37:0,-23.512,-283.436	0/0:29:29,0:29:1049:0:0:0,-8.72987,-91.8415	0/0:15:15,0:15:555:0:0:0,-4.51545,-48.6974	0/0:51:51,0:51:1875:0:0:0,-15.3525,-163.729	0/0:46:46,0:46:1702:0:0:0,-13.8474,-148.599	0/0:27:27,0:27:999:0:0:0,-8.12781,-87.3688	0/0:44:44,0:44:1616:0:0:0,-13.2453,-141.171	0/0:59:59,0:59:2183:0:0:0,-17.7608,-190.493	0/0:37:37,0:37:1345:0:0:0,-11.1381,-117.577	0/0:27:27,0:27:999:0:0:0,-8.12781,-87.3688	0/0:64:64,0:64:2368:0:0:0,-19.2659,-206.606	0/0:42:42,0:42:1542:0:0:0,-12.6433,-134.669	0/0:40:40,0:40:1456:0:0:0,-12.0412,-127.245	0/0:60:60,0:60:2208:0:0:0,-18.0618,-192.677	0/0:26:26,0:26:962:0:0:0,-7.82678,-84.1462	0/0:29:29,0:29:1073:0:0:0,-8.72987,-93.7625	0/0:32:32,0:32:1172:0:0:0,-9.63296,-102.498	0/0:56:56,0:56:2048:0:0:0,-16.8577,-178.86	0/0:64:64,0:64:2368:0:0:0,-19.2659,-206.606	0/0:48:48,0:48:1764:0:0:0,-14.4494,-154.061	0/0:65:65,0:65:2393:0:0:0,-19.5669,-208.846	0/0:19:19,0:19:691:0:0:0,-5.71957,-60.6018	0/0:92:92,0:92:3392:0:0:0,-27.6948,-295.858	0/0:33:33,0:33:1221:0:0:0,-9.93399,-106.705	0/0:66:66,0:66:2418:0:0:0,-19.868,-211.087	1/1:114:0,114:0:0:114:4121:-359.798,-34.3174,0	0/0:39:39,0:39:1431:0:0:0,-11.7402,-125.057	0/0:9:9,0:9:333:0:0:0,-2.70927,-29.3617	0/0:56:56,0:56:2072:0:0:0,-16.8577,-180.825	0/0:80:80,0:80:2960:0:0:0,-24.0824,-258.168	0/0:27:27,0:27:999:0:0:0,-8.12781,-87.3688
chr01	534869	.	A	G	3602.08	.	AB=0;ABP=0;AC=4;AF=0.0425532;AN=94;AO=175;CIGAR=1X;DP=2313;DPB=2313;DPRA=1.84167;EPP=383.018;EPPR=4628.26;GTI=1;LEN=1;MEANALT=1;MQM=41.9886;MQMR=41.9888;NS=47;NUMALT=1;ODDS=2.01126;PAIRED=1;PAIREDR=0.998597;PAO=0;PQA=0;PQR=0;PRO=0;QA=6245;QR=78614;RO=2138;RPL=175;RPP=383.018;RPPR=4619.6;RPR=0;RUN=1;SAF=175;SAP=383.018;SAR=0;SRF=2137;SRP=4636.94;SRR=1;TYPE=snp;technology.ILLUMINA=1;	ANN=G|downstream_gene_variant|MODIFIER|MELO3C018475.2.1-gene|maker-chr01-exonerate_est2genome-gene-5.25|transcript|maker-chr01-exonerate_est2genome-gene-5.25-mRNA-1|protein_coding||c.*1909A>G|||||1745|,G|intergenic_region|MODIFIER|MELO3C018475.2.1-gene-MELO3C018476.2.1-gene|maker-chr01-exonerate_est2genome-gene-5.25-maker-chr01-exonerate_est2genome-gene-5.26|intergenic_region|maker-chr01-exonerat…	GT:DP:AD:RO:QR:AO:QA:GL	0/0:88:88,0:88:3256:0:0:0,-26.4906,-283.949	0/0:41:41,0:41:1505:0:0:0,-12.3422,-131.503	0/0:39:39,0:39:1443:0:0:0,-11.7402,-126.04	0/0:44:44,0:44:1592:0:0:0,-13.2453,-139.205	0/0:34:34,0:34:1258:0:0:0,-10.235,-109.927	0/0:22:22,0:22:802:0:0:0,-6.62266,-70.2705	0/0:113:113,0:113:4157:0:0:0,-34.0164,-362.5	0/0:50:50,0:50:1838:0:0:0,-15.0515,-160.507	0/0:58:58,0:58:2146:0:0:0,-17.4597,-187.27	0/0:91:91,0:91:3367:0:0:0,-27.3937,-293.462	0/0:29:29,0:29:1073:0:0:0,-8.72987,-93.7625	0/0:15:15,0:15:555:0:0:0,-4.51545,-48.6974	0/0:51:51,0:51:1887:0:0:0,-15.3525,-164.712	0/0:46:46,0:46:1702:0:0:0,-13.8474,-148.599	0/0:27:27,0:27:975:0:0:0,-8.12781,-85.4001	0/0:44:44,0:44:1616:0:0:0,-13.2453,-141.171	0/0:59:59,0:59:2159:0:0:0,-17.7608,-188.528	0/0:37:37,0:37:1333:0:0:0,-11.1381,-116.594	0/0:27:27,0:27:999:0:0:0,-8.12781,-87.3688	0/0:64:64,0:64:2344:0:0:0,-19.2659,-204.642	0/0:42:42,0:42:1554:0:0:0,-12.6433,-135.605	0/0:40:40,0:40:1468:0:0:0,-12.0412,-128.228	0/0:60:60,0:60:2196:0:0:0,-18.0618,-191.648	0/0:26:26,0:26:962:0:0:0,-7.82678,-84.1462	0/0:30:30,0:30:1098:0:0:0,-9.0309,-96.0012	0/0:32:32,0:32:1172:0:0:0,-9.63296,-102.498	0/0:56:56,0:56:2072:0:0:0,-16.8577,-180.825	0/0:64:64,0:64:2368:0:0:0,-19.2659,-206.606	0/0:49:49,0:49:1801:0:0:0,-14.7505,-157.284	0/0:65:65,0:65:2405:0:0:0,-19.5669,-209.828	0/0:19:19,0:19:703:0:0:0,-5.71957,-61.5879	0/0:92:92,0:92:3356:0:0:0,-27.6948,-292.913	0/0:33:33,0:33:1209:0:0:0,-9.93399,-105.721	1/1:64:0,64:0:0:64:2308:-201.696,-19.2659,0	1/1:111:0,111:0:0:111:3937:-344.15,-33.4143,0	0/0:39:39,0:39:1431:0:0:0,-11.7402,-125.057	0/0:9:9,0:9:333:0:0:0,-2.70927,-29.3617	0/0:56:56,0:56:2048:0:0:0,-16.8577,-178.86	0/0:80:80,0:80:2936:0:0:0,-24.0824,-256.204	0/0:27:27,0:27:987:0:0:0,-8.12781,-86.3845
chr01	534985	.	C	T	36578.7	.	AB=0;ABP=0;AC=68;AF=0.723404;AN=94;AO=1609;CIGAR=1X;DP=2306;DPB=2306;DPRA=0.886289;EPP=3470.9;EPPR=1490.58;GTI=0;LEN=1;MEANALT=1;MQM=41.9814;MQMR=41.9971;NS=47;NUMALT=1;ODDS=22.9718;PAIRED=0.998135;PAIREDR=1;PAO=0;PQA=0;PQR=0;PRO=0;QA=59044;QR=25501;RO=697;RPL=3;RPP=3470.9;RPPR=1490.58;RPR=1606;RUN=1;SAF=0;SAP=3496.91;SAR=1609;SRF=0;SRP=1516.53;SRR=697;TYPE=snp;technology.ILLUMINA=1;	ANN=T|downstream_gene_variant|MODIFIER|MELO3C018475.2.1-gene|maker-chr01-exonerate_est2genome-gene-5.25|transcript|maker-chr01-exonerate_est2genome-gene-5.25-mRNA-1|protein_coding||c.*2025C>T|||||1861|,T|intergenic_region|MODIFIER|MELO3C018475.2.1-gene-MELO3C018476.2.1-gene|maker-chr01-exonerate_est2genome-gene-5.25-maker-chr01-exonerate_est2genome-gene-5.26|intergenic_region|maker-chr01-exonerat…	GT:DP:AD:RO:QR:AO:QA:GL	0/0:86:86,0:86:3158:0:0:0,-25.8886,-275.54	0/0:41:41,0:41:1493:0:0:0,-12.3422,-130.52	0/0:38:38,0:38:1394:0:0:0,-11.4391,-121.834	0/0:43:43,0:43:1579:0:0:0,-12.9443,-137.948	1/1:35:1,34:1:37:34:1242:-105.063,-6.95536,0	0/0:22:22,0:22:814:0:0:0,-6.62266,-71.2557	1/1:113:0,113:0:0:113:4157:-362.5,-34.0164,0	0/0:51:51,0:51:1839:0:0:0,-15.3525,-160.782	1/1:58:0,58:0:0:58:2110:-184.323,-17.4597,0	1/1:90:1,89:1:37:89:3269:-281.473,-23.512,0	1/1:28:0,28:0:0:28:1014:-88.7923,-8.42884,0	1/1:15:0,15:0:0:15:555:-48.6974,-4.51545,0	1/1:51:0,51:0:0:51:1875:-163.729,-15.3525,0	1/1:45:0,45:0:0:45:1649:-144.094,-13.5464,0	1/1:27:0,27:0:0:27:975:-85.4001,-8.12781,0	0/0:44:44,0:44:1616:0:0:0,-13.2453,-141.171	1/1:59:0,59:0:0:59:2135:-186.564,-17.7608,0	1/1:36:0,36:0:0:36:1320:-115.338,-10.8371,0	1/1:25:0,25:0:0:25:913:-79.9389,-7.52575,0	1/1:64:0,64:0:0:64:2368:-206.606,-19.2659,0	1/1:42:0,42:0:0:42:1542:-134.622,-12.6433,0	1/1:39:0,39:0:0:39:1443:-125.989,-11.7402,0	1/1:59:0,59:0:0:59:2170:-189.367,-17.7608,0	1/1:26:0,26:0:0:26:962:-84.1462,-7.82678,0	1/1:30:0,30:0:0:30:1098:-96.0012,-9.0309,0	1/1:32:0,32:0:0:32:1172:-102.498,-9.63296,0	1/1:55:0,55:0:0:55:2033:-177.458,-16.5567,0	0/0:63:63,0:63:2283:0:0:0,-18.9649,-199.455	1/1:48:0,48:0:0:48:1764:-154.061,-14.4494,0	0/0:65:65,0:65:2381:0:0:0,-19.5669,-207.864	1/1:19:0,19:0:0:19:679:-59.6158,-5.71957,0	1/1:90:0,90:0:0:90:3318:-289.412,-27.0927,0	0/0:31:31,0:31:1135:0:0:0,-9.33193,-99.2755	0/0:66:66,0:66:2418:0:0:0,-19.868,-211.087	0/0:118:118,0:118:4318:0:0:0,-35.5215,-376.651	1/1:38:0,38:0:0:38:1394:-121.834,-11.4391,0	1/1:9:0,9:0:0:9:333:-29.3617,-2.70927,0	1/1:56:0,56:0:0:56:2060:-179.843,-16.8577,0	1/1:80:0,80:0:0:80:2948:-257.186,-24.0824,0	0/0:27:27,0:27:999:0:0:0,-8.12781,-87.3688
chr01	534991	.	A	G	48262.8	.	AB=0.538462;ABP=3.84548;AC=85;AF=0.904255;AN=94;AO=2102;CIGAR=1X;DP=2307;DPB=2307;DPRA=1.13329;EPP=4524.12;EPPR=448.162;GTI=0;LEN=1;MEANALT=1;MQM=41.9857;MQMR=42;NS=47;NUMALT=1;ODDS=6.36825;PAIRED=0.998573;PAIREDR=1;PAO=0;PQA=0;PQR=0;PRO=0;QA=77260;QR=7525;RO=205;RPL=5;RPP=4524.12;RPPR=448.162;RPR=2097;RUN=1;SAF=0;SAP=4567.45;SAR=2102;SRF=0;SRP=448.162;SRR=205;TYPE=snp;technology.ILLUMINA=1;	ANN=G|downstream_gene_variant|MODIFIER|MELO3C018475.2.1-gene|maker-chr01-exonerate_est2genome-gene-5.25|transcript|maker-chr01-exonerate_est2genome-gene-5.25-mRNA-1|protein_coding||c.*2031A>G|||||1867|,G|intergenic_region|MODIFIER|MELO3C018475.2.1-gene-MELO3C018476.2.1-gene|maker-chr01-exonerate_est2genome-gene-5.25-maker-chr01-exonerate_est2genome-gene-5.26|intergenic_region|maker-chr01-exonerat…	GT:DP:AD:RO:QR:AO:QA:GL	1/1:88:0,88:0:0:88:3256:-283.949,-26.4906,0	1/1:40:0,40:0:0:40:1456:-127.297,-12.0412,0	1/1:39:0,39:0:0:39:1419:-124.074,-11.7402,0	1/1:44:0,44:0:0:44:1628:-142.153,-13.2453,0	1/1:34:0,34:0:0:34:1230:-107.66,-10.235,0	1/1:22:0,22:0:0:22:814:-71.2557,-6.62266,0	1/1:113:0,113:0:0:113:4157:-362.5,-34.0164,0	0/0:51:51,0:51:1875:0:0:0,-15.3525,-163.729	1/1:58:0,58:0:0:58:2134:-186.288,-17.4597,0	1/1:86:0,86:0:0:86:3170:-276.368,-25.8886,0	1/1:29:0,29:0:0:29:1063:-92.9993,-8.72987,0	1/1:15:0,15:0:0:15:555:-48.6974,-4.51545,0	1/1:51:0,51:0:0:51:1875:-163.729,-15.3525,0	1/1:46:0,46:0:0:46:1698:-148.299,-13.8474,0	1/1:27:0,27:0:0:27:999:-87.3688,-8.12781,0	1/1:44:0,44:0:0:44:1616:-141.171,-13.2453,0	1/1:59:0,59:0:0:59:2159:-188.528,-17.7608,0	1/1:36:0,36:0:0:36:1332:-116.321,-10.8371,0	1/1:27:0,27:0:0:27:987:-86.3845,-8.12781,0	1/1:63:0,63:0:0:63:2307:-201.419,-18.9649,0	1/1:41:0,41:0:0:41:1505:-131.451,-12.3422,0	1/1:40:0,40:0:0:40:1468:-128.228,-12.0412,0	1/1:60:0,60:0:0:60:2207:-192.59,-18.0618,0	1/1:26:0,26:0:0:26:962:-84.1462,-7.82678,0	1/1:30:0,30:0:0:30:1098:-96.0012,-9.0309,0	1/1:30:0,30:0:0:30:1098:-96.0527,-9.0309,0	1/1:56:0,56:0:0:56:2058:-179.699,-16.8577,0	0/0:64:64,0:64:2356:0:0:0,-19.2659,-205.624	1/1:48:0,48:0:0:48:1752:-153.079,-14.4494,0	0/1:65:30,35:30:1098:35:1295:-93.5828,0,-76.4858	1/1:19:0,19:0:0:19:703:-61.5879,-5.71957,0	1/1:92:0,92:0:0:92:3380:-294.876,-27.6948,0	0/0:33:33,0:33:1221:0:0:0,-9.93399,-106.705	1/1:66:0,66:0:0:66:2417:-210.999,-19.868,0	1/1:118:0,118:0:0:118:4318:-376.651,-35.5215,0	1/1:38:0,38:0:0:38:1394:-121.834,-11.4391,0	1/1:9:0,9:0:0:9:321:-28.3692,-2.70927,0	1/1:53:0,53:0:0:53:1949:-170.175,-15.9546,0	1/1:79:0,79:0:0:79:2899:-252.982,-23.7814,0	0/0:27:27,0:27:975:0:0:0,-8.12781,-85.4001
chr01	535006	.	C	T	2820.68	.	AB=0.538462;ABP=3.84548;AC=7;AF=0.0744681;AN=94;AO=146;CIGAR=1X;DP=2307;DPB=2307;DPRA=1.0097;EPP=320.045;EPPR=4695.56;GTI=1;LEN=1;MEANALT=1;MQM=42;MQMR=41.987;NS=47;NUMALT=1;ODDS=0.121594;PAIRED=1;PAIREDR=0.998612;PAO=0;PQA=0;PQR=0;PRO=0;QA=5318;QR=79189;RO=2161;RPL=146;RPP=320.045;RPPR=4695.56;RPR=0;RUN=1;SAF=0;SAP=320.045;SAR=146;SRF=0;SRP=4695.56;SRR=2161;TYPE=snp;technology.ILLUMINA=1;	ANN=T|downstream_gene_variant|MODIFIER|MELO3C018475.2.1-gene|maker-chr01-exonerate_est2genome-gene-5.25|transcript|maker-chr01-exonerate_est2genome-gene-5.25-mRNA-1|protein_coding||c.*2046C>T|||||1882|,T|intergenic_region|MODIFIER|MELO3C018475.2.1-gene-MELO3C018476.2.1-gene|maker-chr01-exonerate_est2genome-gene-5.25-maker-chr01-exonerate_est2genome-gene-5.26|intergenic_region|maker-chr01-exonerat…	GT:DP:AD:RO:QR:AO:QA:GL	0/0:88:87,1:87:3183:1:37:0,-22.9099,-274.201	0/0:39:39,0:39:1431:0:0:0,-11.7402,-125.057	0/0:39:39,0:39:1431:0:0:0,-11.7402,-125.057	1/1:44:0,44:0:0:44:1604:-140.188,-13.2453,0	0/0:35:34,1:34:1258:1:37:0,-6.95536,-106.346	1/1:21:0,21:0:0:21:777:-68.0331,-6.32163,0	0/0:113:113,0:113:4181:0:0:0,-34.0164,-364.463	0/0:50:50,0:50:1826:0:0:0,-15.0515,-159.524	0/0:57:57,0:57:2109:0:0:0,-17.1587,-184.047	0/0:89:89,0:89:3281:0:0:0,-26.7917,-286.035	0/0:29:29,0:29:1049:0:0:0,-8.72987,-91.8415	0/0:15:15,0:15:531:0:0:0,-4.51545,-46.7222	0/0:50:50,0:50:1838:0:0:0,-15.0515,-160.507	0/0:46:46,0:46:1666:0:0:0,-13.8474,-145.651	0/0:27:27,0:27:987:0:0:0,-8.12781,-86.3845	1/1:44:0,44:0:0:44:1616:-141.171,-13.2453,0	0/0:59:59,0:59:2147:0:0:0,-17.7608,-187.546	0/0:36:36,0:36:1332:0:0:0,-10.8371,-116.321	0/0:27:27,0:27:975:0:0:0,-8.12781,-85.4001	0/0:63:63,0:63:2319:0:0:0,-18.9649,-202.401	0/0:41:41,0:41:1517:0:0:0,-12.3422,-132.434	0/0:40:40,0:40:1468:0:0:0,-12.0412,-128.228	0/0:59:59,0:59:2123:0:0:0,-17.7608,-185.479	0/0:26:26,0:26:926:0:0:0,-7.82678,-81.1927	0/0:30:30,0:30:1098:0:0:0,-9.0309,-96.0012	0/0:32:32,0:32:1148:0:0:0,-9.63296,-100.531	0/0:56:56,0:56:2036:0:0:0,-16.8577,-177.878	0/0:63:63,0:63:2295:0:0:0,-18.9649,-200.437	0/0:48:48,0:48:1740:0:0:0,-14.4494,-152.096	0/1:65:30,35:30:1110:35:1247:-89.6491,0,-77.4697	0/0:19:19,0:19:703:0:0:0,-5.71957,-61.5879	0/0:92:92,0:92:3392:0:0:0,-27.6948,-295.858	0/0:33:33,0:33:1209:0:0:0,-9.93399,-105.721	0/0:64:64,0:64:2368:0:0:0,-19.2659,-206.606	0/0:117:117,0:117:4281:0:0:0,-35.2205,-373.428	0/0:38:38,0:38:1370:0:0:0,-11.4391,-119.868	0/0:9:9,0:9:333:0:0:0,-2.70927,-29.3617	0/0:56:56,0:56:2072:0:0:0,-16.8577,-180.825	0/0:80:80,0:80:2948:0:0:0,-24.0824,-257.186	0/0:27:27,0:27:975:0:0:0,-8.12781,-85.4001
chr01	535018	.	A	G	36608.0	.	AB=0;ABP=0;AC=68;AF=0.723404;AN=94;AO=1607;CIGAR=1X;DP=2308;DPB=2308;DPRA=0.878319;EPP=3492.57;EPPR=1525.21;GTI=0;LEN=1;MEANALT=1;MQM=41.9826;MQMR=41.9971;NS=47;NUMALT=1;ODDS=22.7535;PAIRED=0.998133;PAIREDR=1;PAO=0;PQA=0;PQR=0;PRO=0;QA=59191;QR=25781;RO=701;RPL=1607;RPP=3492.57;RPPR=1525.21;RPR=0;RUN=1;SAF=0;SAP=3492.57;SAR=1607;SRF=0;SRP=1525.21;SRR=701;TYPE=snp;technology.ILLUMINA=1;	ANN=G|downstream_gene_variant|MODIFIER|MELO3C018475.2.1-gene|maker-chr01-exonerate_est2genome-gene-5.25|transcript|maker-chr01-exonerate_est2genome-gene-5.25-mRNA-1|protein_coding||c.*2058A>G|||||1894|,G|intergenic_region|MODIFIER|MELO3C018475.2.1-gene-MELO3C018476.2.1-gene|maker-chr01-exonerate_est2genome-gene-5.25-maker-chr01-exonerate_est2genome-gene-5.26|intergenic_region|maker-chr01-exonerat…	GT:DP:AD:RO:QR:AO:QA:GL	0/0:88:88,0:88:3244:0:0:0,-26.4906,-282.967	0/0:41:41,0:41:1505:0:0:0,-12.3422,-131.503	0/0:39:39,0:39:1443:0:0:0,-11.7402,-126.04	0/0:44:44,0:44:1628:0:0:0,-13.2453,-142.153	1/1:35:1,34:1:37:34:1258:-106.346,-6.95536,0	0/0:22:22,0:22:802:0:0:0,-6.62266,-70.2705	1/1:112:0,112:0:0:112:4128:-359.96,-33.7154,0	0/0:51:51,0:51:1887:0:0:0,-15.3525,-164.712	1/1:58:0,58:0:0:58:2146:-187.27,-17.4597,0	1/1:86:0,86:0:0:86:3158:-275.437,-25.8886,0	1/1:28:0,28:0:0:28:1036:-90.5399,-8.42884,0	1/1:15:0,15:0:0:15:555:-48.6974,-4.51545,0	1/1:50:0,50:0:0:50:1850:-161.489,-15.0515,0	1/1:46:0,46:0:0:46:1690:-147.616,-13.8474,0	1/1:27:0,27:0:0:27:999:-87.3688,-8.12781,0	0/0:44:44,0:44:1592:0:0:0,-13.2453,-139.205	1/1:59:0,59:0:0:59:2171:-189.511,-17.7608,0	1/1:36:0,36:0:0:36:1332:-116.321,-10.8371,0	1/1:27:0,27:0:0:27:999:-87.3688,-8.12781,0	1/1:64:0,64:0:0:64:2356:-205.624,-19.2659,0	1/1:42:0,42:0:0:42:1542:-134.669,-12.6433,0	1/1:40:0,40:0:0:40:1480:-129.211,-12.0412,0	1/1:59:0,59:0:0:59:2183:-190.39,-17.7608,0	1/1:26:0,26:0:0:26:950:-83.1617,-7.82678,0	1/1:29:0,29:0:0:29:1073:-93.7625,-8.72987,0	1/1:32:0,32:0:0:32:1172:-102.498,-9.63296,0	1/1:56:0,56:0:0:56:2060:-179.843,-16.8577,0	0/0:64:64,0:64:2356:0:0:0,-19.2659,-205.624	1/1:47:0,47:0:0:47:1739:-151.821,-14.1484,0	0/0:65:65,0:65:2393:0:0:0,-19.5669,-208.846	1/1:19:0,19:0:0:19:703:-61.5879,-5.71957,0	1/1:92:0,92:0:0:92:3380:-294.876,-27.6948,0	0/0:33:33,0:33:1209:0:0:0,-9.93399,-105.721	0/0:66:66,0:66:2430:0:0:0,-19.868,-212.069	0/0:117:117,0:117:4317:0:0:0,-35.2205,-376.372	1/1:38:0,38:0:0:38:1394:-121.834,-11.4391,0	1/1:9:0,9:0:0:9:333:-29.3617,-2.70927,0	1/1:55:0,55:0:0:55:2035:-177.602,-16.5567,0	1/1:80:0,80:0:0:80:2948:-257.186,-24.0824,0	0/0:26:26,0:26:938:0:0:0,-7.82678,-82.1772
chr01	535029	.	G	T	7438.0	.	AB=0.538462;ABP=3.84548;AC=11;AF=0.117021;AN=94;AO=349;CIGAR=1X;DP=2304;DPB=2304;DPRA=1.24802;EPP=760.854;EPPR=4248.24;GTI=1;LEN=1;MEANALT=1;MQM=41.9943;MQMR=41.9857;NS=47;NUMALT=1;ODDS=2.28817;PAIRED=1;PAIREDR=0.998465;PAO=0;PQA=0;PQR=0;PRO=0;QA=12842;QR=71783;RO=1955;RPL=349;RPP=760.854;RPPR=4248.24;RPR=0;RUN=1;SAF=0;SAP=760.854;SAR=349;SRF=0;SRP=4248.24;SRR=1955;TYPE=snp;technology.ILLUMINA=1;	ANN=T|downstream_gene_variant|MODIFIER|MELO3C018475.2.1-gene|maker-chr01-exonerate_est2genome-gene-5.25|transcript|maker-chr01-exonerate_est2genome-gene-5.25-mRNA-1|protein_coding||c.*2069G>T|||||1905|,T|intergenic_region|MODIFIER|MELO3C018475.2.1-gene-MELO3C018476.2.1-gene|maker-chr01-exonerate_est2genome-gene-5.25-maker-chr01-exonerate_est2genome-gene-5.26|intergenic_region|maker-chr01-exonerat…	GT:DP:AD:RO:QR:AO:QA:GL	1/1:88:0,88:0:0:88:3244:-282.967,-26.4906,0	0/0:40:40,0:40:1468:0:0:0,-12.0412,-128.28	0/0:37:37,0:37:1357:0:0:0,-11.1381,-118.612	1/1:44:0,44:0:0:44:1628:-142.153,-13.2453,0	0/0:35:34,1:34:1234:1:37:0,-6.95536,-104.379	1/1:22:0,22:0:0:22:814:-71.2557,-6.62266,0	0/0:110:110,0:110:4046:0:0:0,-33.1133,-352.832	0/0:50:50,0:50:1826:0:0:0,-15.0515,-159.524	0/0:57:57,0:57:2097:0:0:0,-17.1587,-183.065	0/0:87:87,0:87:3183:0:0:0,-26.1896,-277.627	0/0:29:29,0:29:1061:0:0:0,-8.72987,-92.7784	0/0:15:15,0:15:555:0:0:0,-4.51545,-48.6974	0/0:51:51,0:51:1887:0:0:0,-15.3525,-164.712	0/0:45:45,0:45:1653:0:0:0,-13.5463,-144.393	0/0:27:27,0:27:987:0:0:0,-8.12781,-86.3845	1/1:44:0,44:0:0:44:1616:-141.171,-13.2453,0	0/0:59:59,0:59:2147:0:0:0,-17.7608,-187.546	0/0:36:36,0:36:1332:0:0:0,-10.8371,-116.321	0/0:27:27,0:27:999:0:0:0,-8.12781,-87.3688	0/0:64:64,0:64:2344:0:0:0,-19.2659,-204.642	0/0:41:41,0:41:1493:0:0:0,-12.3422,-130.468	0/0:40:40,0:40:1480:0:0:0,-12.0412,-129.211	0/0:60:60,0:60:2160:0:0:0,-18.0618,-188.749	0/0:26:26,0:26:950:0:0:0,-7.82678,-83.1617	0/0:30:30,0:30:1098:0:0:0,-9.0309,-96.0012	0/0:32:32,0:32:1184:0:0:0,-9.63296,-103.482	0/0:55:55,0:55:2023:0:0:0,-16.5566,-176.62	0/0:64:64,0:64:2344:0:0:0,-19.2659,-204.642	0/0:48:48,0:48:1752:0:0:0,-14.4494,-153.079	0/1:65:30,35:30:1098:35:1271:-91.616,0,-76.4858	0/0:19:19,0:19:703:0:0:0,-5.71957,-61.5879	0/0:91:91,0:91:3355:0:0:0,-27.3937,-292.635	0/0:33:33,0:33:1221:0:0:0,-9.93399,-106.705	0/0:66:66,0:66:2418:0:0:0,-19.868,-211.087	1/1:115:0,115:0:0:115:4232:-369.034,-34.6185,0	0/0:38:38,0:38:1382:0:0:0,-11.4391,-120.851	0/0:9:9,0:9:333:0:0:0,-2.70927,-29.3617	0/0:55:55,0:55:2035:0:0:0,-16.5566,-177.602	0/0:79:79,0:79:2923:0:0:0,-23.7814,-254.945	0/0:27:27,0:27:999:0:0:0,-8.12781,-87.3688
chr01	535035	.	A	G	1589.64	.	AB=0;ABP=0;AC=4;AF=0.0425532;AN=94;AO=78;CIGAR=1X;DP=2302;DPB=2302;DPRA=0.79243;EPP=172.385;EPPR=4830.19;GTI=0;LEN=1;MEANALT=1;MQM=42;MQMR=41.9865;NS=47;NUMALT=1;ODDS=14.9384;PAIRED=1;PAIREDR=0.99865;PAO=0;PQA=0;PQR=0;PRO=0;QA=2862;QR=81519;RO=2223;RPL=78;RPP=172.385;RPPR=4830.19;RPR=0;RUN=1;SAF=0;SAP=172.385;SAR=78;SRF=0;SRP=4830.19;SRR=2223;TYPE=snp;technology.ILLUMINA=1;	ANN=G|downstream_gene_variant|MODIFIER|MELO3C018475.2.1-gene|maker-chr01-exonerate_est2genome-gene-5.25|transcript|maker-chr01-exonerate_est2genome-gene-5.25-mRNA-1|protein_coding||c.*2075A>G|||||1911|,G|intergenic_region|MODIFIER|MELO3C018475.2.1-gene-MELO3C018476.2.1-gene|maker-chr01-exonerate_est2genome-gene-5.25-maker-chr01-exonerate_est2genome-gene-5.26|intergenic_region|maker-chr01-exonerat…	GT:DP:AD:RO:QR:AO:QA:GL	0/0:87:87,0:87:3207:0:0:0,-26.1896,-279.745	1/1:40:0,40:0:0:40:1456:-127.297,-12.0412,0	1/1:37:0,37:0:0:37:1369:-119.595,-11.1381,0	0/0:44:44,0:44:1592:0:0:0,-13.2453,-139.205	0/0:34:33,0:33:1221:0:0:0,-9.93399,-106.346	0/0:22:22,0:22:814:0:0:0,-6.62266,-71.2557	0/0:113:113,0:113:4157:0:0:0,-34.0164,-362.5	0/0:50:50,0:50:1814:0:0:0,-15.0515,-158.542	0/0:58:58,0:58:2134:0:0:0,-17.4597,-186.288	0/0:89:89,0:89:3233:0:0:0,-26.7917,-282.156	0/0:29:29,0:29:1061:0:0:0,-8.72987,-92.7784	0/0:15:15,0:15:555:0:0:0,-4.51545,-48.6974	0/0:49:49,0:49:1789:0:0:0,-14.7505,-156.301	0/0:45:45,0:45:1665:0:0:0,-13.5463,-145.376	0/0:27:27,0:27:975:0:0:0,-8.12781,-85.4001	0/0:44:44,0:44:1628:0:0:0,-13.2453,-142.153	0/0:59:59,0:59:2171:0:0:0,-17.7608,-189.511	0/0:36:36,0:36:1308:0:0:0,-10.8371,-114.354	0/0:27:27,0:27:999:0:0:0,-8.12781,-87.3688	0/0:64:64,0:64:2344:0:0:0,-19.2659,-204.642	0/0:41:40,1:40:1468:1:37:0,-8.76154,-124.695	0/0:40:40,0:40:1480:0:0:0,-12.0412,-129.211	0/0:58:58,0:58:2110:0:0:0,-17.4597,-184.268	0/0:26:26,0:26:950:0:0:0,-7.82678,-83.1617	0/0:30:30,0:30:1098:0:0:0,-9.0309,-96.0012	0/0:31:31,0:31:1111:0:0:0,-9.33193,-97.3078	0/0:56:56,0:56:2060:0:0:0,-16.8577,-179.843	0/0:64:64,0:64:2368:0:0:0,-19.2659,-206.606	0/0:48:48,0:48:1764:0:0:0,-14.4494,-154.061	0/0:64:64,0:64:2344:0:0:0,-19.2659,-204.642	0/0:19:19,0:19:703:0:0:0,-5.71957,-61.5879	0/0:92:92,0:92:3368:0:0:0,-27.6948,-293.895	0/0:33:33,0:33:1221:0:0:0,-9.93399,-106.705	0/0:66:66,0:66:2430:0:0:0,-19.868,-212.069	0/0:117:117,0:117:4281:0:0:0,-35.2205,-373.428	0/0:38:38,0:38:1406:0:0:0,-11.4391,-122.818	0/0:9:9,0:9:321:0:0:0,-2.70927,-28.3692	0/0:55:55,0:55:2023:0:0:0,-16.5566,-176.62	0/0:80:80,0:80:2936:0:0:0,-24.0824,-256.204	0/0:27:27,0:27:987:0:0:0,-8.12781,-86.3845
chr01	535037	.	A	C	36605.5	.	AB=0;ABP=0;AC=68;AF=0.723404;AN=94;AO=1612;CIGAR=1X;DP=2312;DPB=2312;DPRA=0.884123;EPP=3503.42;EPPR=1523.04;GTI=0;LEN=1;MEANALT=1;MQM=41.9814;MQMR=41.9971;NS=47;NUMALT=1;ODDS=22.903;PAIRED=0.998139;PAIREDR=1;PAO=0;PQA=0;PQR=0;PRO=0;QA=59260;QR=25795;RO=700;RPL=1612;RPP=3503.42;RPPR=1523.04;RPR=0;RUN=1;SAF=0;SAP=3503.42;SAR=1612;SRF=0;SRP=1523.04;SRR=700;TYPE=snp;technology.ILLUMINA=1;	ANN=C|downstream_gene_variant|MODIFIER|MELO3C018475.2.1-gene|maker-chr01-exonerate_est2genome-gene-5.25|transcript|maker-chr01-exonerate_est2genome-gene-5.25-mRNA-1|protein_coding||c.*2077A>C|||||1913|,C|intergenic_region|MODIFIER|MELO3C018475.2.1-gene-MELO3C018476.2.1-gene|maker-chr01-exonerate_est2genome-gene-5.25-maker-chr01-exonerate_est2genome-gene-5.26|intergenic_region|maker-chr01-exonerat…	GT:DP:AD:RO:QR:AO:QA:GL	0/0:88:88,0:88:3244:0:0:0,-26.4906,-282.967	0/0:41:41,0:41:1505:0:0:0,-12.3422,-131.503	0/0:37:37,0:37:1345:0:0:0,-11.1381,-117.629	0/0:44:44,0:44:1628:0:0:0,-13.2453,-142.153	1/1:35:2,33:2:77:33:1209:-98.7211,-3.5362,0	0/0:22:22,0:22:802:0:0:0,-6.62266,-70.2705	1/1:113:0,113:0:0:113:4157:-362.5,-34.0164,0	0/0:51:51,0:51:1875:0:0:0,-15.3525,-163.729	1/1:56:0,56:0:0:56:2072:-180.825,-16.8577,0	1/1:88:0,88:0:0:88:3220:-280.85,-26.4906,0	1/1:29:0,29:0:0:29:1049:-91.8415,-8.72987,0	1/1:15:0,15:0:0:15:543:-47.7098,-4.51545,0	1/1:51:0,51:0:0:51:1863:-162.747,-15.3525,0	1/1:46:0,46:0:0:46:1678:-146.633,-13.8474,0	1/1:27:0,27:0:0:27:999:-87.3688,-8.12781,0	0/0:44:44,0:44:1628:0:0:0,-13.2453,-142.153	1/1:58:0,58:0:0:58:2134:-186.288,-17.4597,0	1/1:36:0,36:0:0:36:1296:-113.418,-10.8371,0	1/1:27:0,27:0:0:27:999:-87.3688,-8.12781,0	1/1:64:0,64:0:0:64:2368:-206.606,-19.2659,0	1/1:42:0,42:0:0:42:1554:-135.605,-12.6433,0	1/1:40:0,40:0:0:40:1480:-129.211,-12.0412,0	1/1:60:0,60:0:0:60:2220:-193.612,-18.0618,0	1/1:26:0,26:0:0:26:950:-83.1617,-7.82678,0	1/1:30:0,30:0:0:30:1110:-96.9851,-9.0309,0	1/1:32:0,32:0:0:32:1184:-103.482,-9.63296,0	1/1:56:0,56:0:0:56:2036:-177.878,-16.8577,0	0/0:62:62,0:62:2282:0:0:0,-18.6639,-199.178	1/1:48:0,48:0:0:48:1752:-153.079,-14.4494,0	0/0:65:65,0:65:2405:0:0:0,-19.5669,-209.828	1/1:19:0,19:0:0:19:703:-61.5879,-5.71957,0	1/1:92:0,92:0:0:92:3380:-294.876,-27.6948,0	0/0:33:33,0:33:1221:0:0:0,-9.93399,-106.705	0/0:66:66,0:66:2430:0:0:0,-19.868,-212.069	0/0:118:118,0:118:4354:0:0:0,-35.5215,-379.595	1/1:38:0,38:0:0:38:1394:-121.834,-11.4391,0	1/1:9:0,9:0:0:9:333:-29.3617,-2.70927,0	1/1:56:0,56:0:0:56:2060:-179.843,-16.8577,0	1/1:80:0,80:0:0:80:2948:-257.186,-24.0824,0	0/0:27:27,0:27:999:0:0:0,-8.12781,-87.3688
chr01	553863	.	G	A	423341.0	.	AB=0;ABP=0;AC=90;AF=0.957447;AN=94;AO=14612;CIGAR=1X;DP=15311;DPB=15311;DPRA=0.933269;EPP=3.22489;EPPR=3.0103;GTI=0;LEN=1;MEANALT=1.06667;MQM=41.9915;MQMR=41.9885;NS=47;NUMALT=1;ODDS=96.4129;PAIRED=0.998905;PAIREDR=1;PAO=0;PQA=0;PQR=0;PRO=0;QA=536402;QR=25426;RO=694;RPL=0;RPP=31732.6;RPPR=1510.01;RPR=14612;RUN=1;SAF=7325;SAP=3.22489;SAR=7287;SRF=347;SRP=3.0103;SRR=347;TYPE=snp;technology.ILLUMINA…	ANN=A|downstream_gene_variant|MODIFIER|MELO3C018477.2.1-gene|maker-chr01-exonerate_est2genome-gene-5.30|transcript|maker-chr01-exonerate_est2genome-gene-5.30-mRNA-1|protein_coding||c.*3260C>T|||||2276|,A|intergenic_region|MODIFIER|MELO3C018476.2.1-gene-MELO3C018477.2.1-gene|maker-chr01-exonerate_est2genome-gene-5.26-maker-chr01-exonerate_est2genome-gene-5.30|intergenic_region|maker-chr01-exonerat…	GT:DP:AD:RO:QR:AO:QA:GL	1/1:348:0,348:0:0:348:12760:-1112.21,-104.758,0	1/1:200:0,200:0:0:200:7364:-641.94,-60.206,0	1/1:327:0,327:0:0:327:12014:-1047.15,-98.4368,0	1/1:371:0,371:0:0:371:13583:-1184.13,-111.682,0	1/1:225:0,225:0:0:225:8265:-720.544,-67.7318,0	1/1:445:0,445:0:0:445:16313:-1421.55,-133.958,0	1/1:391:0,391:0:0:391:14323:-1248.64,-117.703,0	1/1:472:0,472:0:0:472:17356:-1512.35,-142.086,0	1/1:493:0,493:0:0:493:18096:-1577.1,-148.408,0	1/1:431:0,431:0:0:431:15837:-1380.3,-129.744,0	1/1:130:0,130:0:0:130:4774:-416.355,-39.1339,0	1/1:159:0,159:0:0:159:5835:-508.831,-47.8638,0	1/1:244:0,244:0:0:244:8992:-783.735,-73.4513,0	1/1:362:0,362:0:0:362:13273:-1156.91,-108.973,0	1/1:221:0,221:0:0:221:8105:-706.672,-66.5276,0	1/1:407:0,407:0:0:407:14939:-1302.16,-122.519,0	1/1:414:0,413:0:0:413:15155:-1320.58,-124.325,0	1/1:219:0,219:0:0:219:8061:-702.707,-65.9256,0	0/0:241:239,0:239:8807:0:0:0,-71.9462,-767.213	1/1:288:0,288:0:0:288:10608:-924.499,-86.6966,0	1/1:264:0,264:0:0:264:9710:-846.402,-79.4719,0	1/1:137:0,136:0:0:136:5032:-438.321,-40.9401,0	1/1:413:0,413:0:0:413:15160:-1321.35,-124.325,0	1/1:163:0,163:0:0:163:6006:-523.595,-49.0679,0	1/1:263:0,263:0:0:263:9573:-834.992,-79.1709,0	1/1:301:0,301:0:0:301:11041:-962.521,-90.61,0	1/1:324:0,324:0:0:324:11894:-1036.82,-97.5337,0	1/1:340:0,340:0:0:340:12508:-1090.17,-102.35,0	1/1:329:0,329:0:0:329:12125:-1056.57,-99.0389,0	1/1:304:0,304:0:0:304:11167:-973.433,-91.5131,0	1/1:188:0,188:0:0:188:6919:-603.18,-56.5936,0	1/1:336:0,336:0:0:336:12353:-1076.73,-101.146,0	1/1:251:0,251:0:0:251:9208:-802.805,-75.5585,0	0/0:455:455,0:455:16619:0:0:0,-136.969,-1448.85	1/1:499:0,499:0:0:499:18341:-1598.42,-150.214,0	1/1:358:0,358:0:0:358:13105:-1142.54,-107.769,0	1/1:117:0,117:0:0:117:4293:-374.461,-35.2205,0	1/1:368:0,368:0:0:368:13495:-1176.22,-110.779,0	1/1:519:0,519:0:0:519:19055:-1660.89,-156.235,0	1/1:472:0,472:0:0:472:17273:-1505.72,-142.086,0
chr01	553887	.	T	A	9528.1	.	AB=0;ABP=0;AC=2;AF=0.0212766;AN=94;AO=345;CIGAR=1X;DP=15335;DPB=15335;DPRA=1.09191;EPP=3.16765;EPPR=3.84814;GTI=0;LEN=1;MEANALT=1.5;MQM=41.9652;MQMR=41.9909;NS=47;NUMALT=1;ODDS=111.41;PAIRED=1;PAIREDR=0.998864;PAO=0;PQA=0;PQR=0;PRO=0;QA=12681;QR=549930;RO=14970;RPL=0;RPP=752.168;RPPR=32483.9;RPR=345;RUN=1;SAF=175;SAP=3.16765;SAR=170;SRF=7450;SRP=3.72107;SRR=7520;TYPE=snp;technology.ILLUMINA=1;	ANN=A|downstream_gene_variant|MODIFIER|MELO3C018477.2.1-gene|maker-chr01-exonerate_est2genome-gene-5.30|transcript|maker-chr01-exonerate_est2genome-gene-5.30-mRNA-1|protein_coding||c.*3236A>T|||||2252|,A|intergenic_region|MODIFIER|MELO3C018476.2.1-gene-MELO3C018477.2.1-gene|maker-chr01-exonerate_est2genome-gene-5.26-maker-chr01-exonerate_est2genome-gene-5.30|intergenic_region|maker-chr01-exonerat…	GT:DP:AD:RO:QR:AO:QA:GL	1/1:349:8,341:8:296:341:12549:-1067.48,-78.9204,0	0/0:200:198,0:198:7302:0:0:0,-59.6039,-636.117	0/0:329:329,0:329:11993:0:0:0,-99.0389,-1045.83	0/0:374:374,0:374:13682:0:0:0,-112.585,-1192.71	0/0:227:227,0:227:8363:0:0:0,-68.3338,-728.951	0/0:445:441,2:441:16257:2:74:0,-126.997,-1409.64	0/0:390:390,0:390:14310:0:0:0,-117.402,-1247.37	0/0:471:471,0:471:17391:0:0:0,-141.785,-1515.01	0/0:494:494,0:494:18170:0:0:0,-148.709,-1583.35	0/0:435:435,0:435:15927:0:0:0,-130.948,-1388.47	0/0:129:129,0:129:4773:0:0:0,-38.8329,-416.076	0/0:159:159,0:159:5883:0:0:0,-47.8638,-512.755	0/0:245:243,0:243:8991:0:0:0,-73.1503,-783.097	0/0:363:363,0:363:13299:0:0:0,-109.274,-1159.17	0/0:220:220,0:220:8092:0:0:0,-66.2266,-705.411	0/0:410:410,0:410:15062:0:0:0,-123.422,-1312.81	0/0:416:416,0:416:15272:0:0:0,-125.228,-1330.96	0/0:222:222,0:222:8166:0:0:0,-66.8287,-711.857	0/0:243:243,0:243:8907:0:0:0,-73.1503,-776.487	0/0:289:287,0:287:10571:0:0:0,-86.3956,-920.867	0/0:261:261,0:261:9609:0:0:0,-78.5688,-837.539	0/0:137:137,0:137:5021:0:0:0,-41.2411,-437.881	0/0:415:415,0:415:15295:0:0:0,-124.927,-1332.74	0/0:164:164,0:164:6032:0:0:0,-49.3689,-525.925	0/0:265:262,1:262:9598:1:21:0,-77.3353,-834.594	0/0:303:303,0:303:11187:0:0:0,-91.2121,-974.851	0/0:322:322,0:322:11842:0:0:0,-96.9317,-1032.16	0/0:338:338,0:338:12434:0:0:0,-101.748,-1083.72	0/0:327:325,0:325:11905:0:0:0,-97.8347,-1037.44	0/0:307:307,0:307:11299:0:0:0,-92.4162,-984.799	0/0:189:189,0:189:6933:0:0:0,-56.8947,-604.529	0/0:337:333,0:333:12117:0:0:0,-100.243,-1056.49	0/0:249:249,0:249:9165:0:0:0,-74.9565,-798.868	0/0:459:457,0:457:16813:0:0:0,-137.571,-1464.69	0/0:497:497,0:497:18281:0:0:0,-149.612,-1593.07	0/0:355:354,1:354:13050:1:37:0,-103.285,-1133.61	0/0:116:116,0:116:4256:0:0:0,-34.9195,-371.238	0/0:367:367,0:367:13459:0:0:0,-110.478,-1173.15	0/0:521:519,0:519:19047:0:0:0,-156.235,-1659.74	0/0:477:477,0:477:17469:0:0:0,-143.591,-1522.58
chr01	553979	.	A	G	24808.6	.	AB=0.489362;ABP=3.24131;AC=11;AF=0.117021;AN=94;AO=1142;CIGAR=1X;DP=7674;DPB=7674;DPRA=1.22948;EPP=2482.83;EPPR=14184.9;GTI=0;LEN=1;MEANALT=1;MQM=41.9807;MQMR=41.9914;NS=47;NUMALT=1;ODDS=19.0248;PAIRED=0.999124;PAIREDR=0.999234;PAO=0;PQA=0;PQR=0;PRO=0;QA=41966;QR=240723;RO=6531;RPL=1142;RPP=2482.83;RPPR=14184.9;RPR=0;RUN=1;SAF=0;SAP=2482.83;SAR=1142;SRF=0;SRP=14184.9;SRR=6531;TYPE=snp;technology.…	ANN=G|downstream_gene_variant|MODIFIER|MELO3C018477.2.1-gene|maker-chr01-exonerate_est2genome-gene-5.30|transcript|maker-chr01-exonerate_est2genome-gene-5.30-mRNA-1|protein_coding||c.*3144T>C|||||2160|,G|intergenic_region|MODIFIER|MELO3C018476.2.1-gene-MELO3C018477.2.1-gene|maker-chr01-exonerate_est2genome-gene-5.26-maker-chr01-exonerate_est2genome-gene-5.30|intergenic_region|maker-chr01-exonerat…	GT:DP:AD:RO:QR:AO:QA:GL	0/0:176:176,0:176:6488:0:0:0,-52.9813,-565.475	0/0:100:100,0:100:3688:0:0:0,-30.103,-321.639	0/0:163:163,0:163:6007:0:0:0,-49.0679,-523.632	0/0:186:186,0:186:6858:0:0:0,-55.9916,-597.752	0/0:113:112,1:112:4108:1:37:0,-30.4357,-354.767	1/1:222:0,222:0:0:222:8118:-707.676,-66.8287,0	0/0:195:194,1:194:7142:1:37:0,-55.1202,-619.023	0/1:235:120,115:120:4416:115:4231:-298.101,0,-314.368	0/0:245:245,0:245:9041:0:0:0,-73.7523,-787.836	0/0:220:219,1:219:8079:1:37:0,-62.6459,-700.57	0/0:65:65,0:65:2405:0:0:0,-19.5669,-209.828	0/0:80:80,0:80:2960:0:0:0,-24.0824,-258.168	0/0:122:121,1:121:4453:1:37:0,-33.145,-384.752	0/0:179:179,0:179:6587:0:0:0,-53.8844,-574.162	0/0:111:111,0:111:4095:0:0:0,-33.4143,-357.088	0/0:203:203,0:203:7499:0:0:0,-61.1091,-653.569	0/0:209:209,0:209:7709:0:0:0,-62.9153,-671.817	0/0:111:111,0:111:4107:0:0:0,-33.4143,-358.069	0/0:121:121,0:121:4453:0:0:0,-36.4246,-388.333	0/0:147:147,0:147:5415:0:0:0,-44.2514,-472.07	0/0:132:132,0:132:4872:0:0:0,-39.736,-424.763	0/0:69:69,0:69:2553:0:0:0,-20.7711,-222.667	0/0:207:207,0:207:7659:0:0:0,-62.3132,-667.389	0/0:82:82,0:82:3022:0:0:0,-24.6845,-263.631	0/0:132:132,0:132:4884:0:0:0,-39.736,-425.693	0/0:150:150,0:150:5538:0:0:0,-45.1545,-482.77	0/0:162:162,0:162:5982:0:0:0,-48.7669,-521.442	1/1:171:4,167:4:148:167:6167:-524.306,-38.2276,0	0/0:164:164,0:164:6032:0:0:0,-49.3689,-525.874	1/1:152:1,151:1:37:151:5539:-479.469,-42.1759,0	0/0:94:94,0:94:3478:0:0:0,-28.2968,-303.284	0/0:169:169,0:169:6205:0:0:0,-50.8741,-541.057	0/0:126:125,0:125:4589:0:0:0,-37.6287,-399.884	0/0:231:231,0:231:8487:0:0:0,-69.5379,-739.725	1/1:247:0,247:0:0:247:9091:-792.371,-74.3544,0	0/0:179:179,0:179:6623:0:0:0,-53.8844,-577.156	0/0:59:59,0:59:2183:0:0:0,-17.7608,-190.493	0/0:182:182,0:182:6710:0:0:0,-54.7875,-584.81	0/0:262:262,0:262:9646:0:0:0,-78.8699,-840.757	1/1:237:1,236:1:37:236:8672:-752.309,-67.7634,0
chr01	554025	.	T	A	24706.2	.	AB=0;ABP=0;AC=6;AF=0.0638298;AN=94;AO=1099;CIGAR=1X;DP=12447;DPB=12447;DPRA=1.264;EPP=2389.46;EPPR=24623.2;GTI=0;LEN=1;MEANALT=1;MQM=41.9909;MQMR=41.997;NS=47;NUMALT=1;ODDS=54.8705;PAIRED=0.99727;PAIREDR=0.999207;PAO=0;PQA=0;PQR=0;PRO=0;QA=40323;QR=415302;RO=11346;RPL=0;RPP=2389.46;RPPR=24640.5;RPR=1099;RUN=1;SAF=1099;SAP=2389.46;SAR=0;SRF=11344;SRP=24623.2;SRR=2;TYPE=snp;technology.ILLUMINA=1;	ANN=A|downstream_gene_variant|MODIFIER|MELO3C018477.2.1-gene|maker-chr01-exonerate_est2genome-gene-5.30|transcript|maker-chr01-exonerate_est2genome-gene-5.30-mRNA-1|protein_coding||c.*3098A>T|||||2114|,A|intergenic_region|MODIFIER|MELO3C018476.2.1-gene-MELO3C018477.2.1-gene|maker-chr01-exonerate_est2genome-gene-5.26-maker-chr01-exonerate_est2genome-gene-5.30|intergenic_region|maker-chr01-exonerat…	GT:DP:AD:RO:QR:AO:QA:GL	1/1:294:0,294:0:0:294:10794:-940.841,-88.5028,0	0/0:222:222,0:222:8178:0:0:0,-66.8287,-712.786	0/0:293:292,1:292:10780:1:37:0,-84.6782,-935.823	1/1:436:0,436:0:0:436:15951:-1390.62,-131.249,0	0/0:170:170,0:170:6206:0:0:0,-51.1751,-541.285	0/0:257:257,0:257:9413:0:0:0,-77.3647,-820.726	0/0:294:294,0:294:10746:0:0:0,-88.5028,-936.97	0/0:362:362,0:362:13298:0:0:0,-108.973,-1159.1	0/0:384:384,0:384:13908:0:0:0,-115.596,-1213.18	0/0:325:325,0:325:11869:0:0:0,-97.8347,-1034.96	0/0:191:191,0:191:6983:0:0:0,-57.4967,-609.012	0/0:172:172,0:172:6268:0:0:0,-51.7772,-546.801	0/0:195:195,0:195:7155:0:0:0,-58.7008,-623.865	0/0:316:316,0:316:11596:0:0:0,-95.1255,-1010.81	0/0:184:184,0:184:6736:0:0:0,-55.3895,-587.435	1/1:367:0,367:0:0:367:13504:-1176.9,-110.478,0	0/0:306:306,0:306:11166:0:0:0,-92.1152,-973.68	0/0:159:159,0:159:5787:0:0:0,-47.8638,-504.855	0/0:221:221,0:221:8153:0:0:0,-66.5276,-710.596	0/0:204:204,0:204:7380:0:0:0,-61.4101,-644.041	0/0:124:124,0:124:4516:0:0:0,-37.3277,-394.076	0/0:135:135,0:135:4959:0:0:0,-40.639,-432.468	0/0:320:319,0:319:11707:0:0:0,-96.0286,-1020.17	0/0:135:135,0:135:4923:0:0:0,-40.639,-429.525	0/0:238:238,0:238:8722:0:0:0,-71.6451,-760.425	0/0:259:259,0:259:9475:0:0:0,-77.9668,-826.19	0/0:247:247,0:247:9019:0:0:0,-74.3544,-786.538	0/0:238:237,1:237:8673:1:37:0,-68.0644,-752.692	0/0:323:323,0:323:11810:0:0:0,-97.2327,-1029.68	0/0:232:232,0:232:8512:0:0:0,-69.839,-742.121	0/0:228:228,0:228:8364:0:0:0,-68.6348,-729.231	0/0:259:259,0:259:9475:0:0:0,-77.9668,-826.19	0/0:172:172,0:172:6328:0:0:0,-51.7772,-551.706	0/0:361:361,0:361:13201:0:0:0,-108.672,-1150.98	0/0:316:316,0:316:11548:0:0:0,-95.1255,-1006.94	0/0:350:350,0:350:12818:0:0:0,-105.36,-1117.44	0/0:131:131,0:131:4799:0:0:0,-39.4349,-418.597	0/0:275:275,0:275:10088:0:0:0,-82.7832,-879.24	0/0:425:425,0:425:15641:0:0:0,-127.938,-1363.01	0/0:340:340,0:340:12484:0:0:0,-102.35,-1088.2
chr01	554046	.	A	C	24663.3	.	AB=0;ABP=0;AC=6;AF=0.0638298;AN=94;AO=1090;CIGAR=1X;DP=12458;DPB=12458;DPRA=1.25647;EPP=2369.92;EPPR=24636.2;GTI=0;LEN=1;MEANALT=1.4;MQM=41.9945;MQMR=41.9967;NS=47;NUMALT=1;ODDS=57.0653;PAIRED=0.997248;PAIREDR=0.999119;PAO=0;PQA=0;PQR=0;PRO=0;QA=40180;QR=416776;RO=11356;RPL=0;RPP=2369.92;RPPR=24662.3;RPR=1090;RUN=1;SAF=1090;SAP=2369.92;SAR=0;SRF=11353;SRP=24636.2;SRR=3;TYPE=snp;technology.ILLUMIN…	ANN=C|downstream_gene_variant|MODIFIER|MELO3C018477.2.1-gene|maker-chr01-exonerate_est2genome-gene-5.30|transcript|maker-chr01-exonerate_est2genome-gene-5.30-mRNA-1|protein_coding||c.*3077T>G|||||2093|,C|intergenic_region|MODIFIER|MELO3C018476.2.1-gene-MELO3C018477.2.1-gene|maker-chr01-exonerate_est2genome-gene-5.26-maker-chr01-exonerate_est2genome-gene-5.30|intergenic_region|maker-chr01-exonerat…	GT:DP:AD:RO:QR:AO:QA:GL	1/1:294:0,294:0:0:294:10830:-943.834,-88.5028,0	0/0:219:219,0:219:8031:0:0:0,-65.9256,-700.176	0/0:294:293,1:293:10769:1:37:0,-84.9792,-935.075	1/1:432:0,431:0:0:431:15923:-1386.99,-129.744,0	0/0:170:170,0:170:6266:0:0:0,-51.1751,-546.19	0/0:257:257,0:257:9449:0:0:0,-77.3647,-823.668	0/0:293:293,0:293:10769:0:0:0,-88.2018,-938.702	0/0:363:363,0:363:13407:0:0:0,-109.274,-1168.21	0/0:384:384,0:384:14100:0:0:0,-115.596,-1228.86	0/0:327:327,0:327:12039:0:0:0,-98.4368,-1049.25	0/0:193:193,0:193:7033:0:0:0,-58.0988,-613.496	0/0:173:173,0:173:6341:0:0:0,-52.0782,-552.967	0/0:198:198,0:198:7290:0:0:0,-59.6039,-635.494	0/0:318:317,0:317:11609:0:0:0,-95.4265,-1011.71	0/0:185:185,0:185:6749:0:0:0,-55.6905,-588.696	1/1:363:0,363:0:0:363:13353:-1163.77,-109.274,0	0/0:308:308,0:308:11336:0:0:0,-92.7172,-987.971	0/0:158:158,0:158:5798:0:0:0,-47.5627,-505.557	0/0:220:220,0:220:8104:0:0:0,-66.2266,-706.392	0/0:205:204,0:204:7452:0:0:0,-61.4101,-649.568	0/0:125:125,0:125:4577:0:0:0,-37.6287,-399.261	0/0:135:135,0:135:4971:0:0:0,-40.639,-433.45	0/0:321:321,0:321:11769:0:0:0,-96.6306,-1025.99	0/0:137:137,0:137:5033:0:0:0,-41.2411,-438.914	0/0:240:240,0:240:8820:0:0:0,-72.2472,-768.78	0/0:257:256,0:256:9412:0:0:0,-77.0637,-820.087	0/0:246:246,0:246:8994:0:0:0,-74.0534,-784.296	0/0:238:236,1:236:8672:1:37:0,-68.1215,-752.412	0/0:324:324,0:324:11868:0:0:0,-97.5337,-1034.68	0/0:231:231,0:231:8535:0:0:0,-69.5379,-743.803	0/0:228:228,0:228:8388:0:0:0,-68.6348,-731.192	0/0:258:258,0:258:9474:0:0:0,-77.6657,-825.91	0/0:173:173,0:173:6341:0:0:0,-52.0782,-552.967	0/0:361:361,0:361:13309:0:0:0,-108.672,-1159.75	0/0:319:319,0:319:11683:0:0:0,-96.0286,-1018.57	0/0:349:349,0:349:12817:0:0:0,-105.059,-1117.16	0/0:128:128,0:128:4688:0:0:0,-38.5318,-408.929	0/0:277:276,0:276:10092:0:0:0,-83.0843,-879.693	0/0:422:422,0:422:15458:0:0:0,-127.035,-1347.45	0/0:343:343,0:343:12547:0:0:0,-103.253,-1093.9
chr01	562553	.	T	C	10427.5	.	AB=0;ABP=0;AC=4;AF=0.0425532;AN=94;AO=465;CIGAR=1X;DP=8752;DPB=8752;DPRA=1.19717;EPP=1012.74;EPPR=17880.9;GTI=0;LEN=1;MEANALT=1;MQM=42;MQMR=41.9949;NS=47;NUMALT=1;ODDS=26.6547;PAIRED=1;PAIREDR=0.998189;PAO=0;PQA=0;PQR=0;PRO=0;QA=17121;QR=305081;RO=8285;RPL=0;RPP=1012.74;RPPR=17976.3;RPR=465;RUN=1;SAF=465;SAP=1012.74;SAR=0;SRF=8274;SRP=17898.2;SRR=11;TYPE=snp;technology.ILLUMINA=1;	ANN=C|upstream_gene_variant|MODIFIER|MELO3C018477.2.1-gene|maker-chr01-exonerate_est2genome-gene-5.30|transcript|maker-chr01-exonerate_est2genome-gene-5.30-mRNA-1|protein_coding||c.-4139A>G|||||4139|,C|downstream_gene_variant|MODIFIER|MELO3C018479.2.1-gene|maker-chr01-exonerate_est2genome-gene-5.32|transcript|maker-chr01-exonerate_est2genome-gene-5.32-mRNA-1|protein_coding||c.*1692A>G|||||1429|,C…	GT:DP:AD:RO:QR:AO:QA:GL	0/0:203:203,0:203:7475:0:0:0,-61.1091,-651.556	0/0:137:137,0:137:5057:0:0:0,-41.2411,-440.876	0/0:158:158,0:158:5834:0:0:0,-47.5627,-508.547	0/0:235:235,0:235:8671:0:0:0,-70.742,-755.61	0/0:107:107,0:107:3923:0:0:0,-32.2102,-342.183	0/0:187:187,0:187:6883:0:0:0,-56.2926,-600.045	1/1:215:1,214:1:37:214:7882:-683.476,-61.1408,0	0/0:310:310,0:310:11410:0:0:0,-93.3193,-994.467	0/0:260:260,0:260:9548:0:0:0,-78.2678,-832.355	0/0:300:300,0:300:11040:0:0:0,-90.309,-962.236	0/0:125:125,0:125:4601:0:0:0,-37.6287,-401.223	0/0:57:57,0:57:2109:0:0:0,-17.1587,-184.047	0/0:118:118,0:118:4330:0:0:0,-35.5215,-377.632	0/0:204:204,0:204:7476:0:0:0,-61.4101,-651.888	0/0:109:109,0:109:4021:0:0:0,-32.8123,-350.642	0/0:228:227,1:227:8363:1:37:0,-65.0541,-725.318	0/0:301:301,0:301:11065:0:0:0,-90.61,-964.38	0/0:131:131,0:131:4835:0:0:0,-39.4349,-421.54	0/0:98:98,0:98:3626:0:0:0,-29.5009,-316.123	0/0:152:152,0:152:5600:0:0:0,-45.7566,-488.234	0/0:137:137,0:137:5009:0:0:0,-41.2411,-436.952	0/0:69:69,0:69:2553:0:0:0,-20.7711,-222.719	0/0:223:223,0:223:8143:0:0:0,-67.1297,-710.171	0/0:79:79,0:79:2923:0:0:0,-23.7814,-254.945	0/0:142:142,0:142:5230:0:0:0,-42.7463,-456.008	0/0:190:190,0:190:7006:0:0:0,-57.1957,-610.694	0/0:166:166,0:166:6106:0:0:0,-49.971,-532.319	0/0:185:184,1:184:6784:1:37:0,-52.1099,-587.778	0/0:201:200,0:200:7364:0:0:0,-60.206,-641.729	0/0:175:175,0:175:6439:0:0:0,-52.6802,-561.374	0/0:81:81,0:81:2973:0:0:0,-24.3834,-259.427	0/0:226:226,0:226:8350:0:0:0,-68.0328,-727.69	0/0:169:169,0:169:6229:0:0:0,-50.8741,-542.968	1/1:249:0,249:0:0:249:9165:-798.868,-74.9565,0	0/0:329:329,0:329:12089:0:0:0,-99.0389,-1053.74	0/0:176:176,0:176:6476:0:0:0,-52.9813,-564.597	0/0:44:44,0:44:1628:0:0:0,-13.2453,-142.153	0/0:218:218,0:218:8018:0:0:0,-65.6245,-698.966	0/0:347:347,0:347:12827:0:0:0,-104.457,-1117.63	0/0:266:266,0:266:9794:0:0:0,-80.074,-853.601
chr01	562995	.	A	T	3879.61	.	AB=0.363636;ABP=4.78696;AC=45;AF=0.511364;AN=88;AO=193;CIGAR=1X;DP=294;DPB=294;DPRA=1.94265;EPP=422.104;EPPR=222.329;GTI=11;LEN=1;MEANALT=1;MQM=41.6373;MQMR=41.9802;NS=44;NUMALT=1;ODDS=0.157288;PAIRED=0.984456;PAIREDR=1;PAO=0;PQA=0;PQR=0;PRO=0;QA=6979;QR=3545;RO=101;RPL=0;RPP=422.104;RPPR=213.729;RPR=193;RUN=1;SAF=0;SAP=422.104;SAR=193;SRF=1;SRP=213.729;SRR=100;TYPE=snp;technology.ILLUMINA=1;	ANN=T|upstream_gene_variant|MODIFIER|MELO3C018477.2.1-gene|maker-chr01-exonerate_est2genome-gene-5.30|transcript|maker-chr01-exonerate_est2genome-gene-5.30-mRNA-1|protein_coding||c.-4581T>A|||||4581|,T|downstream_gene_variant|MODIFIER|MELO3C018479.2.1-gene|maker-chr01-exonerate_est2genome-gene-5.32|transcript|maker-chr01-exonerate_est2genome-gene-5.32-mRNA-1|protein_coding||c.*1250T>A|||||987|,T|…	GT:DP:AD:RO:QR:AO:QA:GL	1/1:9:0,9:0:0:9:321:-28.3172,-2.70927,0	1/1:2:0,2:0:0:2:74:-6.80331,-0.60206,0	1/1:2:0,2:0:0:2:74:-6.80331,-0.60206,0	1/1:27:0,27:0:0:27:963:-84.3081,-8.12781,0	0/0:3:3,0:3:99:0:0:0,-0.90309,-9.0093	1/1:17:0,17:0:0:17:617:-53.949,-5.11751,0	1/1:5:0,5:0:0:5:185:-16.4186,-1.50515,0	1/1:9:0,9:0:0:9:333:-29.1536,-2.70927,0	0/0:7:7,0:7:235:0:0:0,-2.10721,-20.9247	1/1:6:0,6:0:0:6:216:-19.1704,-1.80618,0	0/0:2:2,0:2:74:0:0:0,-0.60206,-6.80331	0/0:1:1,0:1:37:0:0:0,-0.30103,-3.58069	1/1:4:0,4:0:0:4:136:-12.241,-1.20412,0	0/0:8:8,0:8:272:0:0:0,-2.40824,-24.1512	0/0:4:4,0:4:148:0:0:0,-1.20412,-13.2486	1/1:10:0,10:0:0:10:370:-32.4804,-3.0103,0	0/0:5:5,0:5:173:0:0:0,-1.50515,-15.4165	0/0:1:1,0:1:37:0:0:0,-0.30103,-3.58069	0/0:4:4,0:4:136:0:0:0,-1.20412,-12.241	1/1:12:0,12:0:0:12:444:-38.9258,-3.61236,0	0/0:3:3,0:3:99:0:0:0,-0.90309,-9.0093	.:.:.:.:.:.:.:.	1/1:15:0,15:0:0:15:543:-47.451,-4.51545,0	1/1:9:0,9:0:0:9:333:-29.2576,-2.70927,0	0/0:6:6,0:6:222:0:0:0,-1.80618,-19.6938	0/0:7:7,0:7:247:0:0:0,-2.10721,-21.9205	1/1:7:0,7:0:0:7:247:-21.8161,-2.10721,0	1/1:9:0,9:0:0:9:333:-29.3096,-2.70927,0	0/1:11:7,4:7:247:4:148:-9.93722,0,-18.6092	1/1:7:0,7:0:0:7:259:-22.8642,-2.10721,0	1/1:3:0,3:0:0:3:111:-10.0259,-0.90309,0	0/0:4:4,0:4:148:0:0:0,-1.20412,-13.2486	1/1:9:0,9:0:0:9:321:-28.3647,-2.70927,0	1/1:4:0,4:0:0:4:136:-12.2364,-1.20412,0	1/1:10:0,10:0:0:10:346:-30.5499,-3.0103,0	0/0:4:4,0:4:148:0:0:0,-1.20412,-13.2486	.:.:.:.:.:.:.:.	0/0:3:3,0:3:99:0:0:0,-0.90309,-9.0093	0/0:11:11,0:11:407:0:0:0,-3.31133,-35.8069	1/1:8:0,8:0:0:8:284:-25.0409,-2.40824,0
chr01	583382	.	T	A	5247.07	.	AB=0.470588;ABP=3.3935;AC=27;AF=0.313953;AN=86;AO=259;CIGAR=1X;DP=662;DPB=662;DPRA=1.41986;EPP=565.422;EPPR=878.114;GTI=3;LEN=1;MEANALT=1;MQM=41.9846;MQMR=42;NS=43;NUMALT=1;ODDS=0.219554;PAIRED=1;PAIREDR=1;PAO=0;PQA=0;PQR=0;PRO=0;QA=9386;QR=14731;RO=403;RPL=259;RPP=565.422;RPPR=878.114;RPR=0;RUN=1;SAF=259;SAP=565.422;SAR=0;SRF=403;SRP=878.114;SRR=0;TYPE=snp;technology.ILLUMINA=1;	ANN=A|upstream_gene_variant|MODIFIER|MELO3C018482.2.1-gene|maker-chr01-exonerate_est2genome-gene-5.34|transcript|maker-chr01-exonerate_est2genome-gene-5.34-mRNA-1|protein_coding||c.-1405A>T|||||1405|WARNING_TRANSCRIPT_NO_START_CODON,A|upstream_gene_variant|MODIFIER|MELO3C018485.2.1-gene|maker-chr01-exonerate_est2genome-gene-6.1|transcript|maker-chr01-exonerate_est2genome-gene-6.1-mRNA-1|protein_c…	GT:DP:AD:RO:QR:AO:QA:GL	.:.:.:.:.:.:.:.	.:.:.:.:.:.:.:.	.:.:.:.:.:.:.:.	0/0:25:25,0:25:913:0:0:0,-7.52575,-79.9389	0/0:16:16,0:16:592:0:0:0,-4.81648,-51.92	0/0:18:18,0:18:654:0:0:0,-5.41854,-57.3789	.:.:.:.:.:.:.:.	0/1:12:7,5:7:259:5:173:-11.8567,0,-19.3041	0/0:6:6,0:6:222:0:0:0,-1.80618,-19.6938	1/1:17:0,17:0:0:17:629:-55.1426,-5.11751,0	0/0:10:10,0:10:370:0:0:0,-3.0103,-32.5843	0/0:13:13,0:13:481:0:0:0,-3.91339,-42.2521	1/1:21:0,21:0:0:21:765:-67.0476,-6.32163,0	0/0:7:7,0:7:259:0:0:0,-2.10721,-22.9164	0/0:12:12,0:12:444:0:0:0,-3.61236,-39.0295	0/0:24:24,0:24:888:0:0:0,-7.22472,-77.701	0/0:19:19,0:19:667:0:0:0,-5.71957,-58.6297	0/0:9:9,0:9:333:0:0:0,-2.70927,-29.3617	0/0:2:2,0:2:74:0:0:0,-0.60206,-6.80331	1/1:19:0,19:0:0:19:678:-59.5233,-5.71957,0	0/0:6:6,0:6:222:0:0:0,-1.80618,-19.6938	0/0:33:33,0:33:1173:0:0:0,-9.93399,-102.77	1/1:33:0,33:0:0:33:1197:-104.737,-9.93399,0	1/1:5:0,5:0:0:5:173:-15.4691,-1.50515,0	0/0:7:7,0:7:259:0:0:0,-2.10721,-22.9164	0/0:5:5,0:5:185:0:0:0,-1.50515,-16.4712	1/1:17:0,17:0:0:17:617:-54.1559,-5.11751,0	1/1:27:0,27:0:0:27:999:-87.3688,-8.12781,0	0/1:24:13,11:13:481:11:407:-28.5303,0,-35.0274	0/1:15:7,8:7:259:8:296:-21.6236,0,-18.401	1/1:5:0,5:0:0:5:169:-15.1635,-1.50515,0	0/0:15:15,0:15:555:0:0:0,-4.51545,-48.6974	1/1:32:0,32:0:0:32:1184:-103.482,-9.63296,0	1/1:12:0,12:0:0:12:420:-37.0507,-3.61236,0	1/1:25:0,25:0:0:25:889:-77.9696,-7.52575,0	0/0:10:10,0:10:358:0:0:0,-3.0103,-31.5931	0/0:1:1,0:1:37:0:0:0,-0.30103,-3.58069	0/0:11:11,0:11:407:0:0:0,-3.31133,-35.8069	0/0:34:34,0:34:1246:0:0:0,-10.235,-108.944	0/0:10:10,0:10:370:0:0:0,-3.0103,-32.5843
chr01	591579	.	C	T	6259.06	.	AB=0.508475;ABP=3.0471;AC=7;AF=0.0744681;AN=94;AO=293;CIGAR=1X;DP=2906;DPB=2906;DPRA=1.34427;EPP=639.252;EPPR=5677.07;GTI=1;LEN=1;MEANALT=1;MQM=41.9863;MQMR=41.9946;NS=47;NUMALT=1;ODDS=0.0296209;PAIRED=0.996587;PAIREDR=0.997704;PAO=0;PQA=0;PQR=0;PRO=0;QA=10769;QR=96237;RO=2613;RPL=293;RPP=639.252;RPPR=5677.07;RPR=0;RUN=1;SAF=0;SAP=639.252;SAR=293;SRF=0;SRP=5677.07;SRR=2613;TYPE=snp;technology.ILL…	ANN=T|upstream_gene_variant|MODIFIER|MELO3C018484.2.1-gene|maker-chr01-exonerate_est2genome-gene-5.36|transcript|maker-chr01-exonerate_est2genome-gene-5.36-mRNA-1|protein_coding||c.-4474G>A|||||4319|,T|upstream_gene_variant|MODIFIER|MELO3C018486.2.1-gene|maker-chr01-exonerate_est2genome-gene-5.37|transcript|maker-chr01-exonerate_est2genome-gene-5.37-mRNA-1|protein_coding||c.-1892G>A|||||1892|,T|d…	GT:DP:AD:RO:QR:AO:QA:GL	0/0:131:131,0:131:4835:0:0:0,-39.4349,-421.54	0/0:70:70,0:70:2578:0:0:0,-21.0721,-224.96	0/0:91:91,0:91:3355:0:0:0,-27.3937,-292.635	0/0:103:103,0:103:3799:0:0:0,-31.0061,-331.307	0/0:44:44,0:44:1616:0:0:0,-13.2453,-141.171	0/0:81:81,0:81:2997:0:0:0,-24.3834,-261.39	1/1:109:0,109:0:0:109:4021:-350.642,-32.8123,0	0/1:59:29,30:29:1073:30:1086:-77.2049,0,-76.0533	0/0:52:52,0:52:1924:0:0:0,-15.6536,-167.934	0/0:113:113,0:113:4157:0:0:0,-34.0164,-362.552	0/0:24:24,0:24:864:0:0:0,-7.22472,-75.7313	0/0:13:13,0:13:481:0:0:0,-3.91339,-42.2521	0/0:62:62,0:62:2270:0:0:0,-18.6639,-198.145	0/0:51:51,0:51:1863:0:0:0,-15.3525,-162.747	0/0:30:30,0:30:1098:0:0:0,-9.0309,-96.0527	0/0:64:64,0:64:2368:0:0:0,-19.2659,-206.606	0/0:78:78,0:78:2874:0:0:0,-23.4803,-250.741	0/0:18:18,0:18:666:0:0:0,-5.41854,-58.3652	0/0:3:3,0:3:111:0:0:0,-0.90309,-10.0259	0/0:94:94,0:94:3442:0:0:0,-28.2968,-300.34	0/0:36:36,0:36:1320:0:0:0,-10.8371,-115.389	0/0:78:78,0:78:2886:0:0:0,-23.4803,-251.722	0/0:33:33,0:33:1221:0:0:0,-9.93399,-106.653	0/0:40:40,0:40:1468:0:0:0,-12.0412,-128.28	0/0:50:50,0:50:1838:0:0:0,-15.0515,-160.455	0/0:21:21,0:21:777:0:0:0,-6.32163,-68.0331	0/0:56:56,0:56:2072:0:0:0,-16.8577,-180.825	0/0:95:95,0:95:3491:0:0:0,-28.5978,-304.544	0/0:85:85,0:85:3145:0:0:0,-25.5875,-274.281	0/0:46:46,0:46:1702:0:0:0,-13.8474,-148.599	0/0:10:10,0:10:370:0:0:0,-3.0103,-32.5843	1/1:129:1,128:1:37:128:4724:-408.292,-35.2522,0	0/0:113:113,0:113:4133:0:0:0,-34.0164,-360.589	0/0:82:82,0:82:3022:0:0:0,-24.6845,-263.631	0/0:134:134,0:134:4934:0:0:0,-40.338,-430.176	0/0:68:68,0:68:2516:0:0:0,-20.47,-219.496	0/0:5:5,0:5:185:0:0:0,-1.50515,-16.4712	0/0:36:36,0:36:1332:0:0:0,-10.8371,-116.321	0/0:131:131,0:131:4835:0:0:0,-39.4349,-421.536	1/1:26:0,26:0:0:26:938:-82.1772,-7.82678,0
chr01	596563	.	T	C	50631.0	.	AB=0.505587;ABP=3.10735;AC=13;AF=0.138298;AN=94;AO=1822;CIGAR=1X;DP=11806;DPB=11806;DPRA=0.99247;EPP=3950.75;EPPR=21641.7;GTI=0;LEN=1;MEANALT=1.1;MQM=41.9967;MQMR=41.995;NS=47;NUMALT=1;ODDS=13.2751;PAIRED=0.998902;PAIREDR=0.999299;PAO=0;PQA=0;PQR=0;PRO=0;QA=66909;QR=366933;RO=9981;RPL=719;RPP=178.749;RPPR=600.355;RPR=1103;RUN=1;SAF=720;SAP=176.924;SAR=1102;SRF=4160;SRP=603.243;SRR=5821;TYPE=snp;t…	ANN=C|synonymous_variant|LOW|MELO3C018488.2.1-gene|maker-chr01-exonerate_est2genome-gene-6.8|transcript|maker-chr01-exonerate_est2genome-gene-6.8-mRNA-1|protein_coding|1/2|c.618A>G|p.Gly206Gly|695/1686|618/1473|206/490||,C|downstream_gene_variant|MODIFIER|MELO3C018487.2.1-gene|maker-chr01-exonerate_est2genome-gene-6.0|transcript|maker-chr01-exonerate_est2genome-gene-6.0-mRNA-1|protein_coding||c.*…	GT:DP:AD:RO:QR:AO:QA:GL	0/0:471:471,0:471:17379:0:0:0,-141.785,-1514.19	1/1:174:2,172:2:74:172:6288:-541.62,-45.5759,0	1/1:319:0,319:0:0:319:11778:-1026.32,-96.0286,0	0/0:443:443,0:443:16283:0:0:0,-133.356,-1419.1	0/0:129:129,0:129:4725:0:0:0,-38.8329,-412.151	0/0:319:319,0:319:11767:0:0:0,-96.0286,-1025.43	1/1:286:0,285:0:0:285:10437:-909.794,-85.7936,0	0/1:358:177,181:177:6453:181:6633:-470.68,0,-455.146	0/0:309:309,0:309:11361:0:0:0,-93.0183,-990.264	0/0:423:421,0:421:15517:0:0:0,-126.734,-1351.77	0/0:102:102,0:102:3702:0:0:0,-30.7051,-323.177	0/0:93:93,0:93:3405:0:0:0,-27.9958,-297.117	0/0:176:176,0:176:6452:0:0:0,-52.9813,-562.635	0/0:294:294,0:294:10794:0:0:0,-88.5028,-940.892	0/0:234:234,0:234:8574:0:0:0,-70.441,-747.53	0/0:172:172,0:172:6340:0:0:0,-51.7772,-552.687	0/0:321:321,0:321:11757:0:0:0,-96.6306,-1024.91	0/0:120:120,0:120:4416:0:0:0,-36.1236,-385.11	0/0:138:138,0:138:5106:0:0:0,-41.5421,-445.08	0/0:234:234,0:234:8646:0:0:0,-70.441,-753.471	0/0:114:114,0:114:4194:0:0:0,-34.3174,-365.723	0/0:185:185,0:185:6821:0:0:0,-55.6905,-594.375	0/0:282:282,0:282:10386:0:0:0,-84.8905,-905.214	0/0:149:149,0:149:5465:0:0:0,-44.8535,-476.604	0/0:156:156,0:156:5760:0:0:0,-46.9607,-502.106	0/0:161:161,0:161:5897:0:0:0,-48.4658,-514.244	0/0:281:281,0:281:10349:0:0:0,-84.5894,-901.992	0/0:280:280,0:280:10264:0:0:0,-84.2884,-894.842	0/0:319:319,0:319:11707:0:0:0,-96.0286,-1020.53	0/0:250:250,0:250:9214:0:0:0,-75.2575,-803.071	0/0:107:107,0:107:3899:0:0:0,-32.2102,-340.22	1/1:310:0,310:0:0:310:11404:-994.005,-93.3193,0	0/0:267:267,0:267:9843:0:0:0,-80.375,-857.753	1/1:303:0,303:0:0:303:11153:-972.031,-91.2121,0	0/0:502:502,0:502:18442:0:0:0,-151.117,-1607.33	0/0:222:216,6:216:7944:6:222:0,-47.1349,-672.827	0/0:48:47,1:47:1703:1:37:0,-10.9258,-145.35	0/0:219:219,0:219:8055:0:0:0,-65.9256,-702.137	0/0:452:452,0:452:16604:0:0:0,-136.066,-1447.02	1/1:243:0,243:0:0:243:8883:-774.628,-73.1503,0
chr01	596687	.	C	T	4521.77	.	AB=0;ABP=0;AC=2;AF=0.0212766;AN=94;AO=213;CIGAR=1X;DP=6895;DPB=6895;DPRA=1.24315;EPP=465.534;EPPR=14501.9;GTI=0;LEN=1;MEANALT=1;MQM=41.9906;MQMR=41.9955;NS=47;NUMALT=1;ODDS=24.0088;PAIRED=0.995305;PAIREDR=0.998802;PAO=0;PQA=0;PQR=0;PRO=0;QA=7821;QR=245840;RO=6677;RPL=213;RPP=465.534;RPPR=14501.9;RPR=0;RUN=1;SAF=0;SAP=465.534;SAR=213;SRF=0;SRP=14501.9;SRR=6677;TYPE=snp;technology.ILLUMINA=1;	ANN=T|missense_variant|MODERATE|MELO3C018488.2.1-gene|maker-chr01-exonerate_est2genome-gene-6.8|transcript|maker-chr01-exonerate_est2genome-gene-6.8-mRNA-1|protein_coding|1/2|c.494G>A|p.Gly165Asp|571/1686|494/1473|165/490||,T|downstream_gene_variant|MODIFIER|MELO3C018487.2.1-gene|maker-chr01-exonerate_est2genome-gene-6.0|transcript|maker-chr01-exonerate_est2genome-gene-6.0-mRNA-1|protein_coding||…	GT:DP:AD:RO:QR:AO:QA:GL	0/0:234:234,0:234:8622:0:0:0,-70.441,-751.509	0/0:120:120,0:120:4404:0:0:0,-36.1236,-384.077	0/0:159:159,0:159:5883:0:0:0,-47.8638,-512.755	0/0:219:218,1:218:8030:1:37:0,-62.3449,-696.366	0/0:85:85,0:85:3133:0:0:0,-25.5875,-273.299	0/0:159:159,0:159:5871:0:0:0,-47.8638,-511.774	0/0:142:142,0:142:5233:0:0:0,-42.7463,-456.194	0/0:228:226,0:226:8338:0:0:0,-68.0328,-726.33	0/0:154:154,0:154:5674:0:0:0,-46.3586,-494.68	0/0:210:209,1:209:7685:1:37:0,-59.6356,-666.33	0/0:76:75,1:75:2763:1:37:0,-19.2976,-237.492	0/0:72:72,0:72:2628:0:0:0,-21.6742,-229.441	0/0:110:110,0:110:4070:0:0:0,-33.1133,-354.846	0/0:195:195,0:195:7155:0:0:0,-58.7008,-623.86	0/0:118:118,0:118:4306:0:0:0,-35.5215,-375.67	0/0:111:111,0:111:4107:0:0:0,-33.4143,-358.069	0/0:186:186,0:186:6846:0:0:0,-55.9916,-596.771	0/0:76:76,0:76:2788:0:0:0,-22.8783,-243.314	0/0:94:94,0:94:3478:0:0:0,-28.2968,-303.284	0/0:142:142,0:142:5230:0:0:0,-42.7463,-456.008	0/0:74:74,0:74:2714:0:0:0,-22.2762,-236.868	0/0:92:92,0:92:3380:0:0:0,-27.6948,-294.773	0/0:197:197,0:197:7289:0:0:0,-59.3029,-635.214	0/0:97:97,0:97:3589:0:0:0,-29.1999,-312.952	0/0:77:77,0:77:2849:0:0:0,-23.1793,-248.5	0/0:112:111,0:111:4095:0:0:0,-33.4143,-356.678	0/0:138:137,1:137:5009:1:37:0,-37.9614,-433.371	0/0:140:140,0:140:5156:0:0:0,-42.1442,-449.511	0/0:159:159,0:159:5871:0:0:0,-47.8638,-511.774	0/0:158:157,1:157:5773:1:37:0,-43.982,-499.786	0/0:78:78,0:78:2838:0:0:0,-23.4803,-247.791	0/0:188:188,0:188:6932:0:0:0,-56.5936,-604.245	0/0:152:152,0:152:5600:0:0:0,-45.7566,-488.234	1/1:206:1,205:1:37:205:7525:-652.459,-58.4315,0	0/0:250:248,2:248:9104:2:74:0,-68.4542,-786.88	0/0:134:134,0:134:4958:0:0:0,-40.338,-432.189	0/0:41:41,0:41:1469:0:0:0,-12.3422,-128.502	0/0:137:137,0:137:5045:0:0:0,-41.2411,-439.843	0/0:272:272,0:272:10004:0:0:0,-81.8802,-872.003	0/0:167:167,0:167:6167:0:0:0,-50.272,-537.555
chr01	633066	.	A	G	176903.0	.	AB=0.465086;ABP=11.0468;AC=44;AF=0.468085;AN=94;AO=6217;CIGAR=1X;DP=12931;DPB=12931;DPRA=1.05568;EPP=3.11124;EPPR=3.21265;GTI=0;LEN=1;MEANALT=1.03704;MQM=41.9881;MQMR=41.9961;NS=47;NUMALT=1;ODDS=56.5787;PAIRED=0.998552;PAIREDR=0.997614;PAO=0;PQA=0;PQR=0;PRO=0;QA=228558;QR=240203;RO=6707;RPL=0;RPP=13503.1;RPPR=14567.1;RPR=6217;RUN=1;SAF=3100;SAP=3.11124;SAR=3117;SRF=3341;SRP=3.21265;SRR=3366;TYPE=…	ANN=G|synonymous_variant|LOW|MELO3C018492.2.1-gene|maker-chr01-exonerate_est2genome-gene-6.4|transcript|maker-chr01-exonerate_est2genome-gene-6.4-mRNA-1|protein_coding|4/5|c.477A>G|p.Ala159Ala|696/1570|477/1071|159/356||,G|downstream_gene_variant|MODIFIER|MELO3C018493.2.1-gene|maker-chr01-exonerate_est2genome-gene-6.10|transcript|maker-chr01-exonerate_est2genome-gene-6.10-mRNA-1|protein_coding||c…	GT:DP:AD:RO:QR:AO:QA:GL	1/1:225:4,221:4:148:221:8113:-694.049,-54.4832,0	0/0:224:222,0:222:7950:0:0:0,-66.8287,-693.844	0/0:220:220,0:220:7708:0:0:0,-66.2266,-673.97	0/0:421:421,0:421:15205:0:0:0,-126.734,-1326.48	0/0:171:165,6:165:5853:6:222:0,-31.7823,-491.796	1/1:250:0,250:0:0:250:9202:-802.09,-75.2575,0	0/0:299:299,0:299:10691:0:0:0,-90.008,-933.521	0/1:450:248,202:248:8756:202:7389:-508.909,0,-629.778	1/1:374:0,374:0:0:374:13790:-1201.7,-112.585,0	1/1:361:3,358:3:99:358:13186:-1140.14,-99.6625,0	0/0:205:203,2:203:7331:2:74:0,-54.9078,-633.034	0/0:170:170,0:170:6110:0:0:0,-51.1751,-533.489	1/1:196:0,196:0:0:196:7215:-628.91,-59.0019,0	1/1:353:0,353:0:0:353:12953:-1129.12,-106.264,0	0/0:176:176,0:176:6356:0:0:0,-52.9813,-554.684	0/0:356:356,0:356:12716:0:0:0,-107.167,-1110.19	0/0:391:391,0:391:13927:0:0:0,-117.703,-1216.28	1/1:175:0,175:0:0:175:6364:-555.162,-52.6803,0	0/0:259:259,0:259:9247:0:0:0,-77.9668,-807.556	1/1:190:0,190:0:0:190:6982:-608.732,-57.1957,0	0/0:154:154,0:154:5422:0:0:0,-46.3586,-474.078	0/0:122:122,0:122:4430:0:0:0,-36.7257,-386.598	1/1:290:1,289:1:37:289:10645:-924.089,-83.718,0	1/1:132:0,132:0:0:132:4860:-423.627,-39.736,0	1/1:176:0,176:0:0:176:6430:-560.675,-52.9813,0	0/0:277:275,2:275:9959:2:74:0,-76.582,-862.123	1/1:191:0,191:0:0:191:6991:-609.63,-57.4967,0	0/0:224:224,0:224:8012:0:0:0,-67.4307,-699.667	0/1:309:158,151:158:5594:151:5564:-392.082,0,-395.913	0/0:289:289,0:289:10333:0:0:0,-86.9977,-902.275	1/1:186:0,186:0:0:186:6846:-596.823,-55.9916,0	1/1:257:0,257:0:0:257:9473:-825.629,-77.3647,0	0/0:243:243,0:243:8739:0:0:0,-73.1503,-762.859	1/1:333:1,332:1:37:332:12195:-1059.28,-96.6623,0	1/1:359:0,357:0:0:357:13125:-1143.6,-107.468,0	0/0:323:322,1:322:11578:1:37:0,-93.652,-1007	0/0:97:97,0:97:3505:0:0:0,-29.1999,-306.082	0/0:302:302,0:302:10802:0:0:0,-90.9111,-943.188	0/0:492:489,0:489:17433:0:0:0,-147.204,-1521.92	1/1:468:0,468:0:0:468:17232:-1501.58,-140.882,0
chr01	662497	.	C	G	84610.1	.	AB=0.468912;ABP=6.25063;AC=60;AF=0.638298;AN=94;AO=3793;CIGAR=1X;DP=6007;DPB=6007;DPRA=1.09638;EPP=8239.41;EPPR=4808.48;GTI=0;LEN=1;MEANALT=1.02857;MQM=41.7717;MQMR=41.9973;NS=47;NUMALT=1;ODDS=14.1231;PAIRED=0.998418;PAIREDR=0.998192;PAO=0;PQA=0;PQR=0;PRO=0;QA=138886;QR=81449;RO=2213;RPL=0;RPP=8239.41;RPPR=4808.48;RPR=3793;RUN=1;SAF=3793;SAP=8239.41;SAR=0;SRF=2213;SRP=4808.48;SRR=0;TYPE=snp;techn…	ANN=G|intergenic_region|MODIFIER|MELO3C018495.2.1-gene-MELO3C018496.2.1-gene|maker-chr01-exonerate_est2genome-gene-6.5-maker-chr01-exonerate_est2genome-gene-6.12|intergenic_region|maker-chr01-exonerate_est2genome-gene-6.5-maker-chr01-exonerate_est2genome-gene-6.12|||n.662497C>G||||||	GT:DP:AD:RO:QR:AO:QA:GL	0/0:143:138,5:138:5058:5:185:0,-26.5761,-424.684	0/0:84:84,0:84:3108:0:0:0,-25.2865,-271.058	0/0:135:135,0:135:4983:0:0:0,-40.639,-434.431	1/1:136:0,136:0:0:136:4960:-431.766,-40.9401,0	0/0:90:87,3:87:3195:3:111:0,-17.0668,-268.728	0/0:184:184,0:184:6784:0:0:0,-55.3895,-591.358	1/1:149:0,149:0:0:149:5441:-473.712,-44.8535,0	0/1:216:114,102:114:4170:102:3714:-258.467,0,-298.789	1/1:159:0,159:0:0:159:5767:-502.306,-47.8638,0	1/1:195:0,195:0:0:195:7176:-624.394,-58.7009,0	1/1:75:2,73:2:74:73:2677:-226.328,-15.7739,0	0/0:48:48,0:48:1764:0:0:0,-14.4494,-154.061	1/1:96:0,96:0:0:96:3503:-305.146,-28.8989,0	1/1:116:0,116:0:0:116:4256:-370.415,-34.9195,0	0/0:93:93,0:93:3441:0:0:0,-27.9958,-300.062	1/1:126:0,125:0:0:125:4601:-400.454,-37.6288,0	1/1:131:0,131:0:0:131:4770:-415.318,-39.4349,0	1/1:94:0,94:0:0:94:3439:-299.3,-28.2968,0	1/1:64:0,64:0:0:64:2344:-204.281,-19.2659,0	1/1:89:0,89:0:0:89:3269:-284.642,-26.7917,0	0/0:68:68,0:68:2492:0:0:0,-20.47,-217.532	0/0:78:78,0:78:2874:0:0:0,-23.4803,-250.741	1/1:133:0,133:0:0:133:4884:-425.108,-40.037,0	1/1:41:0,41:0:0:41:1493:-130.417,-12.3422,0	1/1:92:0,92:0:0:92:3380:-294.413,-27.6948,0	1/1:63:0,63:0:0:63:2271:-198.254,-18.9649,0	1/1:131:0,131:0:0:131:4814:-419.061,-39.4349,0	1/1:155:0,155:0:0:155:5726:-498.263,-46.6597,0	0/1:170:91,79:91:3343:79:2911:-202.222,0,-240.478	0/0:123:123,0:123:4539:0:0:0,-37.0267,-395.759	1/1:83:0,83:0:0:83:3059:-266.545,-24.9855,0	1/1:157:0,157:0:0:157:5725:-498.26,-47.2617,0	1/1:125:0,125:0:0:125:4601:-400.709,-37.6288,0	0/0:184:184,0:184:6772:0:0:0,-55.3895,-590.378	0/0:231:231,0:231:8463:0:0:0,-69.5379,-737.918	0/0:176:176,0:176:6488:0:0:0,-52.9813,-565.573	0/0:27:27,0:27:999:0:0:0,-8.12781,-87.3688	1/1:123:0,123:0:0:123:4503:-391.838,-37.0267,0	0/0:208:207,1:207:7635:1:37:0,-59.0335,-661.898	1/1:211:0,211:0:0:211:7731:-673.362,-63.5173,0
chr01	662525	.	A	G	4797.78	.	AB=0;ABP=0;AC=4;AF=0.0425532;AN=94;AO=220;CIGAR=1X;DP=6052;DPB=6052;DPRA=0.945;EPP=480.734;EPPR=12664.9;GTI=0;LEN=1;MEANALT=1.2;MQM=41.9727;MQMR=41.845;NS=47;NUMALT=1;ODDS=42.3564;PAIRED=0.995455;PAIREDR=0.998457;PAO=0;PQA=0;PQR=0;PRO=0;QA=8079;QR=213587;RO=5831;RPL=0;RPP=480.734;RPPR=12664.9;RPR=220;RUN=1;SAF=220;SAP=480.734;SAR=0;SRF=5831;SRP=12664.9;SRR=0;TYPE=snp;technology.ILLUMINA=1;	ANN=G|intergenic_region|MODIFIER|MELO3C018495.2.1-gene-MELO3C018496.2.1-gene|maker-chr01-exonerate_est2genome-gene-6.5-maker-chr01-exonerate_est2genome-gene-6.12|intergenic_region|maker-chr01-exonerate_est2genome-gene-6.5-maker-chr01-exonerate_est2genome-gene-6.12|||n.662525A>G||||||	GT:DP:AD:RO:QR:AO:QA:GL	0/0:144:144,0:144:5316:0:0:0,-43.3483,-463.434	1/1:84:0,84:0:0:84:3095:-269.988,-25.2865,0	1/1:134:0,133:0:0:133:4873:-424.802,-40.037,0	0/0:137:137,0:137:5057:0:0:0,-41.2411,-439.847	0/0:90:90,0:90:3306:0:0:0,-27.0927,-288.328	0/0:187:187,0:187:6895:0:0:0,-56.2926,-601.026	0/0:152:152,0:152:5600:0:0:0,-45.7566,-487.201	0/0:219:219,0:219:8007:0:0:0,-65.9256,-697.541	0/0:158:158,0:158:5810:0:0:0,-47.5627,-505.612	0/0:197:197,0:197:7181:0:0:0,-59.3029,-625.504	0/0:76:76,0:76:2812:0:0:0,-22.8783,-244.763	0/0:50:50,0:50:1838:0:0:0,-15.0515,-160.507	0/0:97:97,0:97:3565:0:0:0,-29.1999,-310.321	0/0:115:114,1:114:4170:1:37:0,-31.0949,-359.611	0/0:92:92,0:92:3392:0:0:0,-27.6948,-295.858	0/0:126:126,0:126:4590:0:0:0,-37.9298,-400.204	0/0:135:135,0:135:4911:0:0:0,-40.639,-427.558	0/0:96:96,0:96:3516:0:0:0,-28.8989,-305.906	0/0:65:65,0:65:2369:0:0:0,-19.5669,-206.518	0/0:90:90,0:90:3306:0:0:0,-27.0927,-287.865	0/0:69:69,0:69:2529:0:0:0,-20.7711,-220.755	0/0:80:80,0:80:2912:0:0:0,-24.0824,-254.19	0/0:133:133,0:133:4861:0:0:0,-40.037,-423.182	0/0:42:42,0:42:1554:0:0:0,-12.6433,-135.554	0/0:95:95,0:95:3491:0:0:0,-28.5978,-304.03	0/0:64:64,0:64:2332:0:0:0,-19.2659,-203.342	0/0:131:131,0:131:4799:0:0:0,-39.4349,-417.774	0/0:154:153,1:153:5613:1:37:0,-42.835,-485.093	0/0:172:172,0:172:6208:0:0:0,-51.7772,-541.378	0/0:123:123,0:123:4527:0:0:0,-37.0267,-394.778	0/0:85:85,0:85:3085:0:0:0,-25.5875,-269.06	0/0:158:158,0:158:5798:0:0:0,-47.5627,-504.425	0/0:125:124,1:124:4528:1:37:0,-34.1052,-391.071	0/0:187:187,0:187:6871:0:0:0,-56.2926,-599.065	0/0:232:232,0:232:8512:0:0:0,-69.839,-742.121	0/0:177:177,0:177:6501:0:0:0,-53.2823,-566.787	0/0:27:27,0:27:999:0:0:0,-8.12781,-87.3688	0/0:123:123,0:123:4515:0:0:0,-37.0267,-392.867	0/0:210:210,0:210:7722:0:0:0,-63.2163,-673.185	0/0:215:215,0:215:7835:0:0:0,-64.7214,-682.432
chr01	662532	.	T	C	85216.5	.	AB=0.475325;ABP=5.04641;AC=60;AF=0.638298;AN=94;AO=3805;CIGAR=1X;DP=6024;DPB=6024;DPRA=1.09243;EPP=8265.46;EPPR=4821.51;GTI=0;LEN=1;MEANALT=1;MQM=41.7666;MQMR=41.9982;NS=47;NUMALT=1;ODDS=14.1038;PAIRED=0.998423;PAIREDR=0.998197;PAO=0;PQA=0;PQR=0;PRO=0;QA=139729;QR=81407;RO=2219;RPL=0;RPP=8265.46;RPPR=4821.51;RPR=3805;RUN=1;SAF=3805;SAP=8265.46;SAR=0;SRF=2219;SRP=4821.51;SRR=0;TYPE=snp;technology.…	ANN=C|intergenic_region|MODIFIER|MELO3C018495.2.1-gene-MELO3C018496.2.1-gene|maker-chr01-exonerate_est2genome-gene-6.5-maker-chr01-exonerate_est2genome-gene-6.12|intergenic_region|maker-chr01-exonerate_est2genome-gene-6.5-maker-chr01-exonerate_est2genome-gene-6.12|||n.662532T>C||||||	GT:DP:AD:RO:QR:AO:QA:GL	0/0:145:140,5:140:5132:5:185:0,-27.1782,-431.129	0/0:84:84,0:84:3072:0:0:0,-25.2865,-268.113	0/0:133:133,0:133:4849:0:0:0,-40.037,-423.08	1/1:134:0,134:0:0:134:4910:-427.335,-40.338,0	0/0:90:87,3:87:3207:3:111:0,-17.0668,-269.663	0/0:186:186,0:186:6822:0:0:0,-55.9916,-594.861	1/1:152:0,152:0:0:152:5581:-485.675,-45.7566,0	0/1:217:113,104:113:4133:104:3802:-265.704,0,-295.266	1/1:157:0,157:0:0:157:5809:-505.333,-47.2617,0	1/1:195:0,195:0:0:195:7148:-622.392,-58.7009,0	1/1:76:1,75:1:37:75:2775:-237.959,-19.2976,0	0/0:50:50,0:50:1838:0:0:0,-15.0515,-160.507	1/1:96:0,96:0:0:96:3540:-308.079,-28.8989,0	1/1:115:0,115:0:0:115:4210:-366.526,-34.6185,0	0/0:93:93,0:93:3417:0:0:0,-27.9958,-298.099	1/1:126:1,125:1:37:125:4580:-395.531,-34.3491,0	1/1:133:0,133:0:0:133:4885:-425.14,-40.037,0	1/1:96:0,96:0:0:96:3504:-304.972,-28.8989,0	1/1:66:0,66:0:0:66:2418:-210.675,-19.868,0	1/1:89:0,89:0:0:89:3244:-282.639,-26.7917,0	0/0:69:69,0:69:2541:0:0:0,-20.7711,-221.737	0/0:78:78,0:78:2850:0:0:0,-23.4803,-248.777	1/1:133:0,133:0:0:133:4849:-422.253,-40.037,0	1/1:42:0,42:0:0:42:1541:-134.53,-12.6433,0	1/1:94:0,94:0:0:94:3430:-298.844,-28.2968,0	1/1:63:0,63:0:0:63:2319:-202.041,-18.9649,0	1/1:130:0,130:0:0:130:4798:-417.495,-39.1339,0	1/1:157:0,157:0:0:157:5788:-503.723,-47.2617,0	0/1:168:89,79:89:3281:79:2902:-202.148,0,-235.617	0/0:125:125,0:125:4601:0:0:0,-37.6287,-401.223	1/1:85:0,85:0:0:85:3117:-271.715,-25.5876,0	1/1:157:0,157:0:0:157:5785:-503.165,-47.2617,0	1/1:125:0,125:0:0:125:4625:-402.671,-37.6288,0	0/0:185:185,0:185:6821:0:0:0,-55.6905,-594.581	0/0:233:233,0:233:8489:0:0:0,-70.14,-740.44	0/0:176:176,0:176:6452:0:0:0,-52.9813,-562.635	0/0:27:27,0:27:999:0:0:0,-8.12781,-87.3688	1/1:122:0,122:0:0:122:4478:-389.648,-36.7257,0	0/0:211:210,1:210:7746:1:37:0,-59.9366,-671.566	1/1:212:0,212:0:0:212:7796:-678.602,-63.8184,0
chr01	662598	.	C	T	4113.22	.	AB=0;ABP=0;AC=2;AF=0.0212766;AN=94;AO=189;CIGAR=1X;DP=6017;DPB=6017;DPRA=1.59799;EPP=413.419;EPPR=12630.1;GTI=0;LEN=1;MEANALT=1;MQM=42;MQMR=41.8473;NS=47;NUMALT=1;ODDS=11.2257;PAIRED=0.994709;PAIREDR=0.998455;PAO=0;PQA=0;PQR=0;PRO=0;QA=6879;QR=213823;RO=5827;RPL=189;RPP=413.419;RPPR=12612.8;RPR=0;RUN=1;SAF=189;SAP=413.419;SAR=0;SRF=5825;SRP=12638.8;SRR=2;TYPE=snp;technology.ILLUMINA=1;	ANN=T|intergenic_region|MODIFIER|MELO3C018495.2.1-gene-MELO3C018496.2.1-gene|maker-chr01-exonerate_est2genome-gene-6.5-maker-chr01-exonerate_est2genome-gene-6.12|intergenic_region|maker-chr01-exonerate_est2genome-gene-6.5-maker-chr01-exonerate_est2genome-gene-6.12|||n.662598C>T||||||	GT:DP:AD:RO:QR:AO:QA:GL	0/0:142:141,0:141:5169:0:0:0,-42.4452,-450.465	0/0:86:86,0:86:3170:0:0:0,-25.8886,-276.522	0/0:131:131,0:131:4811:0:0:0,-39.4349,-419.578	0/0:133:133,0:133:4897:0:0:0,-40.037,-426.126	0/0:90:90,0:90:3306:0:0:0,-27.0927,-288.328	0/0:185:185,0:185:6833:0:0:0,-55.6905,-595.562	0/0:151:151,0:151:5527:0:0:0,-45.4555,-481.083	0/0:218:218,0:218:7958:0:0:0,-65.6245,-693.432	0/0:154:154,0:154:5674:0:0:0,-46.3586,-493.75	0/0:196:196,0:196:7228:0:0:0,-59.0019,-629.053	0/0:75:75,0:75:2751:0:0:0,-22.5772,-239.576	0/0:49:49,0:49:1813:0:0:0,-14.7505,-158.266	0/0:97:97,0:97:3541:0:0:0,-29.1999,-308.358	0/0:114:114,0:114:4194:0:0:0,-34.3174,-364.951	0/0:93:93,0:93:3381:0:0:0,-27.9958,-295.154	0/0:126:126,0:126:4614:0:0:0,-37.9298,-402.072	0/0:133:133,0:133:4849:0:0:0,-40.037,-422.192	0/0:96:96,0:96:3552:0:0:0,-28.8989,-308.804	0/0:65:65,0:65:2345:0:0:0,-19.5669,-204.507	0/0:90:90,0:90:3294:0:0:0,-27.0927,-286.883	0/0:67:67,0:67:2467:0:0:0,-20.169,-215.292	0/0:79:79,0:79:2887:0:0:0,-23.7814,-251.996	0/0:131:131,0:131:4811:0:0:0,-39.4349,-418.798	0/0:41:41,0:41:1505:0:0:0,-12.3422,-131.348	0/0:95:95,0:95:3479:0:0:0,-28.5978,-302.997	0/0:64:64,0:64:2332:0:0:0,-19.2659,-203.248	0/0:129:129,0:129:4725:0:0:0,-38.8329,-411.376	0/0:155:155,0:155:5723:0:0:0,-46.6596,-498.009	0/0:168:168,0:168:6180:0:0:0,-50.573,-538.25	0/0:126:126,0:126:4614:0:0:0,-37.9298,-402.484	0/0:85:85,0:85:3145:0:0:0,-25.5875,-273.921	0/0:158:158,0:158:5810:0:0:0,-47.5627,-505.406	0/0:126:126,0:126:4626:0:0:0,-37.9298,-402.946	1/1:188:0,188:0:0:188:6854:-597.968,-56.5936,0	0/0:232:232,0:232:8500:0:0:0,-69.839,-741.141	0/0:177:177,0:177:6465:0:0:0,-53.2823,-563.891	0/0:26:26,0:26:962:0:0:0,-7.82678,-84.1462	0/0:121:121,0:121:4429:0:0:0,-36.4246,-385.44	0/0:211:210,1:210:7662:1:25:0,-61.0259,-665.789	0/0:213:213,0:213:7833:0:0:0,-64.1194,-681.923
chr01	662603	.	T	A	84013.5	.	AB=0.485333;ABP=3.71096;AC=60;AF=0.638298;AN=94;AO=3792;CIGAR=1X;DP=5890;DPB=5890;DPRA=1.15191;EPP=8228.55;EPPR=4526.2;GTI=0;LEN=1;MEANALT=1.17143;MQM=41.7642;MQMR=41.9962;NS=47;NUMALT=1;ODDS=9.08139;PAIRED=0.998681;PAIREDR=0.998087;PAO=0;PQA=0;PQR=0;PRO=0;QA=137992;QR=74271;RO=2091;RPL=3790;RPP=8219.87;RPPR=4517.54;RPR=2;RUN=1;SAF=3791;SAP=8228.55;SAR=1;SRF=2090;SRP=4534.88;SRR=1;TYPE=snp;techno…	ANN=A|intergenic_region|MODIFIER|MELO3C018495.2.1-gene-MELO3C018496.2.1-gene|maker-chr01-exonerate_est2genome-gene-6.5-maker-chr01-exonerate_est2genome-gene-6.12|intergenic_region|maker-chr01-exonerate_est2genome-gene-6.5-maker-chr01-exonerate_est2genome-gene-6.12|||n.662603T>A||||||	GT:DP:AD:RO:QR:AO:QA:GL	0/0:136:131,5:131:4715:5:185:0,-24.4689,-395.258	0/0:81:81,0:81:2877:0:0:0,-24.3834,-251.574	0/0:122:122,0:122:4394:0:0:0,-36.7257,-383.706	1/1:133:0,133:0:0:133:4800:-418.236,-40.037,0	0/0:87:84,3:84:2964:3:111:0,-16.1637,-249.15	0/0:172:171,0:171:6003:0:0:0,-51.4761,-524.582	1/1:152:0,152:0:0:152:5498:-478.89,-45.7566,0	0/1:210:106,104:106:3730:104:3800:-267.546,0,-263.038	1/1:158:0,157:0:0:157:5712:-497.086,-47.2617,0	1/1:192:0,192:0:0:192:6963:-606.668,-57.7978,0	1/1:75:1,74:1:37:74:2673:-229.429,-18.9966,0	0/0:45:45,0:45:1617:0:0:0,-13.5463,-141.445	1/1:94:0,93:0:0:93:3389:-294.805,-27.9958,0	1/1:115:0,115:0:0:115:4174:-363.625,-34.6185,0	0/0:90:90,0:90:3162:0:0:0,-27.0927,-276.653	1/1:126:0,126:0:0:126:4568:-398.364,-37.9298,0	1/1:134:0,134:0:0:134:4832:-421.029,-40.338,0	1/1:96:0,96:0:0:96:3480:-302.962,-28.8989,0	1/1:65:0,65:0:0:65:2405:-209.417,-19.567,0	1/1:88:1,87:1:37:87:3183:-273.682,-22.91,0	0/0:65:65,0:65:2261:0:0:0,-19.5669,-198.044	0/0:73:73,0:73:2569:0:0:0,-21.9752,-224.758	1/1:133:0,133:0:0:133:4858:-422.969,-40.037,0	1/1:42:0,42:0:0:42:1545:-134.834,-12.6433,0	1/1:95:1,94:1:37:94:3441:-296.153,-25.0172,0	1/1:64:0,64:0:0:64:2282:-199.239,-19.2659,0	1/1:131:0,131:0:0:131:4835:-420.717,-39.4349,0	1/1:157:0,157:0:0:157:5679:-494.758,-47.2617,0	0/1:165:86,78:86:3086:78:2831:-196.955,0,-219.924	0/0:118:118,0:118:4138:0:0:0,-35.5215,-361.984	1/1:85:0,85:0:0:85:3102:-270.467,-25.5876,0	1/1:157:0,157:0:0:157:5729:-498.651,-47.2617,0	1/1:125:0,125:0:0:125:4523:-394.308,-37.6288,0	0/0:180:180,0:180:6468:0:0:0,-54.1854,-564.735	0/0:216:216,0:216:7704:0:0:0,-65.0225,-672.904	0/0:164:164,0:164:5852:0:0:0,-49.3689,-511.159	0/0:25:25,0:25:901:0:0:0,-7.52575,-78.9542	1/1:123:0,122:0:0:122:4442:-386.342,-36.7257,0	0/0:197:196,1:196:6880:1:37:0,-55.7222,-598.004	1/1:211:0,210:0:0:210:7662:-666.946,-63.2163,0
chr01	662662	.	T	C	83426.1	.	AB=0.465116;ABP=7.10075;AC=60;AF=0.638298;AN=94;AO=3765;CIGAR=1X;DP=5995;DPB=5995;DPRA=1.00602;EPP=8178.6;EPPR=4836.71;GTI=0;LEN=1;MEANALT=1;MQM=41.7668;MQMR=41.9964;NS=47;NUMALT=1;ODDS=15.047;PAIRED=0.998672;PAIREDR=0.999552;PAO=0;PQA=0;PQR=0;PRO=0;QA=137104;QR=81958;RO=2230;RPL=1;RPP=8169.92;RPPR=4819.37;RPR=3764;RUN=1;SAF=1;SAP=8169.92;SAR=3764;SRF=2;SRP=4828.04;SRR=2228;TYPE=snp;technology.IL…	ANN=C|intergenic_region|MODIFIER|MELO3C018495.2.1-gene-MELO3C018496.2.1-gene|maker-chr01-exonerate_est2genome-gene-6.5-maker-chr01-exonerate_est2genome-gene-6.12|intergenic_region|maker-chr01-exonerate_est2genome-gene-6.5-maker-chr01-exonerate_est2genome-gene-6.12|||n.662662T>C||||||	GT:DP:AD:RO:QR:AO:QA:GL	0/0:145:140,5:140:5156:5:185:0,-27.1782,-433.092	0/0:85:85,0:85:3097:0:0:0,-25.5875,-270.354	0/0:132:132,0:132:4872:0:0:0,-39.736,-424.763	1/1:136:0,136:0:0:136:4975:-433.053,-40.9401,0	0/0:90:87,3:87:3195:3:111:0,-17.0668,-268.634	0/0:185:185,0:185:6773:0:0:0,-55.6905,-590.657	1/1:146:1,145:1:37:145:5269:-455.326,-40.3697,0	0/1:216:114,102:114:4206:102:3726:-259.397,0,-301.733	1/1:156:0,156:0:0:156:5688:-495.187,-46.9607,0	1/1:193:0,193:0:0:193:7008:-610.52,-58.0988,0	1/1:74:1,73:1:25:73:2641:-227.741,-19.7848,0	0/0:49:49,0:49:1813:0:0:0,-14.7505,-158.266	1/1:96:0,96:0:0:96:3528:-307.047,-28.8989,0	1/1:115:0,115:0:0:115:4231:-368.174,-34.6185,0	0/0:92:92,0:92:3392:0:0:0,-27.6948,-295.858	1/1:123:0,123:0:0:123:4515:-393.385,-37.0267,0	1/1:134:0,134:0:0:134:4825:-420.422,-40.338,0	1/1:96:0,96:0:0:96:3501:-304.73,-28.8989,0	1/1:64:0,64:0:0:64:2320:-202.317,-19.2659,0	1/1:88:0,88:0:0:88:3196:-278.573,-26.4906,0	0/0:69:69,0:69:2553:0:0:0,-20.7711,-222.719	0/0:79:79,0:79:2899:0:0:0,-23.7814,-252.93	1/1:133:0,133:0:0:133:4885:-425.149,-40.037,0	1/1:41:0,41:0:0:41:1481:-129.434,-12.3422,0	1/1:94:1,93:1:37:93:3369:-290.026,-24.7161,0	1/1:61:0,61:0:0:61:2257:-196.629,-18.3628,0	1/1:125:0,125:0:0:125:4565:-397.504,-37.6288,0	1/1:155:0,155:0:0:155:5659:-492.857,-46.6597,0	0/1:171:93,78:93:3405:78:2831:-195.206,0,-245.641	0/0:127:127,0:127:4651:0:0:0,-38.2308,-405.706	1/1:85:0,85:0:0:85:3109:-271.023,-25.5876,0	1/1:157:0,157:0:0:157:5716:-497.588,-47.2617,0	1/1:121:0,121:0:0:121:4369:-381.001,-36.4246,0	0/0:186:186,0:186:6846:0:0:0,-55.9916,-596.823	0/0:232:232,0:232:8536:0:0:0,-69.839,-744.083	0/0:178:178,0:178:6538:0:0:0,-53.5833,-570.009	0/0:27:27,0:27:999:0:0:0,-8.12781,-87.3688	1/1:122:0,122:0:0:122:4439:-386.454,-36.7257,0	0/0:210:210,0:210:7722:0:0:0,-63.2163,-673.185	1/1:211:0,211:0:0:211:7699:-670.527,-63.5173,0
chr01	662746	.	T	G	96146.5	.	AB=0.469072;ABP=6.23393;AC=66;AF=0.702128;AN=94;AO=4270;CIGAR=1X;DP=6050;DPB=6050;DPRA=1.03798;EPP=9275.2;EPPR=3859.55;GTI=0;LEN=1;MEANALT=1.05263;MQM=41.7897;MQMR=41.9955;NS=47;NUMALT=1;ODDS=10.6391;PAIRED=0.998829;PAIREDR=0.999437;PAO=0;PQA=0;PQR=0;PRO=0;QA=156998;QR=65544;RO=1776;RPL=4270;RPP=9275.2;RPPR=3859.55;RPR=0;RUN=1;SAF=0;SAP=9275.2;SAR=4270;SRF=0;SRP=3859.55;SRR=1776;TYPE=snp;technolo…	ANN=G|intergenic_region|MODIFIER|MELO3C018495.2.1-gene-MELO3C018496.2.1-gene|maker-chr01-exonerate_est2genome-gene-6.5-maker-chr01-exonerate_est2genome-gene-6.12|intergenic_region|maker-chr01-exonerate_est2genome-gene-6.5-maker-chr01-exonerate_est2genome-gene-6.12|||n.662746T>G||||||	GT:DP:AD:RO:QR:AO:QA:GL	0/0:145:140,5:140:5156:5:185:0,-27.1782,-433.092	1/1:84:0,84:0:0:84:3108:-271.058,-25.2865,0	1/1:134:0,134:0:0:134:4922:-429.246,-40.338,0	1/1:136:0,136:0:0:136:5032:-437.657,-40.9401,0	0/0:90:85,3:85:3121:3:111:0,-16.7901,-262.209	0/0:186:185,0:185:6821:0:0:0,-55.6905,-594.331	1/1:150:0,150:0:0:150:5538:-481.69,-45.1545,0	0/1:217:114,103:114:4218:103:3786:-264.19,0,-302.413	1/1:159:0,159:0:0:159:5835:-507.751,-47.8638,0	1/1:195:0,195:0:0:195:7179:-624.85,-58.7009,0	1/1:75:0,75:0:0:75:2763:-240.558,-22.5773,0	0/0:50:50,0:50:1850:0:0:0,-15.0515,-161.489	1/1:97:0,96:0:0:96:3516:-305.707,-28.8989,0	1/1:116:0,116:0:0:116:4292:-373.359,-34.9195,0	0/0:92:92,0:92:3392:0:0:0,-27.6948,-295.858	1/1:125:0,125:0:0:125:4605:-401.161,-37.6288,0	1/1:136:0,136:0:0:136:5008:-435.639,-40.9401,0	1/1:96:0,96:0:0:96:3552:-308.855,-28.8989,0	1/1:66:0,66:0:0:66:2406:-209.74,-19.868,0	1/1:89:0,89:0:0:89:3256:-283.619,-26.7917,0	0/0:69:69,0:69:2553:0:0:0,-20.7711,-222.719	0/0:80:79,1:79:2899:1:37:0,-20.5017,-249.397	1/1:132:0,132:0:0:132:4884:-424.921,-39.736,0	1/1:42:0,42:0:0:42:1542:-134.618,-12.6433,0	1/1:95:0,95:0:0:95:3491:-304.03,-28.5979,0	1/1:64:0,64:0:0:64:2356:-205.212,-19.2659,0	1/1:130:0,130:0:0:130:4786:-416.565,-39.1339,0	1/1:155:0,155:0:0:155:5699:-495.996,-46.6597,0	0/1:171:92,79:92:3392:79:2899:-200.94,0,-244.382	0/0:127:127,0:127:4687:0:0:0,-38.2308,-408.65	1/1:84:0,84:0:0:84:3096:-269.768,-25.2865,0	1/1:158:0,158:0:0:158:5798:-504.472,-47.5627,0	1/1:126:0,126:0:0:126:4614:-401.965,-37.9298,0	0/0:187:187,0:187:6907:0:0:0,-56.2926,-602.007	1/1:231:0,231:0:0:231:8450:-736.849,-69.5379,0	0/0:177:177,0:177:6549:0:0:0,-53.2823,-570.711	0/0:27:27,0:27:999:0:0:0,-8.12781,-87.3688	1/1:123:0,123:0:0:123:4529:-394.021,-37.0267,0	0/0:209:209,0:209:7709:0:0:0,-62.9153,-671.924	1/1:215:0,215:0:0:215:7895:-687.336,-64.7215,0
chr01	662767	.	T	C	84945.8	.	AB=0.471649;ABP=5.71904;AC=60;AF=0.638298;AN=94;AO=3803;CIGAR=1X;DP=6041;DPB=6041;DPRA=1.00658;EPP=8261.12;EPPR=4860.59;GTI=0;LEN=1;MEANALT=1.02941;MQM=41.7665;MQMR=41.9964;NS=47;NUMALT=1;ODDS=14.3757;PAIRED=0.998685;PAIREDR=0.999553;PAO=0;PQA=0;PQR=0;PRO=0;QA=139715;QR=82001;RO=2237;RPL=3803;RPP=8261.12;RPPR=4860.59;RPR=0;RUN=1;SAF=0;SAP=8261.12;SAR=3803;SRF=0;SRP=4860.59;SRR=2237;TYPE=snp;techn…	ANN=C|intergenic_region|MODIFIER|MELO3C018495.2.1-gene-MELO3C018496.2.1-gene|maker-chr01-exonerate_est2genome-gene-6.5-maker-chr01-exonerate_est2genome-gene-6.12|intergenic_region|maker-chr01-exonerate_est2genome-gene-6.5-maker-chr01-exonerate_est2genome-gene-6.12|||n.662767T>C||||||	GT:DP:AD:RO:QR:AO:QA:GL	0/0:145:140,5:140:5156:5:185:0,-27.1782,-433.092	0/0:85:85,0:85:3097:0:0:0,-25.5875,-270.354	0/0:132:130,2:130:4774:2:74:0,-32.9326,-409.552	1/1:135:0,135:0:0:135:4959:-431.538,-40.6391,0	0/0:90:87,3:87:3195:3:111:0,-17.0668,-268.681	0/0:187:187,0:187:6895:0:0:0,-56.2926,-601.026	1/1:148:1,147:1:37:147:5402:-466.49,-40.9718,0	0/1:216:113,103:113:4085:103:3799:-265.564,0,-291.641	1/1:160:0,160:0:0:160:5848:-509.059,-48.1648,0	1/1:195:0,194:0:0:194:7142:-621.326,-58.3998,0	1/1:75:1,74:1:37:74:2738:-234.788,-18.9966,0	0/0:50:50,0:50:1838:0:0:0,-15.0515,-160.507	1/1:96:0,96:0:0:96:3540:-308.079,-28.8989,0	1/1:115:0,115:0:0:115:4248:-369.589,-34.6185,0	0/0:92:92,0:92:3392:0:0:0,-27.6948,-295.858	1/1:126:0,126:0:0:126:4635:-403.836,-37.9298,0	1/1:135:0,135:0:0:135:4950:-430.807,-40.6391,0	1/1:96:1,95:1:37:95:3503:-301.117,-25.3182,0	1/1:65:0,65:0:0:65:2381:-207.453,-19.567,0	1/1:90:0,90:0:0:90:3294:-286.93,-27.0927,0	0/0:69:69,0:69:2541:0:0:0,-20.7711,-221.737	0/0:79:79,0:79:2899:0:0:0,-23.7814,-252.93	1/1:133:0,133:0:0:133:4897:-426.177,-40.037,0	1/1:41:0,41:0:0:41:1517:-132.382,-12.3422,0	1/1:95:2,93:2:74:93:3381:-287.837,-21.7945,0	1/1:64:0,64:0:0:64:2368:-206.194,-19.2659,0	1/1:131:0,131:0:0:131:4763:-414.924,-39.4349,0	1/1:155:1,154:1:37:154:5650:-488.305,-43.079,0	0/1:172:92,80:92:3368:80:2936:-203.908,0,-242.118	0/0:126:126,0:126:4626:0:0:0,-37.9298,-403.465	1/1:85:1,84:1:37:84:3096:-266.183,-22.0069,0	1/1:157:2,155:2:74:155:5711:-489.916,-40.4584,0	1/1:125:0,125:0:0:125:4565:-397.761,-37.6288,0	0/0:187:187,0:187:6847:0:0:0,-56.2926,-597.103	0/0:233:233,0:233:8561:0:0:0,-70.14,-746.325	0/0:177:177,0:177:6429:0:0:0,-53.2823,-560.901	0/0:27:27,0:27:987:0:0:0,-8.12781,-86.3845	1/1:122:0,122:0:0:122:4490:-390.63,-36.7257,0	0/0:208:208,0:208:7600:0:0:0,-62.6142,-662.816	1/1:214:1,213:1:37:213:7833:-678.295,-60.8397,0
chr01	662802	.	A	G	143547.0	.	AB=0.463054;ABP=10.2307;AC=60;AF=0.638298;AN=94;AO=6497;CIGAR=1X;DP=10201;DPB=10201;DPRA=1.18013;EPP=14111.1;EPPR=8041.8;GTI=0;LEN=1;MEANALT=1.05556;MQM=40.0006;MQMR=41.9773;NS=47;NUMALT=1;ODDS=26.9591;PAIRED=0.998615;PAIREDR=0.998649;PAO=0;PQA=0;PQR=0;PRO=0;QA=238961;QR=135126;RO=3702;RPL=0;RPP=14111.1;RPPR=8041.8;RPR=6497;RUN=1;SAF=6497;SAP=14111.1;SAR=0;SRF=3702;SRP=8041.8;SRR=0;TYPE=snp;techn…	ANN=G|intergenic_region|MODIFIER|MELO3C018495.2.1-gene-MELO3C018496.2.1-gene|maker-chr01-exonerate_est2genome-gene-6.5-maker-chr01-exonerate_est2genome-gene-6.12|intergenic_region|maker-chr01-exonerate_est2genome-gene-6.5-maker-chr01-exonerate_est2genome-gene-6.12|||n.662802A>G||||||	GT:DP:AD:RO:QR:AO:QA:GL	0/0:315:314,1:314:11522:1:37:0,-91.3009,-1000.84	0/0:176:176,0:176:6380:0:0:0,-52.9813,-556.646	0/0:241:241,0:241:8881:0:0:0,-72.5482,-773.81	1/1:294:0,294:0:0:294:10817:-927.939,-88.5028,0	0/0:137:132,5:132:4752:5:185:0,-25.0326,-398.743	0/0:241:241,0:241:8773:0:0:0,-72.5482,-765.236	1/1:255:1,253:1:37:253:9301:-794.479,-73.2361,0	0/1:291:167,123:167:6131:123:4539:-301.829,0,-446.961	1/1:219:0,219:0:0:219:8055:-691.117,-65.9256,0	1/1:263:0,263:0:0:263:9689:-831.158,-79.1709,0	1/1:102:0,102:0:0:102:3749:-321.862,-30.7051,0	0/0:61:61,0:61:2197:0:0:0,-18.3628,-191.976	1/1:165:0,165:0:0:165:6069:-520.804,-49.67,0	1/1:291:0,291:0:0:291:10716:-919.248,-87.5997,0	0/0:161:161,0:161:5897:0:0:0,-48.4658,-514.141	1/1:308:0,308:0:0:308:11360:-974.292,-92.7172,0	1/1:206:0,206:0:0:206:7622:-653.627,-62.0122,0	1/1:126:0,126:0:0:126:4662:-399.928,-37.9298,0	1/1:102:0,102:0:0:102:3726:-320.081,-30.7051,0	1/1:203:0,203:0:0:203:7463:-640.377,-61.1091,0	0/0:129:129,0:129:4677:0:0:0,-38.8329,-408.227	0/0:106:105,1:105:3813:1:37:0,-28.3856,-329.322	1/1:319:0,319:0:0:319:11707:-1004.51,-96.0286,0	1/1:116:0,116:0:0:116:4268:-366.347,-34.9195,0	1/1:275:1,274:1:37:274:10090:-861.955,-79.2026,0	1/1:95:0,95:0:0:95:3491:-299.751,-28.5979,0	1/1:259:0,259:0:0:259:9535:-817.967,-77.9668,0	1/1:231:0,231:0:0:231:8463:-726.371,-69.5379,0	0/1:318:159,159:159:5763:159:5823:-404.181,0,-407.217	0/0:215:215,0:215:7859:0:0:0,-64.7214,-685.375	1/1:102:0,102:0:0:102:3750:-321.95,-30.7051,0	1/1:219:3,216:3:111:216:7992:-675.313,-55.8996,0	1/1:188:0,188:0:0:188:6908:-592.809,-56.5936,0	0/0:302:300,2:300:10932:2:74:0,-84.162,-946.661	0/0:357:357,0:357:13077:0:0:0,-107.468,-1138.91	0/0:265:265,0:265:9661:0:0:0,-79.7729,-842.532	0/0:46:46,0:46:1690:0:0:0,-13.8474,-147.564	1/1:221:0,221:0:0:221:8093:-694.658,-66.5276,0	0/0:423:422,1:422:15422:1:37:0,-123.812,-1340.94	1/1:249:0,249:0:0:249:9177:-787.188,-74.9565,0
chr01	662879	.	G	A	365075.0	.	AB=0.471122;ABP=11.7894;AC=60;AF=0.638298;AN=94;AO=12990;CIGAR=1X;DP=20286;DPB=20286;DPRA=1.19203;EPP=28210.4;EPPR=15824.4;GTI=0;LEN=1;MEANALT=1.05556;MQM=40.0002;MQMR=41.98;NS=47;NUMALT=1;ODDS=59.1286;PAIRED=0.999153;PAIREDR=0.998902;PAO=0;PQA=0;PQR=0;PRO=0;QA=477185;QR=265598;RO=7286;RPL=6527;RPP=3.69501;RPPR=5.64372;RPR=6463;RUN=1;SAF=6527;SAP=3.69501;SAR=6463;SRF=3690;SRP=5.64372;SRR=3596;TYP…	ANN=A|intergenic_region|MODIFIER|MELO3C018495.2.1-gene-MELO3C018496.2.1-gene|maker-chr01-exonerate_est2genome-gene-6.5-maker-chr01-exonerate_est2genome-gene-6.12|intergenic_region|maker-chr01-exonerate_est2genome-gene-6.5-maker-chr01-exonerate_est2genome-gene-6.12|||n.662879G>A||||||	GT:DP:AD:RO:QR:AO:QA:GL	0/0:622:620,2:620:22508:2:74:0,-180.546,-1956.39	0/0:359:358,0:358:13126:0:0:0,-107.769,-1143.85	0/0:476:476,0:476:17444:0:0:0,-143.29,-1520.18	1/1:584:0,584:0:0:584:21486:-1842.93,-175.802,0	0/0:270:260,10:260:9512:10:370:0,-49.2134,-797.348	0/0:473:472,0:472:17140:0:0:0,-142.086,-1494.65	1/1:509:2,507:2:74:507:18591:-1588.35,-146.421,0	0/1:578:326,251:326:11810:251:9220:-617.26,0,-856.444	1/1:444:0,444:0:0:444:16235:-1393.36,-133.657,0	1/1:526:0,526:0:0:526:19375:-1661.72,-158.342,0	1/1:205:0,205:0:0:205:7570:-649.323,-61.7112,0	0/0:115:114,0:114:4158:0:0:0,-34.3174,-362.576	1/1:333:2,331:2:74:331:12199:-1039.6,-93.5482,0	1/1:583:0,583:0:0:583:21391:-1835.18,-175.5,0	0/0:314:313,0:313:11389:0:0:0,-94.2224,-992.95	1/1:614:0,614:0:0:614:22579:-1936.71,-184.832,0	1/1:407:0,407:0:0:407:14915:-1279.84,-122.519,0	1/1:248:0,248:0:0:248:9066:-778.315,-74.6554,0	1/1:205:0,205:0:0:205:7537:-646.72,-61.7112,0	1/1:410:0,410:0:0:410:15024:-1289.18,-123.422,0	0/0:247:247,0:247:9067:0:0:0,-74.3544,-790.461	0/0:203:201,2:201:7353:2:74:0,-54.4143,-634.544	1/1:637:0,637:0:0:637:23418:-2008.72,-191.756,0	1/1:233:0,233:0:0:233:8561:-734.581,-70.14,0	1/1:542:2,540:2:74:540:19902:-1699.99,-156.355,0	1/1:190:0,190:0:0:190:6996:-600.258,-57.1957,0	1/1:520:0,520:0:0:520:19125:-1640.48,-156.536,0	1/1:459:0,459:0:0:459:16742:-1437.19,-138.173,0	0/1:634:314,320:314:11426:320:11757:-817.846,0,-805.717	0/0:416:415,0:415:15007:0:0:0,-124.927,-1308.95	1/1:208:0,208:0:0:208:7636:-655.3,-62.6142,0	1/1:439:6,433:6:222:433:15949:-1348.2,-112.458,0	1/1:374:0,374:0:0:374:13766:-1180.79,-112.585,0	0/0:598:596,2:596:21884:2:74:0,-173.321,-1900.57	0/0:715:715,0:715:26143:0:0:0,-215.236,-2276.88	0/0:522:521,0:521:19001:0:0:0,-156.837,-1656.42	0/0:93:93,0:93:3369:0:0:0,-27.9958,-294.117	1/1:439:0,439:0:0:439:16152:-1385.48,-132.152,0	0/0:829:825,2:825:29985:2:74:0,-242.548,-2608.15	1/1:498:0,498:0:0:498:18322:-1571.57,-149.913,0
chr01	662960	.	A	T	143633.0	.	AB=0.469821;ABP=7.8598;AC=60;AF=0.638298;AN=94;AO=6507;CIGAR=1X;DP=10189;DPB=10189;DPRA=1.19123;EPP=14132.8;EPPR=7976.66;GTI=0;LEN=1;MEANALT=1.13889;MQM=40;MQMR=41.9804;NS=47;NUMALT=1;ODDS=25.1587;PAIRED=0.999693;PAIREDR=0.998911;PAO=0;PQA=0;PQR=0;PRO=0;QA=239186;QR=133668;RO=3672;RPL=6507;RPP=14132.8;RPPR=7976.66;RPR=0;RUN=1;SAF=0;SAP=14132.8;SAR=6507;SRF=0;SRP=7976.66;SRR=3672;TYPE=snp;technolo…	ANN=T|intergenic_region|MODIFIER|MELO3C018495.2.1-gene-MELO3C018496.2.1-gene|maker-chr01-exonerate_est2genome-gene-6.5-maker-chr01-exonerate_est2genome-gene-6.12|intergenic_region|maker-chr01-exonerate_est2genome-gene-6.5-maker-chr01-exonerate_est2genome-gene-6.12|||n.662960A>T||||||	GT:DP:AD:RO:QR:AO:QA:GL	0/0:316:315,1:315:11427:1:37:0,-91.6019,-993.327	0/0:178:178,0:178:6406:0:0:0,-53.5833,-559.219	0/0:241:239,0:239:8723:0:0:0,-71.9462,-760.193	1/1:291:0,291:0:0:291:10671:-915.712,-87.5997,0	0/0:136:131,5:131:4751:5:185:0,-24.7315,-398.464	0/0:235:235,0:235:8563:0:0:0,-70.742,-746.834	1/1:255:1,254:1:37:254:9362:-799.464,-73.182,0	0/1:291:165,126:165:6009:126:4650:-311.394,0,-436.643	1/1:221:0,221:0:0:221:8104:-695.505,-66.5276,0	1/1:263:0,263:0:0:263:9719:-833.453,-79.1709,0	1/1:103:0,103:0:0:103:3799:-326.055,-31.0061,0	0/0:61:61,0:61:2245:0:0:0,-18.3628,-195.904	1/1:167:1,166:1:37:166:6094:-519.518,-46.7484,0	1/1:292:0,291:0:0:291:10719:-919.094,-87.5997,0	0/0:162:162,0:162:5886:0:0:0,-48.7669,-513.388	1/1:309:0,307:0:0:307:11305:-969.407,-92.4162,0	1/1:204:0,203:0:0:203:7427:-637.224,-61.1091,0	1/1:126:0,126:0:0:126:4638:-398.06,-37.9298,0	1/1:103:0,103:0:0:103:3811:-326.99,-31.0061,0	1/1:207:0,207:0:0:207:7611:-653.062,-62.3132,0	0/0:126:125,0:125:4493:0:0:0,-37.6287,-392.035	0/0:103:102,1:102:3738:1:37:0,-27.4825,-322.598	1/1:322:0,322:0:0:322:11823:-1014.45,-96.9317,0	1/1:117:0,117:0:0:117:4305:-369.518,-35.2205,0	1/1:273:1,272:1:37:272:10028:-856.546,-78.6005,0	1/1:95:0,95:0:0:95:3479:-298.816,-28.5979,0	1/1:260:0,260:0:0:260:9560:-820.283,-78.2678,0	1/1:230:0,230:0:0:230:8462:-726.001,-69.2369,0	0/1:322:159,162:159:5751:162:5949:-413.626,0,-404.975	0/0:211:211,0:211:7699:0:0:0,-63.5173,-671.504	1/1:104:0,104:0:0:104:3824:-328.292,-31.3071,0	1/1:217:3,214:3:111:214:7834:-662.434,-55.2976,0	1/1:188:0,188:0:0:188:6920:-593.743,-56.5936,0	0/0:298:297,1:297:10821:1:37:0,-86.1833,-940.223	0/0:357:357,0:357:13053:0:0:0,-107.468,-1137.1	0/0:260:260,0:260:9500:0:0:0,-78.2678,-828.381	0/0:45:45,0:45:1641:0:0:0,-13.5463,-143.359	1/1:219:0,219:0:0:219:8048:-690.609,-65.9256,0	0/0:421:420,1:420:15300:1:37:0,-123.21,-1330.62	1/1:248:0,248:0:0:248:9131:-783.342,-74.6554,0
chr01	662977	.	T	G	142119.0	.	AB=0.466667;ABP=8.94566;AC=60;AF=0.638298;AN=94;AO=6474;CIGAR=1X;DP=10202;DPB=10202;DPRA=1.16903;EPP=14061.1;EPPR=8089.57;GTI=0;LEN=1;MEANALT=1.02778;MQM=40;MQMR=41.9764;NS=47;NUMALT=1;ODDS=28.613;PAIRED=0.999691;PAIREDR=0.998926;PAO=0;PQA=0;PQR=0;PRO=0;QA=237006;QR=137104;RO=3724;RPL=6474;RPP=14061.1;RPPR=8089.57;RPR=0;RUN=1;SAF=0;SAP=14061.1;SAR=6474;SRF=0;SRP=8089.57;SRR=3724;TYPE=snp;technolo…	ANN=G|intergenic_region|MODIFIER|MELO3C018495.2.1-gene-MELO3C018496.2.1-gene|maker-chr01-exonerate_est2genome-gene-6.5-maker-chr01-exonerate_est2genome-gene-6.12|intergenic_region|maker-chr01-exonerate_est2genome-gene-6.5-maker-chr01-exonerate_est2genome-gene-6.12|||n.662977T>G||||||	GT:DP:AD:RO:QR:AO:QA:GL	0/0:319:318,1:318:11742:1:37:0,-92.505,-1019.62	0/0:182:182,0:182:6698:0:0:0,-54.7875,-583.829	0/0:243:243,0:243:8967:0:0:0,-73.1503,-781.283	1/1:290:0,290:0:0:290:10586:-908.806,-87.2987,0	0/0:136:127,5:127:4687:5:185:0,-23.883,-392.439	0/0:241:241,0:241:8857:0:0:0,-72.5482,-772.054	1/1:253:1,252:1:37:252:9192:-785.651,-72.5799,0	0/1:292:167,125:167:6155:125:4601:-306.988,0,-448.673	1/1:221:0,221:0:0:221:8094:-694.745,-66.5276,0	1/1:263:0,263:0:0:263:9659:-828.785,-79.1709,0	1/1:102:1,101:1:37:101:3713:-315.255,-27.1815,0	0/0:61:61,0:61:2245:0:0:0,-18.3628,-195.904	1/1:167:1,166:1:37:166:6093:-519.43,-46.7484,0	1/1:288:0,288:0:0:288:10548:-905.264,-86.6966,0	0/0:162:162,0:162:5982:0:0:0,-48.7669,-521.236	1/1:306:0,306:0:0:306:11202:-961.413,-92.1152,0	1/1:201:0,201:0:0:201:7353:-631.233,-60.507,0	1/1:125:0,125:0:0:125:4565:-392.086,-37.6288,0	1/1:103:0,103:0:0:103:3787:-325.121,-31.0061,0	1/1:204:0,204:0:0:204:7458:-640.319,-61.4101,0	0/0:128:128,0:128:4736:0:0:0,-38.5318,-412.854	0/0:107:106,1:106:3898:1:37:0,-28.6866,-336.47	1/1:322:0,322:0:0:322:11728:-1007.06,-96.9317,0	1/1:114:0,114:0:0:114:4158:-357.202,-34.3174,0	1/1:272:1,271:1:37:271:9931:-848.706,-78.2995,0	1/1:95:0,95:0:0:95:3479:-298.816,-28.5979,0	1/1:260:0,260:0:0:260:9488:-814.602,-78.2678,0	1/1:231:0,231:0:0:231:8487:-728.238,-69.5379,0	0/1:323:161,162:161:5933:162:5910:-410.322,0,-420.005	0/0:216:216,0:216:7920:0:0:0,-65.0225,-690.559	1/1:102:0,102:0:0:102:3774:-323.818,-30.7051,0	1/1:216:3,213:3:111:213:7821:-661.13,-54.9965,0	1/1:187:0,187:0:0:187:6823:-585.902,-56.2926,0	0/0:303:302,1:302:11054:1:37:0,-87.6885,-960.208	0/0:360:360,0:360:13236:0:0:0,-108.371,-1152.5	0/0:267:267,0:267:9843:0:0:0,-80.375,-857.804	0/0:47:47,0:47:1727:0:0:0,-14.1484,-150.787	1/1:215:0,215:0:0:215:7919:-679.366,-64.7215,0	0/0:423:422,1:422:15554:1:37:0,-123.812,-1351.77	1/1:249:0,249:0:0:249:9069:-778.784,-74.9565,0
chr01	662993	.	T	C	7915.93	.	AB=0;ABP=0;AC=2;AF=0.0212766;AN=94;AO=362;CIGAR=1X;DP=10257;DPB=10257;DPRA=1.0365;EPP=789.083;EPPR=21489.7;GTI=0;LEN=1;MEANALT=1;MQM=41.8785;MQMR=40.6757;NS=47;NUMALT=1;ODDS=1.71765;PAIRED=1;PAIREDR=0.999394;PAO=0;PQA=0;PQR=0;PRO=0;QA=13298;QR=365431;RO=9895;RPL=362;RPP=789.083;RPPR=21489.7;RPR=0;RUN=1;SAF=0;SAP=789.083;SAR=362;SRF=0;SRP=21489.7;SRR=9895;TYPE=snp;technology.ILLUMINA=1;	ANN=C|intergenic_region|MODIFIER|MELO3C018495.2.1-gene-MELO3C018496.2.1-gene|maker-chr01-exonerate_est2genome-gene-6.5-maker-chr01-exonerate_est2genome-gene-6.12|intergenic_region|maker-chr01-exonerate_est2genome-gene-6.5-maker-chr01-exonerate_est2genome-gene-6.12|||n.662993T>C||||||	GT:DP:AD:RO:QR:AO:QA:GL	0/0:319:319,0:319:11791:0:0:0,-96.0286,-1027.29	0/0:182:182,0:182:6734:0:0:0,-54.7875,-586.772	0/0:243:243,0:243:8991:0:0:0,-73.1503,-783.198	0/0:293:293,0:293:10829:0:0:0,-88.2018,-928.59	0/0:137:137,0:137:5069:0:0:0,-41.2411,-441.6	0/0:241:241,0:241:8881:0:0:0,-72.5482,-774.016	0/0:255:254,1:254:9386:1:37:0,-73.182,-801.331	0/0:293:293,0:293:10829:0:0:0,-88.2018,-937.128	0/0:222:222,0:222:8202:0:0:0,-66.8287,-703.433	0/0:264:264,0:264:9756:0:0:0,-79.4719,-836.625	0/0:103:103,0:103:3787:0:0:0,-31.0061,-325.121	0/0:61:61,0:61:2257:0:0:0,-18.3628,-196.886	0/0:167:167,0:167:6179:0:0:0,-50.272,-529.949	0/0:293:293,0:293:10793:0:0:0,-88.2018,-925.789	0/0:162:159,3:159:5847:3:111:0,-38.7409,-499.58	0/0:310:310,0:310:11470:0:0:0,-93.3193,-983.435	0/0:204:204,0:204:7524:0:0:0,-61.4101,-645.416	0/0:125:125,0:125:4625:0:0:0,-37.6287,-396.757	0/0:104:104,0:104:3848:0:0:0,-31.3071,-330.161	0/0:207:207,0:207:7635:0:0:0,-62.3132,-654.93	0/0:128:127,1:127:4699:1:37:0,-34.9511,-406.05	0/0:107:107,0:107:3923:0:0:0,-32.2102,-342.183	0/0:321:321,0:321:11865:0:0:0,-96.6306,-1017.38	0/0:117:117,0:117:4329:0:0:0,-35.2205,-371.387	0/0:274:274,0:274:10102:0:0:0,-82.4822,-866.521	0/0:95:95,0:95:3515:0:0:0,-28.5978,-301.62	0/0:261:261,0:261:9645:0:0:0,-78.5688,-827.111	0/0:232:232,0:232:8548:0:0:0,-69.839,-733.277	0/0:322:322,0:322:11890:0:0:0,-96.9317,-1027.85	0/0:216:216,0:216:7980:0:0:0,-65.0225,-695.463	0/0:104:104,0:104:3848:0:0:0,-31.3071,-330.161	0/0:218:218,0:218:8054:0:0:0,-65.6245,-690.902	0/0:188:188,0:188:6956:0:0:0,-56.5936,-596.544	0/0:304:304,0:304:11212:0:0:0,-91.5131,-976.99	1/1:357:0,357:0:0:357:13113:-1141.95,-107.468,0	0/0:267:267,0:267:9867:0:0:0,-80.375,-859.766	0/0:47:47,0:47:1739:0:0:0,-14.1484,-151.77	0/0:220:220,0:220:8140:0:0:0,-66.2266,-698.024	0/0:424:424,0:424:15604:0:0:0,-127.637,-1359.73	0/0:250:250,0:250:9226:0:0:0,-75.2575,-791.293
chr01	663540	.	G	A	173716.0	.	AB=0.495114;ABP=3.13762;AC=60;AF=0.638298;AN=94;AO=7795;CIGAR=1X;DP=12208;DPB=12208;DPRA=0.990561;EPP=16929.6;EPPR=9585.72;GTI=0;LEN=1;MEANALT=1;MQM=40.4852;MQMR=41.961;NS=47;NUMALT=1;ODDS=40.0983;PAIRED=0.999743;PAIREDR=0.998867;PAO=0;PQA=0;PQR=0;PRO=0;QA=287310;QR=161616;RO=4413;RPL=0;RPP=16929.6;RPPR=9585.72;RPR=7795;RUN=1;SAF=7795;SAP=16929.6;SAR=0;SRF=4413;SRP=9585.72;SRR=0;TYPE=snp;technolo…	ANN=A|intergenic_region|MODIFIER|MELO3C018495.2.1-gene-MELO3C018496.2.1-gene|maker-chr01-exonerate_est2genome-gene-6.5-maker-chr01-exonerate_est2genome-gene-6.12|intergenic_region|maker-chr01-exonerate_est2genome-gene-6.5-maker-chr01-exonerate_est2genome-gene-6.12|||n.663540G>A||||||	GT:DP:AD:RO:QR:AO:QA:GL	0/0:299:289,10:289:10585:10:370:0,-57.8393,-890.701	0/0:212:212,0:212:7772:0:0:0,-63.8184,-676.319	0/0:284:284,0:284:10424:0:0:0,-85.4925,-906.961	1/1:356:0,356:0:0:356:13160:-1133.27,-107.167,0	0/0:127:119,8:119:4355:8:296:0,-12.5086,-354.203	0/0:275:275,0:275:10079:0:0:0,-82.7832,-878.733	1/1:318:0,318:0:0:318:11730:-1008.64,-95.7275,0	0/1:296:152,144:152:5576:144:5328:-369.397,0,-397.167	1/1:255:0,255:0:0:255:9399:-809.146,-76.7627,0	1/1:304:0,304:0:0:304:11187:-963.726,-91.5131,0	1/1:144:0,144:0:0:144:5285:-455.409,-43.3483,0	0/0:166:166,0:166:6058:0:0:0,-49.971,-528.442	1/1:224:0,224:0:0:224:8240:-709.45,-67.4307,0	1/1:303:0,303:0:0:303:11199:-963.751,-91.2121,0	0/0:196:196,0:196:7204:0:0:0,-59.0019,-628.017	1/1:359:2,357:2:74:357:13160:-1126.08,-101.321,0	1/1:286:0,286:0:0:286:10558:-909.22,-86.0946,0	1/1:128:1,127:1:37:127:4639:-396.315,-35.0082,0	1/1:184:0,184:0:0:184:6796:-585.707,-55.3895,0	1/1:218:1,217:1:37:217:8005:-685.431,-62.0439,0	0/0:160:159,1:159:5835:1:37:0,-44.5841,-505.25	0/0:143:142,1:142:5194:1:37:0,-39.5237,-449.541	1/1:350:0,350:0:0:350:12878:-1109.13,-105.361,0	1/1:155:2,153:2:77:153:5637:-478.628,-39.744,0	1/1:230:0,230:0:0:230:8449:-727.559,-69.2369,0	1/1:185:0,185:0:0:185:6833:-588.616,-55.6906,0	1/1:270:0,270:0:0:270:9966:-858.013,-81.2781,0	1/1:267:0,267:0:0:267:9867:-849.227,-80.375,0	0/1:318:158,160:158:5810:160:5896:-412.22,0,-410.862	0/0:261:261,0:261:9537:0:0:0,-78.5688,-831.655	1/1:180:0,180:0:0:180:6636:-571.728,-54.1854,0	1/1:290:5,285:5:185:285:10533:-889.89,-70.8275,0	1/1:210:1,209:1:37:209:7685:-658.671,-59.6927,0	0/0:333:333,0:333:12141:0:0:0,-100.243,-1058.57	0/0:365:365,0:365:13397:0:0:0,-109.876,-1167.53	0/0:334:334,0:334:12214:0:0:0,-100.544,-1064.89	0/0:131:131,0:131:4787:0:0:0,-39.4349,-417.56	1/1:268:0,268:0:0:268:9879:-850.551,-80.676,0	0/0:504:503,1:503:18479:1:37:0,-148.196,-1606.98	1/1:340:0,340:0:0:340:12520:-1078.03,-102.35,0
chr01	663637	.	T	C	161281.0	.	AB=0.482587;ABP=4.59839;AC=60;AF=0.638298;AN=94;AO=7489;CIGAR=1X;DP=11885;DPB=11885;DPRA=0.844026;EPP=16265.2;EPPR=9529.26;GTI=0;LEN=1;MEANALT=1.11111;MQM=40.4492;MQMR=41.9627;NS=47;NUMALT=1;ODDS=43.6453;PAIRED=0.999733;PAIREDR=0.998861;PAO=0;PQA=0;PQR=0;PRO=0;QA=269335;QR=159695;RO=4391;RPL=7489;RPP=16265.2;RPPR=9520.58;RPR=0;RUN=1;SAF=7489;SAP=16265.2;SAR=0;SRF=4390;SRP=9529.26;SRR=1;TYPE=snp;t…	ANN=C|intergenic_region|MODIFIER|MELO3C018495.2.1-gene-MELO3C018496.2.1-gene|maker-chr01-exonerate_est2genome-gene-6.5-maker-chr01-exonerate_est2genome-gene-6.12|intergenic_region|maker-chr01-exonerate_est2genome-gene-6.5-maker-chr01-exonerate_est2genome-gene-6.12|||n.663637T>C||||||	GT:DP:AD:RO:QR:AO:QA:GL	0/0:295:285,10:285:10389:10:370:0,-56.6352,-873.887	0/0:209:208,1:208:7576:1:37:0,-59.3917,-656.033	0/0:282:282,0:282:10170:0:0:0,-84.8905,-885.801	1/1:342:0,342:0:0:342:12259:-1057.44,-102.952,0	0/0:126:118,8:118:4318:8:296:0,-12.2075,-350.98	0/0:272:271,0:271:9823:0:0:0,-81.5791,-856.745	1/1:311:0,310:0:0:310:11170:-961.715,-93.3193,0	0/1:295:155,140:155:5627:140:5036:-345.372,0,-402.231	1/1:246:0,246:0:0:246:8879:-765.294,-74.0534,0	1/1:295:0,294:0:0:294:10595:-913.613,-88.5028,0	1/1:137:0,137:0:0:137:4930:-425.203,-41.2411,0	0/0:163:163,0:163:5983:0:0:0,-49.0679,-521.67	1/1:219:0,219:0:0:219:7846:-676.462,-65.9256,0	1/1:284:1,283:1:37:283:10139:-870.167,-81.9118,0	0/0:197:197,0:197:7169:0:0:0,-59.3029,-625.354	1/1:345:2,343:2:74:343:12297:-1053.27,-97.052,0	1/1:276:2,274:2:74:274:9948:-850.483,-76.281,0	1/1:122:0,122:0:0:122:4390:-378.817,-36.7257,0	1/1:175:0,175:0:0:175:6305:-544.153,-52.6803,0	1/1:213:0,213:0:0:213:7641:-658.71,-64.1194,0	0/0:157:156,1:156:5700:1:37:0,-43.681,-493.62	0/0:140:139,1:139:4999:1:37:0,-38.6206,-433.006	1/1:337:0,337:0:0:337:12016:-1036.68,-101.447,0	1/1:147:1,146:1:37:146:5317:-454.556,-40.6707,0	1/1:222:0,222:0:0:222:7955:-685.86,-66.8287,0	1/1:176:0,176:0:0:176:6337:-546.651,-52.9813,0	1/1:265:0,265:0:0:265:9584:-826.201,-79.773,0	1/1:257:0,257:0:0:257:9316:-802.544,-77.3647,0	0/1:308:157,151:157:5749:151:5431:-375.632,0,-408.687	0/0:262:262,0:262:9514:0:0:0,-78.8699,-829.974	1/1:171:0,171:0:0:171:6098:-526.207,-51.4761,0	1/1:284:5,279:5:185:279:10034:-848.382,-69.0213,0	1/1:204:1,203:1:37:203:7346:-629.869,-57.8294,0	0/0:332:332,0:332:12020:0:0:0,-99.942,-1048.49	0/0:363:363,0:363:13239:0:0:0,-109.274,-1154.27	0/0:332:332,0:332:12128:0:0:0,-99.942,-1057.47	0/0:130:130,0:130:4750:0:0:0,-39.1339,-414.342	1/1:261:0,261:0:0:261:9391:-809.664,-78.5688,0	0/0:504:504,0:504:18288:0:0:0,-151.719,-1595.09	1/1:327:0,327:0:0:327:11732:-1011.8,-98.4368,0
chr01	663662	.	A	G	479293.0	.	AB=0.488066;ABP=4.51335;AC=68;AF=0.723404;AN=94;AO=17287;CIGAR=1X;DP=23726;DPB=23726;DPRA=0.90451;EPP=37541.3;EPPR=13967.8;GTI=0;LEN=1;MEANALT=1;MQM=40.6391;MQMR=41.995;NS=47;NUMALT=1;ODDS=67.4695;PAIRED=0.998959;PAIREDR=0.999068;PAO=0;PQA=0;PQR=0;PRO=0;QA=622320;QR=234211;RO=6439;RPL=8410;RPP=30.4051;RPPR=3.5772;RPR=8877;RUN=1;SAF=8410;SAP=30.4051;SAR=8877;SRF=3199;SRP=3.5772;SRR=3240;TYPE=snp;t…	ANN=G|intergenic_region|MODIFIER|MELO3C018495.2.1-gene-MELO3C018496.2.1-gene|maker-chr01-exonerate_est2genome-gene-6.5-maker-chr01-exonerate_est2genome-gene-6.12|intergenic_region|maker-chr01-exonerate_est2genome-gene-6.5-maker-chr01-exonerate_est2genome-gene-6.12|||n.663662A>G||||||	GT:DP:AD:RO:QR:AO:QA:GL	0/0:597:577,20:577:21037:20:716:0,-117.703,-1772.3	1/1:400:0,400:0:0:400:14406:-1254.63,-120.412,0	1/1:550:0,550:0:0:550:19809:-1725.08,-165.567,0	1/1:677:2,675:2:74:675:24297:-2087.98,-196.994,0	0/0:251:236,15:236:8636:15:543:0,-28.5779,-706.07	0/0:548:548,0:548:19892:0:0:0,-164.964,-1734.97	1/1:617:0,617:0:0:617:22277:-1917.87,-185.736,0	0/1:585:308,277:308:11204:277:10033:-687.89,0,-801.132	1/1:493:0,493:0:0:493:17748:-1529.21,-148.408,0	1/1:586:0,586:0:0:586:21031:-1813.65,-176.404,0	1/1:277:0,277:0:0:277:9999:-861.782,-83.3853,0	0/0:332:332,0:332:12032:0:0:0,-99.942,-1049.61	1/1:433:0,433:0:0:433:15528:-1338.58,-130.346,0	1/1:578:0,578:0:0:578:20918:-1801.78,-173.995,0	0/0:393:393,0:393:14289:0:0:0,-118.305,-1246.2	1/1:696:0,696:0:0:696:25074:-2160.9,-209.517,0	1/1:550:2,548:2:74:548:19712:-1692.73,-158.763,0	1/1:238:0,238:0:0:238:8566:-738.685,-71.6451,0	1/1:349:0,349:0:0:349:12426:-1072.79,-105.059,0	1/1:423:0,423:0:0:423:15267:-1315.2,-127.336,0	0/0:319:317,2:317:11561:2:62:0,-90.26,-1002.43	0/0:287:285,2:285:10353:2:74:0,-79.7008,-896.419	1/1:674:0,674:0:0:674:24337:-2097.39,-202.894,0	1/1:298:2,296:2:62:296:10643:-911.85,-83.9384,0	1/1:439:0,439:0:0:439:15979:-1375.71,-132.152,0	1/1:345:0,345:0:0:345:12314:-1062.51,-103.855,0	1/1:516:0,516:0:0:516:18562:-1599.57,-155.331,0	1/1:515:0,515:0:0:515:18481:-1592.7,-155.03,0	0/1:630:314,316:314:11414:316:11383:-791.819,0,-805.941	0/0:520:520,0:520:18892:0:0:0,-156.536,-1647.69	1/1:342:0,342:0:0:342:12372:-1066.54,-102.952,0	1/1:562:10,552:10:370:552:19935:-1684.56,-136.595,0	1/1:404:0,404:0:0:404:14515:-1251.66,-121.616,0	1/1:652:0,652:0:0:652:23316:-2035.26,-196.272,0	1/1:713:0,713:0:0:713:25648:-2237.93,-214.634,0	0/0:669:669,0:669:24393:0:0:0,-201.389,-2126.77	0/0:262:262,0:262:9514:0:0:0,-78.8699,-829.866	1/1:520:0,520:0:0:520:18713:-1612.97,-156.536,0	0/0:1016:1016,0:1016:36920:0:0:0,-305.846,-3219.43	1/1:651:0,651:0:0:651:23464:-2022.3,-195.971,0
chr01	663678	.	C	T	185174.0	.	AB=0.5;ABP=3.0103;AC=64;AF=0.680851;AN=94;AO=8301;CIGAR=1X;DP=12186;DPB=12186;DPRA=1.21433;EPP=18028.4;EPPR=8437.01;GTI=0;LEN=1;MEANALT=1;MQM=40.5585;MQMR=41.9918;NS=47;NUMALT=1;ODDS=37.838;PAIRED=0.998434;PAIREDR=0.99897;PAO=0;PQA=0;PQR=0;PRO=0;QA=305375;QR=141524;RO=3884;RPL=5;RPP=17985;RPPR=8428.33;RPR=8296;RUN=1;SAF=5;SAP=17985;SAR=8296;SRF=1;SRP=8428.33;SRR=3883;TYPE=snp;technology.ILLUMINA=…	ANN=T|intergenic_region|MODIFIER|MELO3C018495.2.1-gene-MELO3C018496.2.1-gene|maker-chr01-exonerate_est2genome-gene-6.5-maker-chr01-exonerate_est2genome-gene-6.12|intergenic_region|maker-chr01-exonerate_est2genome-gene-6.5-maker-chr01-exonerate_est2genome-gene-6.12|||n.663678C>T||||||	GT:DP:AD:RO:QR:AO:QA:GL	0/0:298:287,11:287:10415:11:407:0,-54.3153,-873.187	1/1:209:0,209:0:0:209:7733:-672.446,-62.9153,0	1/1:286:1,285:1:37:285:10449:-905.472,-82.5139,0	1/1:356:1,355:1:37:355:13057:-1121.3,-103.586,0	0/0:124:116,8:116:4244:8:296:0,-11.6055,-344.535	0/0:273:272,1:272:9848:1:37:0,-78.6005,-855.677	1/1:318:0,318:0:0:318:11718:-1007.73,-95.7275,0	0/1:297:151,146:151:5491:146:5368:-372.865,0,-389.72	1/1:255:0,255:0:0:255:9423:-810.962,-76.7627,0	1/1:302:0,302:0:0:302:11098:-956.133,-90.9111,0	1/1:144:0,144:0:0:144:5291:-455.925,-43.3483,0	0/0:168:168,0:168:6132:0:0:0,-50.573,-534.836	1/1:225:0,225:0:0:225:8307:-715.042,-67.7318,0	1/1:302:0,302:0:0:302:11122:-957.43,-90.9111,0	0/0:195:195,0:195:7179:0:0:0,-58.7008,-625.826	1/1:359:1,358:1:37:358:13170:-1130.26,-104.489,0	1/1:284:0,284:0:0:284:10440:-899.344,-85.4925,0	1/1:127:0,127:0:0:127:4653:-401.153,-38.2308,0	1/1:186:0,186:0:0:186:6846:-590.134,-55.9916,0	1/1:221:0,221:0:0:221:8110:-698.338,-66.5276,0	0/0:162:161,1:161:5849:1:37:0,-45.1862,-506.79	0/0:142:141,1:141:5157:1:37:0,-39.2227,-446.319	1/1:349:0,349:0:0:349:12798:-1102.5,-105.059,0	1/1:156:1,155:1:25:155:5689:-487.788,-44.4692,0	1/1:232:0,232:0:0:232:8511:-732.947,-69.839,0	1/1:185:0,185:0:0:185:6805:-586.395,-55.6906,0	1/1:270:0,270:0:0:270:9978:-858.895,-81.2781,0	1/1:269:0,269:0:0:269:9904:-852.634,-80.9771,0	0/1:319:157,162:157:5725:162:5974:-418.651,0,-403.414	0/0:259:259,0:259:9403:0:0:0,-77.9668,-820.306	1/1:179:0,179:0:0:179:6532:-563.139,-53.8844,0	1/1:290:6,284:6:222:284:10447:-879.481,-67.6049,0	1/1:209:0,209:0:0:209:7696:-663.036,-62.9153,0	0/0:329:327,2:327:11919:2:74:0,-92.2356,-1032.48	0/0:362:360,2:360:13164:2:74:0,-102.17,-1140.69	0/0:336:335,0:335:12191:0:0:0,-100.845,-1062.9	0/0:130:130,0:130:4750:0:0:0,-39.1339,-414.393	1/1:270:0,270:0:0:270:9972:-858.467,-81.2781,0	0/0:498:497,1:497:18089:1:37:0,-146.332,-1573.85	1/1:341:0,341:0:0:341:12569:-1082.09,-102.651,0
chr01	665250	.	T	C	3644.33	.	AB=0;ABP=0;AC=4;AF=0.0425532;AN=94;AO=167;CIGAR=1X;DP=4241;DPB=4241;DPRA=0.922312;EPP=365.646;EPPR=8849.59;GTI=0;LEN=1;MEANALT=1;MQM=41.988;MQMR=41.9809;NS=47;NUMALT=1;ODDS=25.5643;PAIRED=1;PAIREDR=1;PAO=0;PQA=0;PQR=0;PRO=0;QA=6107;QR=149430;RO=4074;RPL=0;RPP=365.646;RPPR=8849.59;RPR=167;RUN=1;SAF=167;SAP=365.646;SAR=0;SRF=4074;SRP=8849.59;SRR=0;TYPE=snp;technology.ILLUMINA=1;	ANN=C|intergenic_region|MODIFIER|MELO3C018495.2.1-gene-MELO3C018496.2.1-gene|maker-chr01-exonerate_est2genome-gene-6.5-maker-chr01-exonerate_est2genome-gene-6.12|intergenic_region|maker-chr01-exonerate_est2genome-gene-6.5-maker-chr01-exonerate_est2genome-gene-6.12|||n.665250T>C||||||	GT:DP:AD:RO:QR:AO:QA:GL	0/0:104:104,0:104:3848:0:0:0,-31.3071,-335.511	1/1:70:0,70:0:0:70:2554:-222.996,-21.0721,0	1/1:97:0,97:0:0:97:3553:-309.957,-29.1999,0	0/0:117:117,0:117:4305:0:0:0,-35.2205,-375.442	0/0:41:41,0:41:1505:0:0:0,-12.3422,-131.503	0/0:112:112,0:112:4132:0:0:0,-33.7154,-360.31	0/0:110:110,0:110:4034:0:0:0,-33.1133,-351.902	0/0:140:140,0:140:5156:0:0:0,-42.1442,-449.563	0/0:78:78,0:78:2850:0:0:0,-23.4803,-248.721	0/0:171:171,0:171:6255:0:0:0,-51.4761,-545.33	0/0:28:28,0:28:1024:0:0:0,-8.42884,-89.5557	0/0:15:15,0:15:555:0:0:0,-4.51545,-48.6974	0/0:73:73,0:73:2665:0:0:0,-21.9752,-232.612	0/0:100:100,0:100:3628:0:0:0,-30.103,-316.727	0/0:63:63,0:63:2295:0:0:0,-18.9649,-200.437	0/0:89:89,0:89:3281:0:0:0,-26.7917,-286.138	0/0:145:145,0:145:5341:0:0:0,-43.6493,-465.676	0/0:61:61,0:61:2257:0:0:0,-18.3628,-196.886	0/0:43:43,0:43:1555:0:0:0,-12.9443,-135.982	0/0:88:88,0:88:3208:0:0:0,-26.4906,-280.018	0/0:41:41,0:41:1505:0:0:0,-12.3422,-131.503	0/0:76:76,0:76:2800:0:0:0,-22.8783,-244.295	0/0:75:75,0:75:2775:0:0:0,-22.5772,-241.9	0/0:44:44,0:44:1616:0:0:0,-13.2453,-141.171	0/0:103:103,0:103:3775:0:0:0,-31.0061,-329.344	0/0:51:51,0:51:1839:0:0:0,-15.3525,-160.782	0/0:113:113,0:113:4133:0:0:0,-34.0164,-360.538	0/0:117:117,0:117:4293:0:0:0,-35.2205,-374.302	0/0:128:128,0:128:4628:0:0:0,-38.5318,-403.92	0/0:60:60,0:60:2220:0:0:0,-18.0618,-193.715	0/0:34:34,0:34:1234:0:0:0,-10.235,-107.96	0/0:142:142,0:142:5242:0:0:0,-42.7463,-456.835	0/0:94:94,0:94:3454:0:0:0,-28.2968,-301.321	0/0:96:96,0:96:3504:0:0:0,-28.8989,-305.701	0/0:113:113,0:113:4157:0:0:0,-34.0164,-362.5	0/0:112:112,0:112:4096:0:0:0,-33.7154,-357.366	0/0:18:18,0:18:666:0:0:0,-5.41854,-58.3652	0/0:86:86,0:86:3182:0:0:0,-25.8886,-277.503	0/0:160:160,0:160:5884:0:0:0,-48.1648,-512.932	0/0:130:130,0:130:4762:0:0:0,-39.1339,-415.22
chr01	665336	.	C	T	2088.43	.	AB=0;ABP=0;AC=2;AF=0.0212766;AN=94;AO=97;CIGAR=1X;DP=4222;DPB=4222;DPRA=1.0817;EPP=213.643;EPPR=8929.95;GTI=0;LEN=1;MEANALT=1;MQM=41.9588;MQMR=41.9825;NS=47;NUMALT=1;ODDS=21.8753;PAIRED=1;PAIREDR=1;PAO=0;PQA=0;PQR=0;PRO=0;QA=3527;QR=150811;RO=4123;RPL=97;RPP=213.643;RPPR=8921.28;RPR=0;RUN=1;SAF=97;SAP=213.643;SAR=0;SRF=4122;SRP=8947.31;SRR=1;TYPE=snp;technology.ILLUMINA=1;	ANN=T|intergenic_region|MODIFIER|MELO3C018495.2.1-gene-MELO3C018496.2.1-gene|maker-chr01-exonerate_est2genome-gene-6.5-maker-chr01-exonerate_est2genome-gene-6.12|intergenic_region|maker-chr01-exonerate_est2genome-gene-6.5-maker-chr01-exonerate_est2genome-gene-6.12|||n.665336C>T||||||	GT:DP:AD:RO:QR:AO:QA:GL	0/0:104:104,0:104:3800:0:0:0,-31.3071,-331.585	0/0:70:70,0:70:2566:0:0:0,-21.0721,-223.978	0/0:98:98,0:98:3602:0:0:0,-29.5009,-314.161	0/0:117:117,0:117:4269:0:0:0,-35.2205,-372.498	0/0:40:40,0:40:1468:0:0:0,-12.0412,-128.28	0/0:112:111,0:111:4035:0:0:0,-33.4143,-351.941	0/0:110:110,0:110:3998:0:0:0,-33.1133,-348.959	0/0:139:139,0:139:5119:0:0:0,-41.8432,-446.34	0/0:77:77,0:77:2801:0:0:0,-23.1793,-244.466	0/0:171:171,0:171:6231:0:0:0,-51.4761,-543.321	0/0:27:27,0:27:999:0:0:0,-8.12781,-87.3172	0/0:15:15,0:15:543:0:0:0,-4.51545,-47.7098	0/0:72:72,0:72:2604:0:0:0,-21.6742,-227.426	0/0:100:100,0:100:3652:0:0:0,-30.103,-318.69	0/0:63:63,0:63:2259:0:0:0,-18.9649,-197.491	0/0:88:88,0:88:3232:0:0:0,-26.4906,-281.934	0/0:142:142,0:142:5218:0:0:0,-42.7463,-455.027	0/0:61:61,0:61:2245:0:0:0,-18.3628,-195.904	0/0:43:43,0:43:1579:0:0:0,-12.9443,-137.948	0/0:88:88,0:88:3184:0:0:0,-26.4906,-278.055	0/0:42:41,0:41:1469:0:0:0,-12.3422,-128.196	0/0:75:75,0:75:2739:0:0:0,-22.5772,-239.109	0/0:77:77,0:77:2813:0:0:0,-23.1793,-245.4	0/0:45:45,0:45:1641:0:0:0,-13.5463,-143.411	0/0:103:103,0:103:3751:0:0:0,-31.0061,-327.33	0/0:50:50,0:50:1838:0:0:0,-15.0515,-160.507	0/0:113:113,0:113:4157:0:0:0,-34.0164,-362.5	0/0:117:117,0:117:4281:0:0:0,-35.2205,-373.325	0/0:127:127,0:127:4663:0:0:0,-38.2308,-406.636	0/0:61:61,0:61:2257:0:0:0,-18.3628,-196.938	0/0:33:33,0:33:1209:0:0:0,-9.93399,-105.721	0/0:142:142,0:142:5182:0:0:0,-42.7463,-451.976	0/0:92:92,0:92:3368:0:0:0,-27.6948,-293.895	1/1:97:0,97:0:0:97:3527:-307.825,-29.1999,0	0/0:109:109,0:109:3997:0:0:0,-32.8123,-348.628	0/0:112:112,0:112:4120:0:0:0,-33.7154,-359.329	0/0:17:17,0:17:629:0:0:0,-5.11751,-55.1426	0/0:84:84,0:84:3084:0:0:0,-25.2865,-269.095	0/0:161:161,0:161:5885:0:0:0,-48.4658,-513.263	0/0:129:129,0:129:4701:0:0:0,-38.8329,-410.082
chr01	665441	.	C	T	2045.42	.	AB=0;ABP=0;AC=2;AF=0.0212766;AN=94;AO=95;CIGAR=1X;DP=4077;DPB=4077;DPRA=1.09744;EPP=209.3;EPPR=8539.38;GTI=0;LEN=1;MEANALT=1;MQM=41.9579;MQMR=41.9874;NS=47;NUMALT=1;ODDS=19.7261;PAIRED=1;PAIREDR=0.998995;PAO=0;PQA=0;PQR=0;PRO=0;QA=3458;QR=142315;RO=3979;RPL=0;RPP=209.3;RPPR=8522.12;RPR=95;RUN=1;SAF=0;SAP=209.3;SAR=95;SRF=2;SRP=8625.94;SRR=3977;TYPE=snp;technology.ILLUMINA=1;	ANN=T|intergenic_region|MODIFIER|MELO3C018495.2.1-gene-MELO3C018496.2.1-gene|maker-chr01-exonerate_est2genome-gene-6.5-maker-chr01-exonerate_est2genome-gene-6.12|intergenic_region|maker-chr01-exonerate_est2genome-gene-6.5-maker-chr01-exonerate_est2genome-gene-6.12|||n.665441C>T||||||	GT:DP:AD:RO:QR:AO:QA:GL	0/0:99:98,0:98:3566:0:0:0,-29.5009,-310.91	0/0:67:67,0:67:2347:0:0:0,-20.169,-205.472	0/0:95:95,0:95:3371:0:0:0,-28.5978,-294.729	0/0:114:114,0:114:4098:0:0:0,-34.3174,-357.873	0/0:40:40,0:40:1432:0:0:0,-12.0412,-125.331	0/0:109:109,0:109:3913:0:0:0,-32.8123,-341.811	0/0:107:107,0:107:3803:0:0:0,-32.2102,-332.421	0/0:137:137,0:137:4805:0:0:0,-41.2411,-420.273	0/0:70:70,0:70:2506:0:0:0,-21.0721,-219.017	0/0:160:160,0:160:5740:0:0:0,-48.1648,-501.207	0/0:27:27,0:27:939:0:0:0,-8.12781,-82.3955	0/0:13:13,0:13:481:0:0:0,-3.91339,-42.2521	0/0:72:72,0:72:2604:0:0:0,-21.6742,-227.478	0/0:93:93,0:93:3381:0:0:0,-27.9958,-295.103	0/0:57:57,0:57:2037:0:0:0,-17.1587,-178.154	0/0:86:86,0:86:3086:0:0:0,-25.8886,-269.599	0/0:136:136,0:136:4888:0:0:0,-40.9401,-426.861	0/0:60:60,0:60:2124:0:0:0,-18.0618,-185.807	0/0:40:40,0:40:1432:0:0:0,-12.0412,-125.331	0/0:85:84,0:84:3000:0:0:0,-25.2865,-261.983	0/0:41:41,0:41:1469:0:0:0,-12.3422,-128.554	0/0:75:75,0:75:2703:0:0:0,-22.5772,-236.164	0/0:72:72,0:72:2568:0:0:0,-21.6742,-224.532	0/0:42:42,0:42:1518:0:0:0,-12.6433,-132.759	0/0:103:103,0:103:3727:0:0:0,-31.0061,-325.315	0/0:49:49,0:49:1801:0:0:0,-14.7505,-157.284	0/0:106:106,0:106:3766:0:0:0,-31.9092,-329.147	0/0:111:111,0:111:3999:0:0:0,-33.4143,-349.186	0/0:124:124,0:124:4468:0:0:0,-37.3277,-390.147	0/0:57:57,0:57:2097:0:0:0,-17.1587,-183.065	0/0:34:34,0:34:1198:0:0:0,-10.235,-105.01	0/0:141:141,0:141:5025:0:0:0,-42.4452,-438.896	0/0:90:90,0:90:3234:0:0:0,-27.0927,-282.542	1/1:95:0,95:0:0:95:3458:-301.76,-28.5979,0	0/0:110:110,0:110:3974:0:0:0,-33.1133,-346.996	0/0:106:106,0:106:3730:0:0:0,-31.9092,-326.254	0/0:17:17,0:17:605:0:0:0,-5.11751,-53.1692	0/0:82:82,0:82:2914:0:0:0,-24.6845,-254.797	0/0:154:154,0:154:5566:0:0:0,-46.3586,-485.795	0/0:123:123,0:123:4323:0:0:0,-37.0267,-377.99
chr01	665465	.	G	T	2092.54	.	AB=0;ABP=0;AC=2;AF=0.0212766;AN=94;AO=97;CIGAR=1X;DP=4163;DPB=4163;DPRA=0.929076;EPP=213.643;EPPR=8689.45;GTI=0;LEN=1;MEANALT=1;MQM=41.9588;MQMR=41.9852;NS=47;NUMALT=1;ODDS=22.0414;PAIRED=1;PAIREDR=0.999016;PAO=0;PQA=0;PQR=0;PRO=0;QA=3589;QR=146960;RO=4064;RPL=0;RPP=213.643;RPPR=8689.45;RPR=97;RUN=1;SAF=0;SAP=213.643;SAR=97;SRF=0;SRP=8827.87;SRR=4064;TYPE=snp;technology.ILLUMINA=1;	ANN=T|intergenic_region|MODIFIER|MELO3C018495.2.1-gene-MELO3C018496.2.1-gene|maker-chr01-exonerate_est2genome-gene-6.5-maker-chr01-exonerate_est2genome-gene-6.12|intergenic_region|maker-chr01-exonerate_est2genome-gene-6.5-maker-chr01-exonerate_est2genome-gene-6.12|||n.665465G>T||||||	GT:DP:AD:RO:QR:AO:QA:GL	0/0:102:102,0:102:3738:0:0:0,-30.7051,-326.121	0/0:69:68,1:68:2480:1:37:0,-17.1904,-212.97	0/0:93:93,0:93:3405:0:0:0,-27.9958,-297.117	0/0:115:115,0:115:4183:0:0:0,-34.6184,-365.02	0/0:40:40,0:40:1456:0:0:0,-12.0412,-127.297	0/0:109:109,0:109:3985:0:0:0,-32.8123,-347.698	0/0:106:106,0:106:3850:0:0:0,-31.9092,-336.068	0/0:136:135,0:135:4887:0:0:0,-40.639,-426.224	0/0:75:75,0:75:2679:0:0:0,-22.5772,-234.14	0/0:164:164,0:164:5972:0:0:0,-49.3689,-520.866	0/0:27:27,0:27:939:0:0:0,-8.12781,-82.4471	0/0:15:15,0:15:555:0:0:0,-4.51545,-48.6974	0/0:70:70,0:70:2482:0:0:0,-21.0721,-217.105	0/0:99:99,0:99:3591:0:0:0,-29.802,-313.458	0/0:63:63,0:63:2235:0:0:0,-18.9649,-195.527	0/0:86:86,0:86:3098:0:0:0,-25.8886,-270.581	0/0:144:144,0:144:5208:0:0:0,-43.3483,-454.605	0/0:60:60,0:60:2172:0:0:0,-18.0618,-189.782	0/0:42:42,0:42:1530:0:0:0,-12.6433,-133.742	0/0:85:85,0:85:3061:0:0:0,-25.5875,-267.405	0/0:39:39,0:39:1407:0:0:0,-11.7402,-123.091	0/0:75:75,0:75:2691:0:0:0,-22.5772,-235.182	0/0:77:76,0:76:2740:0:0:0,-22.8783,-238.874	0/0:42:42,0:42:1530:0:0:0,-12.6433,-133.742	0/0:104:104,0:104:3752:0:0:0,-31.3071,-327.608	0/0:50:50,0:50:1766:0:0:0,-15.0515,-154.612	0/0:108:108,0:108:3804:0:0:0,-32.5112,-332.648	0/0:113:113,0:113:4037:0:0:0,-34.0164,-352.636	0/0:125:125,0:125:4505:0:0:0,-37.6287,-393.322	0/0:60:60,0:60:2172:0:0:0,-18.0618,-189.787	0/0:34:34,0:34:1234:0:0:0,-10.235,-107.96	0/0:140:140,0:140:5084:0:0:0,-42.1442,-443.573	0/0:93:93,0:93:3369:0:0:0,-27.9958,-294.173	1/1:95:0,95:0:0:95:3515:-306.404,-28.5979,0	0/0:111:111,0:111:4071:0:0:0,-33.4143,-355.121	0/0:112:112,0:112:4072:0:0:0,-33.7154,-355.404	0/0:18:18,0:18:666:0:0:0,-5.41854,-58.3652	0/0:85:85,0:85:3097:0:0:0,-25.5875,-270.354	0/0:160:160,0:160:5836:0:0:0,-48.1648,-509.059	0/0:128:128,0:128:4628:0:0:0,-38.5318,-403.869
chr01	669636	.	A	T	4576.54	.	AB=0;ABP=0;AC=4;AF=0.0425532;AN=94;AO=169;CIGAR=1X;DP=4335;DPB=4335;DPRA=0.912746;EPP=54.0078;EPPR=11.2855;GTI=0;LEN=1;MEANALT=1;MQM=41.9408;MQMR=41.9851;NS=47;NUMALT=1;ODDS=35.8777;PAIRED=0.994083;PAIREDR=0.99832;PAO=0;PQA=0;PQR=0;PRO=0;QA=6148;QR=153398;RO=4166;RPL=115;RPP=50.8212;RPPR=11.0248;RPR=54;RUN=1;SAF=168;SAP=361.355;SAR=1;SRF=4165;SRP=9040.68;SRR=1;TYPE=snp;technology.ILLUMINA=1;	ANN=T|intergenic_region|MODIFIER|MELO3C018495.2.1-gene-MELO3C018496.2.1-gene|maker-chr01-exonerate_est2genome-gene-6.5-maker-chr01-exonerate_est2genome-gene-6.12|intergenic_region|maker-chr01-exonerate_est2genome-gene-6.5-maker-chr01-exonerate_est2genome-gene-6.12|||n.669636A>T||||||	GT:DP:AD:RO:QR:AO:QA:GL	0/0:110:110,0:110:4070:0:0:0,-33.1133,-354.846	1/1:60:0,60:0:0:60:2151:-187.977,-18.0618,0	1/1:109:0,109:0:0:109:3997:-348.577,-32.8123,0	0/0:130:130,0:130:4786:0:0:0,-39.1339,-417.336	0/0:61:61,0:61:2233:0:0:0,-18.3628,-194.974	0/0:99:99,0:99:3663:0:0:0,-29.802,-319.398	0/0:118:118,0:118:4330:0:0:0,-35.5215,-377.632	0/0:117:117,0:117:4317:0:0:0,-35.2205,-376.419	0/0:63:63,0:63:2331:0:0:0,-18.9649,-203.383	0/0:119:119,0:119:4403:0:0:0,-35.8226,-383.747	0/0:65:65,0:65:2405:0:0:0,-19.5669,-209.828	0/0:41:41,0:41:1493:0:0:0,-12.3422,-130.52	0/0:98:98,0:98:3590:0:0:0,-29.5009,-313.179	0/0:101:101,0:101:3737:0:0:0,-30.404,-325.843	0/0:72:72,0:72:2664:0:0:0,-21.6742,-232.387	0/0:123:123,0:123:4539:0:0:0,-37.0267,-395.708	0/0:98:98,0:98:3614:0:0:0,-29.5009,-315.091	0/0:68:68,0:68:2492:0:0:0,-20.47,-217.532	0/0:62:62,0:62:2282:0:0:0,-18.6639,-199.127	0/0:69:69,0:69:2541:0:0:0,-20.7711,-221.737	0/0:63:63,0:63:2319:0:0:0,-18.9649,-202.401	0/0:72:72,0:72:2640:0:0:0,-21.6742,-230.372	0/0:105:105,0:105:3873:0:0:0,-31.6081,-337.7	0/0:49:49,0:49:1801:0:0:0,-14.7505,-157.232	0/0:104:104,0:104:3848:0:0:0,-31.3071,-335.459	0/0:50:50,0:50:1838:0:0:0,-15.0515,-160.502	0/0:105:105,0:105:3861:0:0:0,-31.6081,-336.771	0/0:106:106,0:106:3910:0:0:0,-31.9092,-340.872	0/0:122:122,0:122:4502:0:0:0,-36.7257,-392.537	0/0:66:66,0:66:2430:0:0:0,-19.868,-212.018	0/0:42:42,0:42:1530:0:0:0,-12.6433,-133.742	0/0:118:118,0:118:4330:0:0:0,-35.5215,-377.632	0/0:117:117,0:117:4305:0:0:0,-35.2205,-375.339	0/0:132:132,0:132:4860:0:0:0,-39.736,-423.73	0/0:140:140,0:140:5144:0:0:0,-42.1442,-448.582	0/0:130:130,0:130:4798:0:0:0,-39.1339,-418.262	0/0:31:31,0:31:1147:0:0:0,-9.33193,-100.259	0/0:70:70,0:70:2590:0:0:0,-21.0721,-225.89	0/0:148:148,0:148:5452:0:0:0,-44.5524,-475.344	0/0:122:122,0:122:4490:0:0:0,-36.7257,-391.555
chr01	669661	.	T	G	3664.34	.	AB=0;ABP=0;AC=4;AF=0.0425532;AN=94;AO=169;CIGAR=1X;DP=4255;DPB=4255;DPRA=0.784353;EPP=369.989;EPPR=8845.27;GTI=0;LEN=1;MEANALT=1;MQM=41.929;MQMR=41.9897;NS=47;NUMALT=1;ODDS=36.5432;PAIRED=0.994083;PAIREDR=0.998531;PAO=0;PQA=0;PQR=0;PRO=0;QA=6125;QR=148144;RO=4084;RPL=168;RPP=361.355;RPPR=8827.93;RPR=1;RUN=1;SAF=168;SAP=361.355;SAR=1;SRF=4082;SRP=8853.94;SRR=2;TYPE=snp;technology.ILLUMINA=1;	ANN=G|intergenic_region|MODIFIER|MELO3C018495.2.1-gene-MELO3C018496.2.1-gene|maker-chr01-exonerate_est2genome-gene-6.5-maker-chr01-exonerate_est2genome-gene-6.12|intergenic_region|maker-chr01-exonerate_est2genome-gene-6.5-maker-chr01-exonerate_est2genome-gene-6.12|||n.669661T>G||||||	GT:DP:AD:RO:QR:AO:QA:GL	0/0:110:109,0:109:3961:0:0:0,-32.8123,-345.535	1/1:62:0,62:0:0:62:2230:-194.688,-18.6639,0	1/1:106:0,106:0:0:106:3858:-336.7,-31.9092,0	0/0:127:127,0:127:4627:0:0:0,-38.2308,-403.744	0/0:60:60,0:60:2172:0:0:0,-18.0618,-189.787	0/0:98:98,0:98:3542:0:0:0,-29.5009,-309.305	0/0:115:114,0:114:4122:0:0:0,-34.3174,-359.647	0/0:115:115,0:115:4159:0:0:0,-34.6184,-363.105	0/0:62:62,0:62:2270:0:0:0,-18.6639,-198.196	0/0:119:119,0:119:4343:0:0:0,-35.8226,-378.841	0/0:64:64,0:64:2332:0:0:0,-19.2659,-203.66	0/0:40:40,0:40:1456:0:0:0,-12.0412,-127.297	0/0:96:96,0:96:3420:0:0:0,-28.8989,-298.929	0/0:99:99,0:99:3567:0:0:0,-29.802,-311.546	0/0:69:69,0:69:2517:0:0:0,-20.7711,-219.773	0/0:119:119,0:119:4331:0:0:0,-35.8226,-377.963	0/0:96:96,0:96:3516:0:0:0,-28.8989,-306.734	0/0:67:67,0:67:2455:0:0:0,-20.169,-214.31	0/0:61:61,0:61:2233:0:0:0,-18.3628,-194.922	0/0:67:67,0:67:2467:0:0:0,-20.169,-215.292	0/0:61:61,0:61:2185:0:0:0,-18.3628,-191.045	0/0:72:72,0:72:2604:0:0:0,-21.6742,-227.426	0/0:105:105,0:105:3801:0:0:0,-31.6081,-331.859	0/0:47:47,0:47:1703:0:0:0,-14.1484,-148.873	0/0:101:101,0:101:3593:0:0:0,-30.404,-314.062	0/0:48:47,1:47:1715:1:37:0,-10.8687,-146.275	0/0:100:100,0:100:3664:0:0:0,-30.103,-319.676	0/0:103:103,0:103:3739:0:0:0,-31.0061,-326.348	0/0:120:120,0:120:4332:0:0:0,-36.1236,-378.242	0/0:66:66,0:66:2382:0:0:0,-19.868,-208.09	0/0:40:40,0:40:1408:0:0:0,-12.0412,-123.365	0/0:115:115,0:115:4159:0:0:0,-34.6184,-363.105	0/0:115:115,0:115:4171:0:0:0,-34.6184,-363.988	0/0:129:129,0:129:4689:0:0:0,-38.8329,-409.208	0/0:139:139,0:139:5059:0:0:0,-41.8432,-441.435	0/0:131:131,0:131:4763:0:0:0,-39.4349,-415.602	0/0:31:31,0:31:1123:0:0:0,-9.33193,-98.2916	0/0:69:69,0:69:2505:0:0:0,-20.7711,-218.74	0/0:145:145,0:145:5293:0:0:0,-43.6493,-461.752	0/0:121:121,0:121:4357:0:0:0,-36.4246,-380.483
chr01	669669	.	C	G	57584.5	.	AB=0.537445;ABP=5.77486;AC=60;AF=0.638298;AN=94;AO=2669;CIGAR=1X;DP=4142;DPB=4142;DPRA=1.09498;EPP=5798.67;EPPR=3162.56;GTI=0;LEN=1;MEANALT=1.08824;MQM=41.9828;MQMR=41.9932;NS=47;NUMALT=1;ODDS=10.243;PAIRED=0.998127;PAIREDR=0.998637;PAO=0;PQA=0;PQR=0;PRO=0;QA=95217;QR=52959;RO=1467;RPL=2669;RPP=5798.67;RPPR=3136.66;RPR=0;RUN=1;SAF=2669;SAP=5798.67;SAR=0;SRF=1464;SRP=3162.56;SRR=3;TYPE=snp;technol…	ANN=G|intergenic_region|MODIFIER|MELO3C018495.2.1-gene-MELO3C018496.2.1-gene|maker-chr01-exonerate_est2genome-gene-6.5-maker-chr01-exonerate_est2genome-gene-6.12|intergenic_region|maker-chr01-exonerate_est2genome-gene-6.5-maker-chr01-exonerate_est2genome-gene-6.12|||n.669669C>G||||||	GT:DP:AD:RO:QR:AO:QA:GL	0/0:108:106,2:106:3862:2:74:0,-25.7079,-330.246	0/0:59:59,0:59:2147:0:0:0,-17.7608,-187.443	0/0:104:104,0:104:3704:0:0:0,-31.3071,-323.683	1/1:123:0,123:0:0:123:4359:-381.041,-37.0267,0	0/0:58:57,1:57:2037:1:37:0,-13.879,-174.573	0/0:96:96,0:96:3480:0:0:0,-28.8989,-303.841	1/1:117:0,116:0:0:116:4148:-362.167,-34.9195,0	0/1:110:49,61:49:1789:61:2148:-154.894,0,-123.188	1/1:60:0,60:0:0:60:2135:-186.752,-18.0618,0	1/1:116:0,116:0:0:116:4127:-360.651,-34.9195,0	1/1:63:0,63:0:0:63:2247:-196.509,-18.9649,0	0/0:38:38,0:38:1358:0:0:0,-11.4391,-118.885	1/1:90:0,89:0:0:89:3113:-272.038,-26.7917,0	1/1:98:0,98:0:0:98:3387:-296.634,-29.5009,0	0/0:70:70,0:70:2530:0:0:0,-21.0721,-221.032	1/1:119:1,118:1:37:118:4203:-363.743,-32.2419,0	1/1:96:0,96:0:0:96:3467:-302.709,-28.8989,0	1/1:66:0,66:0:0:66:2370:-207.159,-19.868,0	1/1:58:0,58:0:0:58:2026:-177.397,-17.4597,0	1/1:66:0,66:0:0:66:2397:-209.386,-19.868,0	0/0:59:59,0:59:2159:0:0:0,-17.7608,-188.528	0/0:70:70,0:70:2518:0:0:0,-21.0721,-219.999	1/1:99:0,99:0:0:99:3485:-304.845,-29.802,0	1/1:46:0,46:0:0:46:1676:-146.507,-13.8474,0	1/1:95:0,95:0:0:95:3443:-300.567,-28.5979,0	1/1:46:0,46:0:0:46:1626:-142.295,-13.8474,0	1/1:100:0,100:0:0:100:3652:-318.695,-30.103,0	1/1:100:1,99:1:37:99:3523:-304.382,-26.5223,0	0/1:117:56,61:56:2048:61:2197:-156.807,0,-143.64	0/0:63:62,0:62:2210:0:0:0,-18.6639,-193.045	1/1:36:0,36:0:0:36:1272:-111.456,-10.8371,0	1/1:112:3,109:3:111:109:3930:-333.149,-23.6894,0	1/1:115:0,115:0:0:115:4147:-362.077,-34.6185,0	0/0:126:125,1:125:4505:1:37:0,-34.3491,-389.793	0/0:133:133,0:133:4837:0:0:0,-40.037,-422.099	0/0:126:125,0:125:4517:0:0:0,-37.6287,-394.064	0/0:27:27,0:27:939:0:0:0,-8.12781,-82.4471	1/1:64:0,64:0:0:64:2308:-201.644,-19.2659,0	0/0:143:142,0:142:5098:0:0:0,-42.7463,-444.928	1/1:115:0,115:0:0:115:4087:-357.222,-34.6185,0
chr01	669678	.	T	A	61288.4	.	AB=0.551282;ABP=8.35546;AC=60;AF=0.638298;AN=94;AO=2780;CIGAR=1X;DP=4265;DPB=4265;DPRA=1.1248;EPP=6039.7;EPPR=3184.31;GTI=0;LEN=1;MEANALT=1.05882;MQM=41.9813;MQMR=41.9892;NS=47;NUMALT=1;ODDS=10.2124;PAIRED=0.997842;PAIREDR=0.99865;PAO=0;PQA=0;PQR=0;PRO=0;QA=100645;QR=53261;RO=1481;RPL=2779;RPP=6031.02;RPPR=3158.45;RPR=1;RUN=1;SAF=2779;SAP=6031.02;SAR=1;SRF=1478;SRP=3192.96;SRR=3;TYPE=snp;technolo…	ANN=A|intergenic_region|MODIFIER|MELO3C018495.2.1-gene-MELO3C018496.2.1-gene|maker-chr01-exonerate_est2genome-gene-6.5-maker-chr01-exonerate_est2genome-gene-6.12|intergenic_region|maker-chr01-exonerate_est2genome-gene-6.5-maker-chr01-exonerate_est2genome-gene-6.12|||n.669678T>A||||||	GT:DP:AD:RO:QR:AO:QA:GL	0/0:108:106,2:106:3838:2:74:0,-25.7079,-328.283	0/0:61:61,0:61:2221:0:0:0,-18.3628,-193.889	0/0:105:105,0:105:3789:0:0:0,-31.6081,-330.78	1/1:129:0,129:0:0:129:4697:-409.876,-38.8329,0	0/0:57:56,1:56:2024:1:37:0,-13.578,-173.315	0/0:97:97,0:97:3517:0:0:0,-29.1999,-307.064	1/1:117:0,117:0:0:117:4220:-368.534,-35.2205,0	0/1:116:50,66:50:1790:66:2404:-175.005,0,-121.657	1/1:63:0,63:0:0:63:2305:-201.242,-18.9649,0	1/1:120:0,120:0:0:120:4304:-375.928,-36.1236,0	1/1:65:0,65:0:0:65:2364:-206.514,-19.567,0	0/0:39:39,0:39:1347:0:0:0,-11.7402,-118.175	1/1:95:0,95:0:0:95:3469:-302.698,-28.5979,0	1/1:100:0,100:0:0:100:3630:-316.9,-30.103,0	0/0:71:71,0:71:2543:0:0:0,-21.3731,-222.291	1/1:123:1,122:1:25:122:4365:-378.806,-34.5352,0	1/1:99:0,99:0:0:99:3516:-307.179,-29.802,0	1/1:68:0,68:0:0:68:2451:-214.144,-20.47,0	1/1:59:0,59:0:0:59:2183:-190.493,-17.7608,0	1/1:68:0,68:0:0:68:2453:-214.321,-20.47,0	0/0:59:59,0:59:2123:0:0:0,-17.7608,-185.582	0/0:69:69,0:69:2433:0:0:0,-20.7711,-212.9	1/1:104:0,104:0:0:104:3720:-324.936,-31.3071,0	1/1:47:0,47:0:0:47:1726:-150.746,-14.1484,0	1/1:105:0,105:0:0:105:3809:-332.487,-31.6082,0	1/1:50:0,50:0:0:50:1798:-157.195,-15.0515,0	1/1:103:0,102:0:0:102:3687:-321.572,-30.7051,0	1/1:105:1,104:1:37:104:3736:-322.686,-28.0275,0	0/1:118:55,63:55:1963:63:2319:-166.88,0,-136.187	0/0:63:63,0:63:2223:0:0:0,-18.9649,-194.493	1/1:42:0,42:0:0:42:1533:-134.003,-12.6433,0	1/1:117:3,114:3:111:114:4139:-351.22,-25.1946,0	1/1:116:0,114:0:0:114:4140:-360.93,-34.3174,0	0/0:129:128,1:128:4640:1:37:0,-35.2522,-401.372	0/0:138:137,0:137:4949:0:0:0,-41.2411,-431.688	0/0:124:124,0:124:4516:0:0:0,-37.3277,-393.973	0/0:29:29,0:29:1049:0:0:0,-8.72987,-91.8459	1/1:69:0,69:0:0:69:2467:-215.663,-20.7711,0	0/0:143:143,0:143:5099:0:0:0,-43.0473,-445.496	1/1:120:0,120:0:0:120:4347:-379.476,-36.1236,0
chr01	669679	.	A	G	3678.94	.	AB=0;ABP=0;AC=4;AF=0.0425532;AN=94;AO=172;CIGAR=1X;DP=3542;DPB=3542;DPRA=1.00432;EPP=376.504;EPPR=7145.03;GTI=0;LEN=1;MEANALT=1.33333;MQM=41.9419;MQMR=41.9867;NS=47;NUMALT=1;ODDS=26.6998;PAIRED=0.994186;PAIREDR=0.99879;PAO=0;PQA=0;PQR=0;PRO=0;QA=6203;QR=111845;RO=3305;RPL=171;RPP=367.868;RPPR=7119.05;RPR=1;RUN=1;SAF=171;SAP=367.868;SAR=1;SRF=3302;SRP=7153.69;SRR=3;TYPE=snp;technology.ILLUMINA=1;	ANN=G|intergenic_region|MODIFIER|MELO3C018495.2.1-gene-MELO3C018496.2.1-gene|maker-chr01-exonerate_est2genome-gene-6.5-maker-chr01-exonerate_est2genome-gene-6.12|intergenic_region|maker-chr01-exonerate_est2genome-gene-6.5-maker-chr01-exonerate_est2genome-gene-6.12|||n.669679A>G||||||	GT:DP:AD:RO:QR:AO:QA:GL	0/0:95:95,0:95:3299:0:0:0,-28.5978,-288.841	1/1:62:0,62:0:0:62:2221:-194.025,-18.6639,0	1/1:108:0,108:0:0:108:3908:-341.123,-32.5112,0	0/0:103:102,0:102:3390:0:0:0,-30.7051,-297.411	0/0:49:49,0:49:1693:0:0:0,-14.7505,-148.441	0/0:89:89,0:89:3041:0:0:0,-26.7917,-266.559	0/0:86:85,0:85:2821:0:0:0,-25.5875,-247.42	0/0:101:100,0:100:3352:0:0:0,-30.103,-293.919	0/0:51:50,0:50:1610:0:0:0,-15.0515,-141.598	0/0:89:84,0:84:2832:0:0:0,-25.2865,-248.185	0/0:51:50,0:50:1634:0:0:0,-15.0515,-143.563	0/0:38:38,0:38:1346:0:0:0,-11.4391,-117.902	0/0:72:69,0:69:2361:0:0:0,-20.7711,-206.765	0/0:86:86,0:86:2882:0:0:0,-25.8886,-252.964	0/0:65:65,0:65:2249:0:0:0,-19.5669,-197.062	0/0:98:94,0:94:3190:0:0:0,-28.2968,-279.434	0/0:79:73,0:73:2377:0:0:0,-21.9752,-208.786	0/0:54:49,0:49:1621:0:0:0,-14.7505,-142.299	0/0:52:52,0:52:1732:0:0:0,-15.6536,-152.164	0/0:52:49,0:49:1657:0:0:0,-14.7505,-145.249	0/0:53:53,0:53:1829:0:0:0,-15.9546,-160.351	0/0:62:62,0:62:2210:0:0:0,-18.6639,-193.235	0/0:77:73,0:73:2497:0:0:0,-21.9752,-218.623	0/0:35:35,0:35:1175:0:0:0,-10.536,-103.264	0/0:82:81,0:81:2673:0:0:0,-24.3834,-234.641	0/0:40:38,0:38:1274:0:0:0,-11.4391,-111.768	0/0:77:75,0:75:2535:0:0:0,-22.5772,-222.178	0/0:83:79,0:79:2671:0:0:0,-23.7814,-234.081	0/0:95:95,0:95:3239:0:0:0,-28.5978,-283.933	0/0:59:59,0:59:2087:0:0:0,-17.7608,-182.584	0/0:37:36,0:36:1188:0:0:0,-10.8371,-104.331	0/0:95:91,0:91:3055:0:0:0,-27.3937,-267.803	0/0:83:82,0:82:2710:0:0:0,-24.6845,-237.817	0/0:116:116,0:116:3896:0:0:0,-34.9195,-341.801	0/0:112:112,0:112:3808:0:0:0,-33.7154,-333.815	0/0:121:120,0:120:4152:0:0:0,-36.1236,-363.109	0/0:30:30,0:30:1086:0:0:0,-9.0309,-95.0688	0/0:57:53,2:53:1733:2:74:0,-10.052,-145.745	0/0:134:134,0:134:4586:0:0:0,-40.338,-401.774	0/0:91:87,0:87:2943:0:0:0,-26.1896,-257.891
chr01	669769	.	A	G	73203.6	.	AB=0.548523;ABP=7.85717;AC=68;AF=0.723404;AN=94;AO=3232;CIGAR=1X;DP=4307;DPB=4307;DPRA=1.32053;EPP=6934.62;EPPR=2326.49;GTI=0;LEN=1;MEANALT=1;MQM=41.9833;MQMR=41.9963;NS=47;NUMALT=1;ODDS=7.50889;PAIRED=1;PAIREDR=0.998138;PAO=0;PQA=0;PQR=0;PRO=0;QA=118441;QR=38994;RO=1074;RPL=2;RPP=7003.85;RPPR=2317.83;RPR=3230;RUN=1;SAF=8;SAP=6951.89;SAR=3224;SRF=1;SRP=2326.49;SRR=1073;TYPE=snp;technology.ILLUMIN…	ANN=G|intergenic_region|MODIFIER|MELO3C018495.2.1-gene-MELO3C018496.2.1-gene|maker-chr01-exonerate_est2genome-gene-6.5-maker-chr01-exonerate_est2genome-gene-6.12|intergenic_region|maker-chr01-exonerate_est2genome-gene-6.5-maker-chr01-exonerate_est2genome-gene-6.12|||n.669769A>G||||||	GT:DP:AD:RO:QR:AO:QA:GL	0/0:107:105,2:105:3765:2:74:0,-25.4069,-322.116	1/1:62:0,62:0:0:62:2257:-197.07,-18.6639,0	1/1:107:0,107:0:0:107:3922:-342.043,-32.2102,0	1/1:129:0,129:0:0:129:4742:-413.567,-38.8329,0	0/0:59:58,1:58:2098:1:37:0,-14.1801,-179.761	0/0:98:98,0:98:3542:0:0:0,-29.5009,-309.305	1/1:115:0,115:0:0:115:4231:-368.997,-34.6185,0	0/1:115:50,65:50:1850:65:2369:-172.213,0,-126.871	1/1:62:0,62:0:0:62:2270:-198.196,-18.6639,0	1/1:118:0,118:0:0:118:4300:-375.155,-35.5215,0	1/1:65:0,65:0:0:65:2381:-207.864,-19.567,0	0/0:42:42,0:42:1530:0:0:0,-12.6433,-133.742	1/1:98:0,98:0:0:98:3585:-312.81,-29.5009,0	1/1:101:0,101:0:0:101:3679:-321.112,-30.404,0	0/0:71:71,0:71:2579:0:0:0,-21.3731,-225.237	1/1:123:1,122:1:37:122:4480:-387.169,-33.446,0	1/1:96:0,96:0:0:96:3552:-309.627,-28.8989,0	1/1:68:0,68:0:0:68:2495:-217.795,-20.47,0	1/1:62:0,62:0:0:62:2281:-199.038,-18.6639,0	1/1:69:0,69:0:0:69:2504:-218.703,-20.7711,0	0/0:62:62,0:62:2282:0:0:0,-18.6639,-199.178	0/0:68:68,0:68:2444:0:0:0,-20.47,-213.6	1/1:105:0,105:0:0:105:3849:-335.738,-31.6082,0	1/1:49:0,49:0:0:49:1789:-156.25,-14.7505,0	1/1:101:0,101:0:0:101:3701:-322.899,-30.404,0	1/1:50:0,50:0:0:50:1839:-160.543,-15.0515,0	1/1:105:0,105:0:0:105:3861:-336.771,-31.6082,0	1/1:105:1,104:1:37:104:3823:-329.776,-28.0275,0	0/1:122:57,65:57:2085:65:2393:-172.121,0,-145.357	0/0:65:65,0:65:2369:0:0:0,-19.5669,-206.882	1/1:42:0,42:0:0:42:1542:-134.725,-12.6433,0	1/1:115:2,113:2:74:113:4131:-353.605,-27.8151,0	1/1:114:0,114:0:0:114:4170:-363.854,-34.3174,0	1/1:132:1,131:1:37:131:4791:-414.377,-36.1553,0	1/1:140:0,140:0:0:140:5156:-449.563,-42.1442,0	0/0:133:132,0:132:4728:0:0:0,-39.736,-412.679	0/0:31:31,0:31:1147:0:0:0,-9.33193,-100.259	1/1:68:0,68:0:0:68:2497:-217.967,-20.47,0	0/0:146:145,1:145:5281:1:37:0,-40.3697,-457.19	1/1:131:0,131:0:0:131:4783:-417.157,-39.4349,0
chr01	669804	.	G	A	2694.54	.	AB=0;ABP=0;AC=2;AF=0.0212766;AN=94;AO=129;CIGAR=1X;DP=4317;DPB=4317;DPRA=1.45376;EPP=283.13;EPPR=9032.09;GTI=0;LEN=1;MEANALT=1;MQM=41.9845;MQMR=41.9861;NS=47;NUMALT=1;ODDS=21.0629;PAIRED=1;PAIREDR=0.999522;PAO=0;PQA=0;PQR=0;PRO=0;QA=4731;QR=153010;RO=4186;RPL=0;RPP=283.13;RPPR=8954.35;RPR=129;RUN=1;SAF=0;SAP=283.13;SAR=129;SRF=9;SRP=9014.79;SRR=4177;TYPE=snp;technology.ILLUMINA=1;	ANN=A|intergenic_region|MODIFIER|MELO3C018495.2.1-gene-MELO3C018496.2.1-gene|maker-chr01-exonerate_est2genome-gene-6.5-maker-chr01-exonerate_est2genome-gene-6.12|intergenic_region|maker-chr01-exonerate_est2genome-gene-6.5-maker-chr01-exonerate_est2genome-gene-6.12|||n.669804G>A||||||	GT:DP:AD:RO:QR:AO:QA:GL	0/0:106:106,0:106:3886:0:0:0,-31.9092,-339.012	0/0:62:62,0:62:2294:0:0:0,-18.6639,-200.058	0/0:106:106,0:106:3850:0:0:0,-31.9092,-336.016	0/0:128:128,0:128:4688:0:0:0,-38.5318,-408.929	0/0:60:60,0:60:2184:0:0:0,-18.0618,-190.769	0/0:100:100,0:100:3640:0:0:0,-30.103,-317.713	0/0:116:116,0:116:4220:0:0:0,-34.9195,-368.29	0/0:119:119,0:119:4355:0:0:0,-35.8226,-379.874	0/0:63:63,0:63:2331:0:0:0,-18.9649,-203.383	0/0:119:119,0:119:4343:0:0:0,-35.8226,-378.888	0/0:63:63,0:63:2319:0:0:0,-18.9649,-202.401	0/0:42:41,0:41:1517:0:0:0,-12.3422,-132.127	0/0:98:98,0:98:3602:0:0:0,-29.5009,-314.161	0/0:102:102,0:102:3738:0:0:0,-30.7051,-326.121	0/0:71:71,0:71:2591:0:0:0,-21.3731,-226.219	0/0:124:124,0:124:4516:0:0:0,-37.3277,-394.071	0/0:95:94,0:94:3466:0:0:0,-28.2968,-301.791	0/0:67:67,0:67:2431:0:0:0,-20.169,-212.346	0/0:61:61,0:61:2245:0:0:0,-18.3628,-195.951	0/0:69:69,0:69:2529:0:0:0,-20.7711,-220.755	0/0:63:63,0:63:2283:0:0:0,-18.9649,-199.455	0/0:71:71,0:71:2579:0:0:0,-21.3731,-225.185	0/0:103:103,0:103:3775:0:0:0,-31.0061,-329.344	0/0:48:48,0:48:1764:0:0:0,-14.4494,-154.01	0/0:104:104,0:104:3764:0:0:0,-31.3071,-328.59	0/0:50:50,0:50:1838:0:0:0,-15.0515,-160.455	0/0:105:105,0:105:3849:0:0:0,-31.6081,-335.789	0/0:102:102,0:102:3714:0:0:0,-30.7051,-324.158	0/0:122:122,0:122:4418:0:0:0,-36.7257,-385.668	0/0:65:65,0:65:2333:0:0:0,-19.5669,-203.936	0/0:42:42,0:42:1542:0:0:0,-12.6433,-134.725	0/0:116:116,0:116:4220:0:0:0,-34.9195,-368.29	0/0:117:117,0:117:4257:0:0:0,-35.2205,-371.414	1/1:130:2,128:2:74:128:4694:-402.592,-32.3306,0	0/0:140:140,0:140:5132:0:0:0,-42.1442,-447.601	0/0:132:131,1:131:4775:1:37:0,-36.1553,-412.998	0/0:31:31,0:31:1147:0:0:0,-9.33193,-100.259	0/0:69:69,0:69:2517:0:0:0,-20.7711,-219.773	0/0:149:149,0:149:5501:0:0:0,-44.8535,-479.548	0/0:132:132,0:132:4824:0:0:0,-39.736,-420.735
chr01	669818	.	C	T	3030.12	.	AB=0;ABP=0;AC=2;AF=0.0212766;AN=94;AO=140;CIGAR=1X;DP=4297;DPB=4297;DPRA=1.0811;EPP=307.016;EPPR=8973.44;GTI=0;LEN=1;MEANALT=1;MQM=42;MQMR=41.9846;NS=47;NUMALT=1;ODDS=15.5817;PAIRED=1;PAIREDR=0.999519;PAO=0;PQA=0;PQR=0;PRO=0;QA=5168;QR=151731;RO=4155;RPL=0;RPP=307.016;RPPR=8921.55;RPR=140;RUN=1;SAF=0;SAP=307.016;SAR=140;SRF=6;SRP=8973.44;SRR=4149;TYPE=snp;technology.ILLUMINA=1;	ANN=T|intergenic_region|MODIFIER|MELO3C018495.2.1-gene-MELO3C018496.2.1-gene|maker-chr01-exonerate_est2genome-gene-6.5-maker-chr01-exonerate_est2genome-gene-6.12|intergenic_region|maker-chr01-exonerate_est2genome-gene-6.5-maker-chr01-exonerate_est2genome-gene-6.12|||n.669818C>T||||||	GT:DP:AD:RO:QR:AO:QA:GL	0/0:107:107,0:107:3935:0:0:0,-32.2102,-343.216	0/0:61:61,0:61:2209:0:0:0,-18.3628,-192.958	0/0:108:108,0:108:3948:0:0:0,-32.5112,-344.373	0/0:130:130,0:130:4750:0:0:0,-39.1339,-414.393	0/0:60:60,0:60:2208:0:0:0,-18.0618,-192.733	0/0:98:98,0:98:3626:0:0:0,-29.5009,-316.175	0/0:115:115,0:115:4159:0:0:0,-34.6184,-363.105	0/0:116:116,0:116:4232:0:0:0,-34.9195,-369.224	0/0:63:63,0:63:2295:0:0:0,-18.9649,-200.437	0/0:118:117,0:117:4281:0:0:0,-35.2205,-373.066	0/0:64:64,0:64:2368:0:0:0,-19.2659,-206.606	0/0:41:41,0:41:1505:0:0:0,-12.3422,-131.503	0/0:97:97,0:97:3541:0:0:0,-29.1999,-308.975	0/0:99:99,0:99:3627:0:0:0,-29.802,-316.453	0/0:70:70,0:70:2530:0:0:0,-21.0721,-221.032	0/0:120:120,0:120:4416:0:0:0,-36.1236,-385.059	0/0:96:95,0:95:3467:0:0:0,-28.5978,-302.109	0/0:68:68,0:68:2480:0:0:0,-20.47,-216.551	0/0:60:60,0:60:2208:0:0:0,-18.0618,-192.682	0/0:69:69,0:69:2529:0:0:0,-20.7711,-220.755	0/0:62:62,0:62:2234:0:0:0,-18.6639,-195.25	0/0:70:70,0:70:2590:0:0:0,-21.0721,-225.89	0/0:105:105,0:105:3861:0:0:0,-31.6081,-336.719	0/0:47:47,0:47:1703:0:0:0,-14.1484,-148.873	0/0:102:102,0:102:3654:0:0:0,-30.7051,-319.2	0/0:50:50,0:50:1838:0:0:0,-15.0515,-160.455	0/0:103:103,0:103:3763:0:0:0,-31.0061,-328.363	0/0:104:104,0:104:3764:0:0:0,-31.3071,-328.585	0/0:120:120,0:120:4356:0:0:0,-36.1236,-380.204	0/0:65:65,0:65:2345:0:0:0,-19.5669,-204.914	0/0:41:41,0:41:1505:0:0:0,-12.3422,-131.503	0/0:117:117,0:117:4245:0:0:0,-35.2205,-370.485	0/0:116:116,0:116:4232:0:0:0,-34.9195,-369.224	0/0:130:130,0:130:4750:0:0:0,-39.1339,-414.342	1/1:140:1,139:1:37:139:5131:-443.741,-38.5635,0	0/0:131:131,0:131:4799:0:0:0,-39.4349,-418.541	0/0:30:30,0:30:1110:0:0:0,-9.0309,-97.0367	0/0:68:68,0:68:2492:0:0:0,-20.47,-217.532	0/0:147:147,0:147:5379:0:0:0,-44.2514,-469.178	0/0:130:130,0:130:4726:0:0:0,-39.1339,-412.328
chr01	670068	.	A	G	9893.45	.	AB=0;ABP=0;AC=4;AF=0.0425532;AN=94;AO=443;CIGAR=1X;DP=11313;DPB=11313;DPRA=1.2545;EPP=964.973;EPPR=23604.7;GTI=0;LEN=1;MEANALT=1;MQM=41.9413;MQMR=41.9851;NS=47;NUMALT=1;ODDS=91.8616;PAIRED=0.997743;PAIREDR=0.999264;PAO=0;PQA=0;PQR=0;PRO=0;QA=16234;QR=401169;RO=10869;RPL=0;RPP=964.973;RPPR=23604.7;RPR=443;RUN=1;SAF=443;SAP=964.973;SAR=0;SRF=10869;SRP=23604.7;SRR=0;TYPE=snp;technology.ILLUMINA=1;	ANN=G|intergenic_region|MODIFIER|MELO3C018495.2.1-gene-MELO3C018496.2.1-gene|maker-chr01-exonerate_est2genome-gene-6.5-maker-chr01-exonerate_est2genome-gene-6.12|intergenic_region|maker-chr01-exonerate_est2genome-gene-6.5-maker-chr01-exonerate_est2genome-gene-6.12|||n.670068A>G||||||	GT:DP:AD:RO:QR:AO:QA:GL	0/0:330:330,0:330:12210:0:0:0,-99.3399,-1063.77	1/1:238:0,238:0:0:238:8734:-761.149,-71.6451,0	1/1:202:0,202:0:0:202:7389:-644.06,-60.8081,0	0/0:362:362,0:362:13370:0:0:0,-108.973,-1164.93	0/0:123:122,0:122:4490:0:0:0,-36.7257,-391.146	0/0:234:234,0:234:8622:0:0:0,-70.441,-751.458	0/0:268:268,0:268:9892:0:0:0,-80.676,-861.956	0/0:299:299,0:299:10991:0:0:0,-90.008,-957.776	0/0:271:271,0:271:10003:0:0:0,-81.5791,-871.47	0/0:336:336,0:336:12420:0:0:0,-101.146,-1081.97	0/0:157:157,0:157:5785:0:0:0,-47.2617,-504.296	0/0:111:111,0:111:4107:0:0:0,-33.4143,-358.069	0/0:164:164,0:164:6068:0:0:0,-49.3689,-528.868	0/0:297:297,0:297:10941:0:0:0,-89.4059,-953.451	0/0:152:152,0:152:5624:0:0:0,-45.7566,-490.196	0/0:339:338,1:338:12494:1:37:0,-98.4685,-1084.94	0/0:273:273,0:273:10101:0:0:0,-82.1812,-880.031	0/0:157:157,0:157:5797:0:0:0,-47.2617,-505.226	0/0:225:225,0:225:8301:0:0:0,-67.7317,-723.383	0/0:158:158,0:158:5846:0:0:0,-47.5627,-509.532	0/0:122:122,0:122:4502:0:0:0,-36.7257,-392.537	0/0:120:120,0:120:4440:0:0:0,-36.1236,-387.073	0/0:360:360,0:360:13260:0:0:0,-108.371,-1155.54	0/0:176:176,0:176:6500:0:0:0,-52.9813,-566.507	0/0:234:234,0:234:8646:0:0:0,-70.441,-753.312	0/0:207:207,0:207:7647:0:0:0,-62.3132,-666.254	0/0:237:237,0:237:8769:0:0:0,-71.3441,-764.016	0/0:259:259,0:259:9559:0:0:0,-77.9668,-832.901	0/0:252:252,0:252:9288:0:0:0,-75.8596,-809.362	0/0:170:170,0:170:6290:0:0:0,-51.1751,-548.152	0/0:214:214,0:214:7870:0:0:0,-64.4204,-685.866	0/0:267:267,0:267:9831:0:0:0,-80.375,-856.819	0/0:196:196,0:196:7216:0:0:0,-59.0019,-628.946	0/0:281:281,0:281:10373:0:0:0,-84.5894,-903.902	0/0:324:324,0:324:11952:0:0:0,-97.5337,-1041.39	0/0:243:243,0:243:8991:0:0:0,-73.1503,-783.455	0/0:89:89,0:89:3293:0:0:0,-26.7917,-287.171	0/0:250:250,0:250:9214:0:0:0,-75.2575,-803.071	0/0:342:342,0:342:12606:0:0:0,-102.952,-1098.57	0/0:357:356,1:356:13136:1:37:0,-103.887,-1140.99
chr01	670108	.	T	G	196513.0	.	AB=0.557377;ABP=18.709;AC=68;AF=0.723404;AN=94;AO=8737;CIGAR=1X;DP=11192;DPB=11192;DPRA=1.28992;EPP=18966.5;EPPR=5325.29;GTI=0;LEN=1;MEANALT=1.075;MQM=41.984;MQMR=41.9951;NS=47;NUMALT=1;ODDS=0.0681167;PAIRED=0.999313;PAIREDR=0.998776;PAO=0;PQA=0;PQR=0;PRO=0;QA=319471;QR=89871;RO=2451;RPL=0;RPP=18975.2;RPPR=5325.29;RPR=8737;RUN=1;SAF=8736;SAP=18966.5;SAR=1;SRF=2451;SRP=5325.29;SRR=0;TYPE=snp;techn…	ANN=G|intergenic_region|MODIFIER|MELO3C018495.2.1-gene-MELO3C018496.2.1-gene|maker-chr01-exonerate_est2genome-gene-6.5-maker-chr01-exonerate_est2genome-gene-6.12|intergenic_region|maker-chr01-exonerate_est2genome-gene-6.5-maker-chr01-exonerate_est2genome-gene-6.12|||n.670108T>G||||||	GT:DP:AD:RO:QR:AO:QA:GL	0/0:329:319,10:319:11695:10:370:0,-66.5065,-987.016	1/1:232:0,232:0:0:232:8440:-736.022,-69.839,0	1/1:206:0,206:0:0:206:7526:-656.011,-62.0122,0	1/1:361:0,361:0:0:361:13224:-1152.85,-108.672,0	0/0:120:112,8:112:4084:8:296:0,-9.98456,-330.195	0/0:233:233,0:233:8537:0:0:0,-70.14,-744.312	1/1:264:0,264:0:0:264:9619:-838.916,-79.4719,0	0/1:298:141,157:141:5181:157:5749:-411.492,0,-361.995	1/1:266:1,265:1:37:265:9681:-840.526,-76.4933,0	1/1:331:0,331:0:0:331:12079:-1053.27,-99.6409,0	1/1:156:0,156:0:0:156:5760:-502.054,-46.9607,0	0/0:110:110,0:110:3998:0:0:0,-33.1133,-348.959	1/1:159:0,159:0:0:159:5823:-507.85,-47.8638,0	1/1:297:1,296:1:37:296:10737:-932.999,-85.8252,0	0/0:151:150,1:150:5526:1:37:0,-41.8748,-478.208	1/1:334:0,334:0:0:334:12200:-1063.78,-100.544,0	1/1:270:0,270:0:0:270:9894:-862.564,-81.2781,0	1/1:154:0,154:0:0:154:5661:-493.559,-46.3586,0	1/1:219:0,217:0:0:217:7921:-690.426,-65.3235,0	1/1:157:0,157:0:0:157:5734:-500.203,-47.2617,0	0/0:119:119,0:119:4367:0:0:0,-35.8226,-380.906	0/0:120:119,1:119:4391:1:37:0,-32.5429,-379.288	1/1:353:0,353:0:0:353:12947:-1128.56,-106.264,0	1/1:176:0,176:0:0:176:6416:-559.64,-52.9813,0	1/1:228:0,228:0:0:228:8376:-730.156,-68.6348,0	1/1:206:0,206:0:0:206:7526:-656.161,-62.0122,0	1/1:234:0,234:0:0:234:8562:-746.502,-70.441,0	1/1:257:0,257:0:0:257:9329:-813.851,-77.3647,0	0/1:251:102,149:102:3750:149:5477:-401.924,0,-251.544	0/0:168:167,1:167:6107:1:37:0,-46.9923,-529.069	1/1:212:0,211:0:0:211:7638:-666.093,-63.5173,0	1/1:264:1,262:1:25:262:9586:-833.317,-76.9877,0	1/1:195:1,194:1:37:194:7095:-615.136,-55.1202,0	1/1:278:0,278:0:0:278:10214:-890.362,-83.6863,0	1/1:318:0,318:0:0:318:11634:-1014.26,-95.7275,0	0/0:240:240,0:240:8832:0:0:0,-72.2472,-769.864	0/0:89:89,0:89:3269:0:0:0,-26.7917,-285.208	1/1:245:0,245:0:0:245:9005:-784.996,-73.7524,0	0/0:339:339,0:339:12423:0:0:0,-102.049,-1083.02	1/1:355:0,355:0:0:355:12949:-1129.16,-106.866,0
chr01	670137	.	A	T	171373.0	.	AB=0.559199;ABP=19.7215;AC=60;AF=0.638298;AN=94;AO=7653;CIGAR=1X;DP=11154;DPB=11154;DPRA=1.18378;EPP=16551.9;EPPR=7592.31;GTI=0;LEN=1;MEANALT=1.05714;MQM=41.9841;MQMR=41.9863;NS=47;NUMALT=1;ODDS=14.5344;PAIRED=0.999477;PAIREDR=0.998571;PAO=0;PQA=0;PQR=0;PRO=0;QA=278494;QR=128095;RO=3499;RPL=7644;RPP=16543.2;RPPR=7592.31;RPR=9;RUN=1;SAF=7652;SAP=16612.6;SAR=1;SRF=3499;SRP=7600.99;SRR=0;TYPE=snp;te…	ANN=T|intergenic_region|MODIFIER|MELO3C018495.2.1-gene-MELO3C018496.2.1-gene|maker-chr01-exonerate_est2genome-gene-6.5-maker-chr01-exonerate_est2genome-gene-6.12|intergenic_region|maker-chr01-exonerate_est2genome-gene-6.5-maker-chr01-exonerate_est2genome-gene-6.12|||n.670137A>T||||||	GT:DP:AD:RO:QR:AO:QA:GL	0/0:327:318,9:318:11658:9:309:0,-71.112,-989.001	0/0:238:238,0:238:8722:0:0:0,-71.6451,-760.168	0/0:207:207,0:207:7623:0:0:0,-62.3132,-664.138	1/1:356:0,356:0:0:356:12877:-1123.48,-107.167,0	0/0:123:115,8:115:4231:8:284:0,-11.8816,-343.8	0/0:230:230,0:230:8366:0:0:0,-69.2369,-729.74	1/1:258:0,258:0:0:258:9399:-819.756,-77.6657,0	0/1:297:140,157:140:5132:157:5725:-409.882,0,-358.04	1/1:267:1,266:1:37:266:9686:-841.082,-76.7943,0	1/1:327:0,327:0:0:327:11910:-1038.52,-98.4368,0	1/1:154:0,154:0:0:154:5626:-490.704,-46.3586,0	0/0:111:111,0:111:4083:0:0:0,-33.4143,-356.106	1/1:163:0,163:0:0:163:5935:-517.797,-49.0679,0	1/1:295:1,294:1:37:294:10650:-925.488,-85.2232,0	0/0:152:151,1:151:5551:1:37:0,-42.1759,-480.45	1/1:336:0,336:0:0:336:12249:-1068.09,-101.146,0	1/1:265:0,265:0:0:265:9661:-842.481,-79.773,0	1/1:154:0,154:0:0:154:5590:-487.757,-46.3586,0	1/1:223:0,223:0:0:223:8131:-709.143,-67.1297,0	1/1:155:0,155:0:0:155:5651:-492.997,-46.6597,0	0/0:122:122,0:122:4478:0:0:0,-36.7257,-390.574	0/0:120:120,0:120:4368:0:0:0,-36.1236,-381.185	1/1:351:0,351:0:0:351:12760:-1112.94,-105.662,0	1/1:171:0,171:0:0:171:6246:-544.865,-51.4761,0	1/1:232:0,232:0:0:232:8440:-736.125,-69.839,0	1/1:207:0,207:0:0:207:7450:-650.229,-62.3132,0	1/1:234:0,234:0:0:234:8513:-742.491,-70.441,0	1/1:250:0,250:0:0:250:9060:-790.484,-75.2575,0	0/1:252:102,150:102:3678:150:5442:-398.908,0,-245.355	0/0:166:165,1:165:6033:1:37:0,-46.3903,-522.573	1/1:207:0,207:0:0:207:7580:-660.881,-62.3132,0	1/1:257:0,257:0:0:257:9330:-813.943,-77.3647,0	1/1:192:1,190:1:37:190:6982:-605.152,-54.2741,0	0/0:279:279,0:279:10251:0:0:0,-83.9874,-893.534	0/0:322:322,0:322:11806:0:0:0,-96.9317,-1029.06	0/0:240:240,0:240:8748:0:0:0,-72.2472,-762.999	0/0:89:89,0:89:3233:0:0:0,-26.7917,-282.264	1/1:246:0,246:0:0:246:9009:-785.539,-74.0534,0	0/0:341:341,0:341:12485:0:0:0,-102.651,-1088.48	1/1:352:0,352:0:0:352:12857:-1120.98,-105.963,0
chr01	670211	.	C	T	9961.77	.	AB=0;ABP=0;AC=4;AF=0.0425532;AN=94;AO=445;CIGAR=1X;DP=11119;DPB=11119;DPRA=0.827804;EPP=969.316;EPPR=23153.1;GTI=0;LEN=1;MEANALT=1;MQM=41.9416;MQMR=41.9888;NS=47;NUMALT=1;ODDS=87.6047;PAIRED=0.997753;PAIREDR=0.999157;PAO=0;PQA=0;PQR=0;PRO=0;QA=16334;QR=388709;RO=10673;RPL=0;RPP=969.316;RPPR=23083.7;RPR=445;RUN=1;SAF=0;SAP=969.316;SAR=445;SRF=10;SRP=23092.4;SRR=10663;TYPE=snp;technology.ILLUMINA=1;	ANN=T|intergenic_region|MODIFIER|MELO3C018495.2.1-gene-MELO3C018496.2.1-gene|maker-chr01-exonerate_est2genome-gene-6.5-maker-chr01-exonerate_est2genome-gene-6.12|intergenic_region|maker-chr01-exonerate_est2genome-gene-6.5-maker-chr01-exonerate_est2genome-gene-6.12|||n.670211C>T||||||	GT:DP:AD:RO:QR:AO:QA:GL	0/0:325:325,0:325:11761:0:0:0,-97.8347,-1026.08	1/1:237:1,236:1:37:236:8637:-749.327,-67.7634,0	1/1:207:0,207:0:0:207:7623:-664.138,-62.3132,0	0/0:356:356,0:356:12956:0:0:0,-107.167,-1129.96	0/0:120:119,1:119:4319:1:37:0,-32.5429,-373.401	0/0:225:225,0:225:8097:0:0:0,-67.7317,-706.812	0/0:260:260,0:260:9440:0:0:0,-78.2678,-823.473	0/0:297:297,0:297:10845:0:0:0,-89.4059,-945.395	0/0:262:262,0:262:9598:0:0:0,-78.8699,-836.736	0/0:331:331,0:331:12055:0:0:0,-99.6409,-1051.25	0/0:156:156,0:156:5688:0:0:0,-46.9607,-496.168	0/0:111:111,0:111:4083:0:0:0,-33.4143,-356.106	0/0:163:163,0:163:5983:0:0:0,-49.0679,-521.721	0/0:297:297,0:297:10881:0:0:0,-89.4059,-948.492	0/0:148:148,0:148:5416:0:0:0,-44.5524,-472.401	0/0:334:334,0:334:12142:0:0:0,-100.544,-1059.01	0/0:270:270,0:270:9882:0:0:0,-81.2781,-861.588	0/0:156:156,0:156:5664:0:0:0,-46.9607,-494.202	0/0:222:222,0:222:8154:0:0:0,-66.8287,-710.773	0/0:155:155,0:155:5639:0:0:0,-46.6596,-492.016	0/0:119:119,0:119:4343:0:0:0,-35.8226,-378.944	0/0:118:118,0:118:4294:0:0:0,-35.5215,-374.74	0/0:351:351,0:351:12807:0:0:0,-105.662,-1116.68	0/0:176:175,0:175:6403:0:0:0,-52.6802,-558.179	0/0:229:229,0:229:8317:0:0:0,-68.9359,-725.532	0/0:204:204,0:204:7428:0:0:0,-61.4101,-647.904	0/0:231:230,1:230:8402:1:37:0,-65.9572,-729.05	0/0:255:255,0:255:9255:0:0:0,-76.7626,-807.364	0/0:250:250,0:250:9046:0:0:0,-75.2575,-789.238	0/0:168:168,0:168:6156:0:0:0,-50.573,-536.802	0/0:209:209,0:209:7589:0:0:0,-62.9153,-662.06	0/0:258:258,0:258:9366:0:0:0,-77.6657,-817.079	0/0:191:191,0:191:6947:0:0:0,-57.4967,-606.018	0/0:276:276,0:276:10032:0:0:0,-83.0843,-875.086	0/0:313:313,0:313:11437:0:0:0,-94.2224,-997.219	0/0:236:236,0:236:8588:0:0:0,-71.0431,-749.127	0/0:87:87,0:87:3183:0:0:0,-26.1896,-277.781	0/0:245:245,0:245:8921:0:0:0,-73.7523,-778.131	0/0:333:333,0:333:12081:0:0:0,-100.243,-1053.88	0/0:352:352,0:352:12820:0:0:0,-105.963,-1118.04
chr01	670216	.	A	G	195504.0	.	AB=0.557169;ABP=18.652;AC=68;AF=0.723404;AN=94;AO=8715;CIGAR=1X;DP=11175;DPB=11175;DPRA=1.28879;EPP=18910;EPPR=5331.8;GTI=0;LEN=1;MEANALT=1.125;MQM=41.9835;MQMR=41.9967;NS=47;NUMALT=1;ODDS=1.84414;PAIRED=0.998967;PAIREDR=0.999593;PAO=0;PQA=0;PQR=0;PRO=0;QA=317311;QR=90402;RO=2454;RPL=11;RPP=18832;RPPR=5331.8;RPR=8704;RUN=1;SAF=9;SAP=18849.3;SAR=8706;SRF=0;SRP=5331.8;SRR=2454;TYPE=snp;technology.I…	ANN=G|intergenic_region|MODIFIER|MELO3C018495.2.1-gene-MELO3C018496.2.1-gene|maker-chr01-exonerate_est2genome-gene-6.5-maker-chr01-exonerate_est2genome-gene-6.12|intergenic_region|maker-chr01-exonerate_est2genome-gene-6.5-maker-chr01-exonerate_est2genome-gene-6.12|||n.670216A>G||||||	GT:DP:AD:RO:QR:AO:QA:GL	0/0:330:319,11:319:11791:11:395:0,-64.5277,-992.581	1/1:231:0,231:0:0:231:8368:-730.051,-69.5379,0	1/1:203:0,203:0:0:203:7379:-643.401,-61.1091,0	1/1:356:0,356:0:0:356:12910:-1126.21,-107.167,0	0/0:122:114,8:114:4206:8:296:0,-10.5866,-340.565	0/0:232:232,0:232:8560:0:0:0,-69.839,-746.045	1/1:260:0,260:0:0:260:9468:-825.787,-78.2678,0	0/1:297:141,156:141:5181:156:5681:-406.104,0,-362.244	1/1:266:1,265:1:37:265:9649:-837.817,-76.4933,0	1/1:330:0,330:0:0:330:11946:-1042.19,-99.3399,0	1/1:154:0,154:0:0:154:5614:-489.723,-46.3586,0	0/0:111:111,0:111:4071:0:0:0,-33.4143,-355.125	1/1:162:0,162:0:0:162:5922:-516.537,-48.7669,0	1/1:296:1,295:1:37:295:10742:-933.172,-85.5242,0	0/0:150:149,1:149:5489:1:37:0,-41.5738,-474.986	1/1:336:1,334:1:37:334:12251:-1064.36,-97.5482,0	1/1:267:0,267:0:0:267:9692:-845.514,-80.375,0	1/1:154:0,154:0:0:154:5616:-489.946,-46.3586,0	1/1:222:0,220:0:0:220:7996:-697.214,-66.2266,0	1/1:157:0,157:0:0:157:5689:-496.499,-47.2617,0	0/0:122:122,0:122:4514:0:0:0,-36.7257,-393.518	0/0:120:119,1:119:4391:1:37:0,-32.5429,-379.288	1/1:355:0,355:0:0:355:12907:-1125.7,-106.866,0	1/1:172:0,172:0:0:172:6263:-546.356,-51.7772,0	1/1:231:0,230:0:0:230:8403:-732.592,-69.2369,0	1/1:204:0,204:0:0:204:7443:-649.075,-61.4101,0	1/1:231:0,231:0:0:231:8439:-735.854,-69.5379,0	1/1:255:0,255:0:0:255:9177:-801,-76.7627,0	0/1:254:103,151:103:3775:151:5551:-407.415,0,-252.882	0/0:169:168,1:168:6180:1:37:0,-47.2934,-535.235	1/1:210:0,210:0:0:210:7677:-669.452,-63.2163,0	1/1:263:0,263:0:0:263:9590:-836.299,-79.1709,0	1/1:190:1,189:1:37:189:6933:-600.948,-53.615,0	1/1:279:0,279:0:0:279:10177:-887.514,-83.9874,0	1/1:316:0,316:0:0:316:11420:-996.38,-95.1255,0	0/0:243:243,0:243:8931:0:0:0,-73.1503,-778.551	0/0:89:89,0:89:3281:0:0:0,-26.7917,-286.19	1/1:248:0,248:0:0:248:9042:-788.603,-74.6554,0	0/0:336:336,0:336:12384:0:0:0,-101.146,-1079.24	1/1:354:0,353:0:0:353:12907:-1125,-106.264,0
chr01	670254	.	G	A	10088.9	.	AB=0;ABP=0;AC=4;AF=0.0425532;AN=94;AO=447;CIGAR=1X;DP=11205;DPB=11205;DPRA=0.863479;EPP=973.658;EPPR=12033.7;GTI=0;LEN=1;MEANALT=1;MQM=41.9374;MQMR=41.9888;NS=47;NUMALT=1;ODDS=89.1484;PAIRED=0.997763;PAIREDR=0.999069;PAO=0;PQA=0;PQR=0;PRO=0;QA=16446;QR=393642;RO=10746;RPL=447;RPP=973.658;RPPR=12040;RPR=0;RUN=1;SAF=0;SAP=973.658;SAR=447;SRF=1;SRP=23329;SRR=10745;TYPE=snp;technology.ILLUMINA=1;	ANN=A|intergenic_region|MODIFIER|MELO3C018495.2.1-gene-MELO3C018496.2.1-gene|maker-chr01-exonerate_est2genome-gene-6.5-maker-chr01-exonerate_est2genome-gene-6.12|intergenic_region|maker-chr01-exonerate_est2genome-gene-6.5-maker-chr01-exonerate_est2genome-gene-6.12|||n.670254G>A||||||	GT:DP:AD:RO:QR:AO:QA:GL	0/0:323:323,0:323:11915:0:0:0,-97.2327,-1038.32	1/1:240:0,240:0:0:240:8820:-768.57,-72.2472,0	1/1:206:0,206:0:0:206:7589:-661.225,-62.0122,0	0/0:361:360,0:360:13116:0:0:0,-108.371,-1143.42	0/0:123:123,0:123:4479:0:0:0,-37.0267,-390.802	0/0:230:230,0:230:8438:0:0:0,-69.2369,-735.625	0/0:261:261,0:261:9597:0:0:0,-78.5688,-836.507	0/0:299:299,0:299:10979:0:0:0,-90.008,-956.744	0/0:269:267,0:267:9747:0:0:0,-80.375,-849.498	0/0:328:327,0:327:11991:0:0:0,-98.4368,-1044.86	0/0:155:154,0:154:5638:0:0:0,-46.3586,-491.327	0/0:110:110,0:110:4010:0:0:0,-33.1133,-349.94	0/0:164:164,0:164:6032:0:0:0,-49.3689,-525.925	0/0:296:296,0:296:10832:0:0:0,-89.1049,-944.344	0/0:150:150,0:150:5526:0:0:0,-45.1545,-481.789	0/0:331:331,0:331:12079:0:0:0,-99.6409,-1053.21	0/0:273:273,0:273:9945:0:0:0,-82.1812,-867.281	0/0:155:155,0:155:5699:0:0:0,-46.6596,-496.921	0/0:225:225,0:225:8205:0:0:0,-67.7317,-715.537	0/0:159:159,0:159:5847:0:0:0,-47.8638,-509.812	0/0:122:122,0:122:4478:0:0:0,-36.7257,-390.574	0/0:119:119,0:119:4367:0:0:0,-35.8226,-380.906	0/0:357:357,0:357:13041:0:0:0,-107.468,-1137.05	0/0:177:176,1:176:6464:1:37:0,-49.7016,-560.03	0/0:232:232,0:232:8452:0:0:0,-69.839,-737.11	0/0:202:201,0:201:7377:0:0:0,-60.507,-642.787	0/0:234:234,0:234:8598:0:0:0,-70.441,-749.445	0/0:254:254,0:254:9290:0:0:0,-76.4616,-809.97	0/0:251:249,0:249:9117:0:0:0,-74.9565,-794.484	0/0:168:168,0:168:6192:0:0:0,-50.573,-539.745	0/0:208:208,0:208:7636:0:0:0,-62.6142,-665.703	0/0:264:264,0:264:9648:0:0:0,-79.4719,-841.271	0/0:193:193,0:193:7081:0:0:0,-58.0988,-617.317	0/0:277:277,0:277:10165:0:0:0,-83.3853,-886.108	0/0:320:319,0:319:11599:0:0:0,-96.0286,-1011.34	0/0:239:239,0:239:8735:0:0:0,-71.9462,-761.737	0/0:89:89,0:89:3281:0:0:0,-26.7917,-286.19	0/0:249:248,0:248:9152:0:0:0,-74.6554,-797.248	0/0:338:337,0:337:12289:0:0:0,-101.447,-1071.31	0/0:353:353,0:353:12929:0:0:0,-106.264,-1127.1
chr01	670302	.	A	C	174713.0	.	AB=0.554128;ABP=16.8798;AC=60;AF=0.638298;AN=94;AO=7732;CIGAR=1X;DP=11221;DPB=11221;DPRA=1.19602;EPP=16792.8;EPPR=7561.91;GTI=0;LEN=1;MEANALT=1.17143;MQM=41.986;MQMR=41.9874;NS=47;NUMALT=1;ODDS=9.0771;PAIRED=0.998836;PAIREDR=0.999425;PAO=0;PQA=0;PQR=0;PRO=0;QA=284139;QR=127801;RO=3481;RPL=7732;RPP=16792.8;RPPR=7561.91;RPR=0;RUN=1;SAF=0;SAP=16792.8;SAR=7732;SRF=0;SRP=7561.91;SRR=3481;TYPE=snp;tech…	ANN=C|intergenic_region|MODIFIER|MELO3C018495.2.1-gene-MELO3C018496.2.1-gene|maker-chr01-exonerate_est2genome-gene-6.5-maker-chr01-exonerate_est2genome-gene-6.12|intergenic_region|maker-chr01-exonerate_est2genome-gene-6.5-maker-chr01-exonerate_est2genome-gene-6.12|||n.670302A>C||||||	GT:DP:AD:RO:QR:AO:QA:GL	0/0:323:312,11:312:11436:11:394:0,-62.5089,-962.266	0/0:237:237,0:237:8685:0:0:0,-71.3441,-757.091	0/0:207:206,0:206:7562:0:0:0,-62.0122,-658.596	1/1:359:0,359:0:0:359:13182:-1149.05,-108.07,0	0/0:121:113,8:113:4157:8:296:0,-10.2856,-336.361	0/0:233:233,0:233:8549:0:0:0,-70.14,-745.293	1/1:263:1,262:1:37:262:9583:-832.001,-75.5902,0	0/1:294:140,153:140:5060:153:5637:-402.691,0,-353.098	1/1:268:0,268:0:0:268:9803:-854.66,-80.676,0	1/1:336:0,336:0:0:336:12384:-1079.18,-101.146,0	1/1:156:0,155:0:0:155:5723:-498.474,-46.6597,0	0/0:112:112,0:112:4120:0:0:0,-33.7154,-359.329	1/1:164:1,162:1:37:162:5982:-517.861,-45.8453,0	1/1:297:1,295:1:37:295:10845:-941.632,-85.8823,0	0/0:148:147,1:147:5391:1:37:0,-40.9717,-466.578	1/1:336:0,336:0:0:336:12372:-1078.1,-101.146,0	1/1:271:0,271:0:0:271:9943:-866.771,-81.5791,0	1/1:155:0,155:0:0:155:5699:-496.917,-46.6597,0	1/1:222:0,222:0:0:222:8202:-714.696,-66.8287,0	1/1:156:0,156:0:0:156:5748:-501.125,-46.9607,0	0/0:121:121,0:121:4441:0:0:0,-36.4246,-387.352	0/0:120:120,0:120:4404:0:0:0,-36.1236,-384.129	1/1:355:0,355:0:0:355:13068:-1138.84,-106.866,0	1/1:176:0,176:0:0:176:6500:-566.507,-52.9813,0	1/1:229:0,229:0:0:229:8353:-728.521,-68.9359,0	1/1:202:0,201:0:0:201:7365:-641.857,-60.507,0	1/1:236:1,235:1:37:235:8647:-750.067,-67.4624,0	1/1:257:0,257:0:0:257:9461:-824.546,-77.3647,0	0/1:251:102,149:102:3774:149:5468:-401.257,0,-253.507	0/0:167:165,1:165:6057:1:37:0,-46.7484,-524.534	1/1:215:0,215:0:0:215:7859:-685.212,-64.7215,0	1/1:266:0,266:0:0:266:9794:-853.596,-80.074,0	1/1:195:0,195:0:0:195:7179:-625.724,-58.7009,0	0/0:280:279,0:279:10251:0:0:0,-83.9874,-893.176	0/0:320:320,0:320:11732:0:0:0,-96.3296,-1022.66	0/0:241:241,0:241:8893:0:0:0,-72.5482,-775.048	0/0:89:89,0:89:3281:0:0:0,-26.7917,-286.19	1/1:248:0,248:0:0:248:9122:-795.205,-74.6554,0	0/0:336:336,0:336:12360:0:0:0,-101.146,-1077.27	1/1:357:0,357:0:0:357:13130:-1144.39,-107.468,0
chr01	673556	.	C	T	12770.5	.	AB=0;ABP=0;AC=6;AF=0.0638298;AN=94;AO=465;CIGAR=1X;DP=5851;DPB=5851;DPRA=1.10417;EPP=1012.74;EPPR=11696.4;GTI=0;LEN=1;MEANALT=1;MQM=40.0473;MQMR=41.9346;NS=47;NUMALT=1;ODDS=8.22943;PAIRED=1;PAIREDR=0.997772;PAO=0;PQA=0;PQR=0;PRO=0;QA=16909;QR=195945;RO=5385;RPL=234;RPP=3.05233;RPPR=4.61078;RPR=231;RUN=1;SAF=234;SAP=3.05233;SAR=231;SRF=2724;SRP=4.61078;SRR=2661;TYPE=snp;technology.ILLUMINA=1;	ANN=T|intergenic_region|MODIFIER|MELO3C018495.2.1-gene-MELO3C018496.2.1-gene|maker-chr01-exonerate_est2genome-gene-6.5-maker-chr01-exonerate_est2genome-gene-6.12|intergenic_region|maker-chr01-exonerate_est2genome-gene-6.5-maker-chr01-exonerate_est2genome-gene-6.12|||n.673556C>T||||||	GT:DP:AD:RO:QR:AO:QA:GL	0/0:231:231,0:231:8415:0:0:0,-69.5379,-733.995	1/1:88:0,88:0:0:88:3196:-274.748,-26.4906,0	1/1:195:0,195:0:0:195:7095:-609.404,-58.7009,0	0/0:178:178,0:178:6478:0:0:0,-53.5833,-565.1	0/0:82:80,2:80:2912:2:74:0,-17.8811,-247.438	0/0:113:113,0:113:4097:0:0:0,-34.0164,-357.594	0/0:279:279,0:279:10059:0:0:0,-83.9874,-877.675	0/0:115:115,0:115:4183:0:0:0,-34.6184,-364.913	0/0:70:70,0:70:2566:0:0:0,-21.0721,-223.772	0/0:170:170,0:170:6146:0:0:0,-51.1751,-536.072	0/0:25:25,0:25:901:0:0:0,-7.52575,-78.9542	0/0:14:14,0:14:518:0:0:0,-4.21442,-45.4748	0/0:97:97,0:97:3517:0:0:0,-29.1999,-306.961	0/0:83:83,0:83:3035:0:0:0,-24.9855,-264.479	0/0:85:85,0:85:3097:0:0:0,-25.5875,-270.303	0/0:114:114,0:114:4122:0:0:0,-34.3174,-359.681	0/0:188:188,0:188:6860:0:0:0,-56.5936,-597.952	0/0:32:32,0:32:1160:0:0:0,-9.63296,-101.411	0/0:17:17,0:17:629:0:0:0,-5.11751,-55.1426	0/0:141:141,0:141:5109:0:0:0,-42.4452,-445.815	0/0:117:117,0:117:4281:0:0:0,-35.2205,-373.48	0/0:143:143,0:143:5183:0:0:0,-43.0473,-452.363	0/0:115:115,0:115:4195:0:0:0,-34.6184,-365.95	0/0:97:97,0:97:3529:0:0:0,-29.1999,-307.629	0/0:153:153,0:153:5577:0:0:0,-46.0576,-486.243	0/0:24:24,0:24:888:0:0:0,-7.22472,-77.701	0/0:163:163,0:163:5971:0:0:0,-49.0679,-520.17	0/0:200:200,0:200:7184:0:0:0,-60.206,-626.862	0/0:186:186,0:186:6774:0:0:0,-55.9916,-590.882	0/0:144:144,0:144:5256:0:0:0,-43.3483,-458.529	0/0:20:20,0:20:728:0:0:0,-6.0206,-63.7686	0/0:214:214,0:214:7798:0:0:0,-64.4204,-679.775	0/0:248:248,0:248:9068:0:0:0,-74.6554,-790.073	1/1:180:0,180:0:0:180:6544:-562.593,-54.1854,0	0/0:251:251,0:251:9131:0:0:0,-75.5585,-794.828	0/0:113:113,0:113:4133:0:0:0,-34.0164,-360.589	0/0:22:22,0:22:790:0:0:0,-6.62266,-69.2852	0/0:75:75,0:75:2715:0:0:0,-22.5772,-236.94	0/0:251:250,0:250:9082:0:0:0,-75.2575,-792.021	0/0:126:126,0:126:4638:0:0:0,-37.9298,-404.39
chr01	673572	.	A	G	120345.0	.	AB=0.536667;ABP=6.51361;AC=68;AF=0.723404;AN=94;AO=4297;CIGAR=1X;DP=5869;DPB=5869;DPRA=1.15597;EPP=9333.83;EPPR=3414.39;GTI=0;LEN=1;MEANALT=1.02632;MQM=41.704;MQMR=41.9873;NS=47;NUMALT=1;ODDS=0.971893;PAIRED=0.998138;PAIREDR=0.997454;PAO=0;PQA=0;PQR=0;PRO=0;QA=155729;QR=57731;RO=1571;RPL=2119;RPP=4.76941;RPPR=3.02274;RPR=2178;RUN=1;SAF=2119;SAP=4.76941;SAR=2178;SRF=787;SRP=3.02274;SRR=784;TYPE=sn…	ANN=G|intergenic_region|MODIFIER|MELO3C018495.2.1-gene-MELO3C018496.2.1-gene|maker-chr01-exonerate_est2genome-gene-6.5-maker-chr01-exonerate_est2genome-gene-6.12|intergenic_region|maker-chr01-exonerate_est2genome-gene-6.5-maker-chr01-exonerate_est2genome-gene-6.12|||n.673572A>G||||||	GT:DP:AD:RO:QR:AO:QA:GL	0/0:234:222,12:222:8166:12:432:0,-32.4009,-673.817	1/1:88:0,88:0:0:88:3220:-276.617,-26.4906,0	1/1:195:0,195:0:0:195:7082:-608.383,-58.7009,0	1/1:177:0,177:0:0:177:6399:-558.52,-53.2823,0	0/0:83:80,3:80:2960:3:111:0,-14.9596,-248.142	0/0:117:117,0:117:4305:0:0:0,-35.2205,-375.339	1/1:279:4,275:4:148:275:9965:-855.957,-70.7388,0	0/1:114:53,61:53:1961:61:2233:-160.45,0,-136.84	1/1:69:0,69:0:0:69:2545:-221.88,-20.7711,0	1/1:171:0,171:0:0:171:6206:-541.216,-51.4761,0	1/1:28:0,27:0:0:27:962:-84.0807,-8.12781,0	0/0:16:16,0:16:592:0:0:0,-4.81648,-51.92	1/1:95:0,95:0:0:95:3419:-298.552,-28.5979,0	1/1:85:0,85:0:0:85:3061:-266.998,-25.5876,0	0/0:86:86,0:86:3170:0:0:0,-25.8886,-276.419	1/1:116:0,116:0:0:116:4202:-366.572,-34.9195,0	1/1:185:0,185:0:0:185:6765:-589.511,-55.6906,0	1/1:32:0,32:0:0:32:1184:-103.379,-9.63296,0	1/1:17:0,17:0:0:17:617:-54.1559,-5.11751,0	1/1:142:0,142:0:0:142:5124:-447.244,-42.7463,0	0/0:122:120,2:120:4392:2:74:0,-29.9223,-376.344	0/0:139:139,0:139:5095:0:0:0,-41.8432,-444.378	1/1:116:0,116:0:0:116:4243:-370.062,-34.9195,0	1/1:96:0,96:0:0:96:3491:-304.464,-28.8989,0	1/1:149:0,149:0:0:149:5383:-469.664,-44.8535,0	1/1:24:0,24:0:0:24:876:-76.7161,-7.22472,0	1/1:166:0,166:0:0:166:6031:-525.598,-49.971,0	1/1:199:0,199:0:0:199:7257:-632.697,-59.905,0	0/1:186:86,100:86:3158:100:3652:-262.6,0,-219.549	0/0:148:148,0:148:5428:0:0:0,-44.5524,-473.382	1/1:20:0,20:0:0:20:717:-62.8679,-6.0206,0	1/1:221:6,215:6:222:215:7806:-660.92,-46.8338,0	1/1:244:0,244:0:0:244:8853:-771.711,-73.4513,0	1/1:179:0,179:0:0:179:6463:-555.929,-53.8844,0	1/1:252:0,252:0:0:252:9021:-786.187,-75.8596,0	0/0:115:115,0:115:4255:0:0:0,-34.6184,-370.959	0/0:22:22,0:22:814:0:0:0,-6.62266,-71.2557	1/1:76:0,76:0:0:76:2732:-238.736,-22.8783,0	0/0:252:252,0:252:9204:0:0:0,-75.8596,-802.6	1/1:123:0,123:0:0:123:4479:-390.75,-37.0267,0
chr01	673663	.	T	C	3220.06	.	AB=0;ABP=0;AC=4;AF=0.0425532;AN=94;AO=144;CIGAR=1X;DP=2992;DPB=2992;DPRA=1.13764;EPP=281.924;EPPR=6126.71;GTI=0;LEN=1;MEANALT=1;MQM=40;MQMR=41.868;NS=47;NUMALT=1;ODDS=12.1461;PAIRED=1;PAIREDR=0.997542;PAO=0;PQA=0;PQR=0;PRO=0;QA=5304;QR=105160;RO=2848;RPL=140;RPP=281.924;RPPR=6126.71;RPR=4;RUN=1;SAF=0;SAP=315.702;SAR=144;SRF=0;SRP=6187.36;SRR=2848;TYPE=snp;technology.ILLUMINA=1;	ANN=C|intergenic_region|MODIFIER|MELO3C018495.2.1-gene-MELO3C018496.2.1-gene|maker-chr01-exonerate_est2genome-gene-6.5-maker-chr01-exonerate_est2genome-gene-6.12|intergenic_region|maker-chr01-exonerate_est2genome-gene-6.5-maker-chr01-exonerate_est2genome-gene-6.12|||n.673663T>C||||||	GT:DP:AD:RO:QR:AO:QA:GL	0/0:117:117,0:117:4329:0:0:0,-35.2205,-377.405	1/1:44:0,44:0:0:44:1628:-139.887,-13.2453,0	1/1:100:0,100:0:0:100:3676:-315.607,-30.103,0	0/0:91:91,0:91:3367:0:0:0,-27.3937,-293.565	0/0:42:42,0:42:1542:0:0:0,-12.6433,-134.725	0/0:59:59,0:59:2171:0:0:0,-17.7608,-189.459	0/0:144:144,0:144:5328:0:0:0,-43.3483,-464.21	0/0:58:58,0:58:2146:0:0:0,-17.4597,-187.167	0/0:35:35,0:35:1271:0:0:0,-10.536,-111.08	0/0:88:88,0:88:3256:0:0:0,-26.4906,-283.743	0/0:14:14,0:14:518:0:0:0,-4.21442,-45.423	0/0:8:8,0:8:296:0:0:0,-2.40824,-26.139	0/0:49:49,0:49:1813:0:0:0,-14.7505,-158.215	0/0:43:43,0:43:1579:0:0:0,-12.9443,-137.742	0/0:44:44,0:44:1628:0:0:0,-13.2453,-142.102	0/0:59:59,0:59:2183:0:0:0,-17.7608,-190.287	0/0:95:95,0:95:3515:0:0:0,-28.5978,-306.25	0/0:16:16,0:16:592:0:0:0,-4.81648,-51.8683	0/0:9:9,0:9:333:0:0:0,-2.70927,-29.3617	0/0:74:74,0:74:2738:0:0:0,-22.2762,-238.729	0/0:61:61,0:61:2257:0:0:0,-18.3628,-196.938	0/0:72:72,0:72:2664:0:0:0,-21.6742,-232.387	0/0:59:59,0:59:2171:0:0:0,-17.7608,-189.455	0/0:50:50,0:50:1838:0:0:0,-15.0515,-160.249	0/0:77:77,0:77:2849:0:0:0,-23.1793,-248.345	0/0:12:12,0:12:444:0:0:0,-3.61236,-39.0295	0/0:84:84,0:84:3108:0:0:0,-25.2865,-270.698	0/0:102:102,0:102:3774:0:0:0,-30.7051,-328.86	0/0:95:95,0:95:3515:0:0:0,-28.5978,-306.456	0/0:74:74,0:74:2738:0:0:0,-22.2762,-238.832	0/0:10:10,0:10:370:0:0:0,-3.0103,-32.5323	0/0:111:111,0:111:4095:0:0:0,-33.4143,-356.83	0/0:126:126,0:126:4662:0:0:0,-37.9298,-406.048	0/0:92:92,0:92:3380:0:0:0,-27.6948,-290.494	0/0:127:127,0:127:4663:0:0:0,-38.2308,-405.71	0/0:58:58,0:58:2146:0:0:0,-17.4597,-187.27	0/0:11:11,0:11:407:0:0:0,-3.31133,-35.8069	0/0:39:39,0:39:1443:0:0:0,-11.7402,-125.937	0/0:128:128,0:128:4736:0:0:0,-38.5318,-412.854	0/0:64:64,0:64:2368:0:0:0,-19.2659,-206.554
chr01	673666	.	T	C	2680.39	.	AB=0;ABP=0;AC=2;AF=0.0212766;AN=94;AO=125;CIGAR=1X;DP=2993;DPB=2993;DPRA=2.05515;EPP=274.444;EPPR=6129.1;GTI=1;LEN=1;MEANALT=2;MQM=41.712;MQMR=41.7801;NS=47;NUMALT=1;ODDS=4.67705;PAIRED=1;PAIREDR=0.997906;PAO=0;PQA=0;PQR=0;PRO=0;QA=4589;QR=105789;RO=2865;RPL=125;RPP=274.444;RPPR=6129.1;RPR=0;RUN=1;SAF=0;SAP=274.444;SAR=125;SRF=0;SRP=6224.28;SRR=2865;TYPE=snp;technology.ILLUMINA=1;	ANN=C|intergenic_region|MODIFIER|MELO3C018495.2.1-gene-MELO3C018496.2.1-gene|maker-chr01-exonerate_est2genome-gene-6.5-maker-chr01-exonerate_est2genome-gene-6.12|intergenic_region|maker-chr01-exonerate_est2genome-gene-6.5-maker-chr01-exonerate_est2genome-gene-6.12|||n.673666T>C||||||	GT:DP:AD:RO:QR:AO:QA:GL	0/0:117:117,0:117:4317:0:0:0,-35.2205,-376.423	0/0:44:44,0:44:1616:0:0:0,-13.2453,-138.951	0/0:100:100,0:100:3700:0:0:0,-30.103,-317.476	0/0:91:91,0:91:3367:0:0:0,-27.3937,-293.565	0/0:42:42,0:42:1554:0:0:0,-12.6433,-135.708	0/0:59:59,0:59:2171:0:0:0,-17.7608,-189.459	0/0:144:144,0:144:5316:0:0:0,-43.3483,-463.229	0/0:58:58,0:58:2134:0:0:0,-17.4597,-186.185	0/0:35:35,0:35:1295:0:0:0,-10.536,-113.047	0/0:88:88,0:88:3256:0:0:0,-26.4906,-283.743	0/0:14:14,0:14:518:0:0:0,-4.21442,-45.423	0/0:8:8,0:8:296:0:0:0,-2.40824,-26.139	0/0:49:49,0:49:1813:0:0:0,-14.7505,-158.215	0/0:43:43,0:43:1591:0:0:0,-12.9443,-138.725	0/0:44:44,0:44:1628:0:0:0,-13.2453,-142.102	0/0:59:59,0:59:2171:0:0:0,-17.7608,-189.352	0/0:95:95,0:95:3515:0:0:0,-28.5978,-306.25	0/0:16:16,0:16:592:0:0:0,-4.81648,-51.8683	0/0:9:9,0:9:333:0:0:0,-2.70927,-29.3617	0/0:74:74,0:74:2726:0:0:0,-22.2762,-237.747	0/0:61:61,0:61:2257:0:0:0,-18.3628,-196.938	0/0:72:72,0:72:2652:0:0:0,-21.6742,-231.405	0/0:59:59,0:59:2183:0:0:0,-17.7608,-190.39	0/0:50:50,0:50:1850:0:0:0,-15.0515,-161.232	0/0:77:77,0:77:2849:0:0:0,-23.1793,-248.345	0/0:12:12,0:12:444:0:0:0,-3.61236,-39.0295	0/0:84:84,0:84:3096:0:0:0,-25.2865,-269.716	0/0:102:102,0:102:3774:0:0:0,-30.7051,-328.86	0/0:95:95,0:95:3503:0:0:0,-28.5978,-305.474	0/0:74:74,0:74:2738:0:0:0,-22.2762,-238.832	0/0:10:10,0:10:358:0:0:0,-3.0103,-31.5411	0/0:111:111,0:111:4095:0:0:0,-33.4143,-356.83	0/0:126:126,0:126:4650:0:0:0,-37.9298,-405.067	0/0:92:92,0:92:3392:0:0:0,-27.6948,-291.429	1/1:128:0,125:0:0:125:4589:-399.007,-37.6288,0	0/0:59:59,0:59:2171:0:0:0,-17.7608,-189.511	0/0:11:11,0:11:407:0:0:0,-3.31133,-35.8069	0/0:39:39,0:39:1443:0:0:0,-11.7402,-125.937	0/0:128:128,0:128:4736:0:0:0,-38.5318,-412.854	0/0:63:63,0:63:2331:0:0:0,-18.9649,-203.332
chr01	684856	.	C	T	1196.96	.	AB=0.529412;ABP=4.03217;AC=1;AF=0.0106383;AN=94;AO=72;CIGAR=1X;DP=4930;DPB=4930;DPRA=1.30496;EPP=159.356;EPPR=10549.9;GTI=0;LEN=1;MEANALT=1;MQM=42;MQMR=41.9778;NS=47;NUMALT=1;ODDS=15.4632;PAIRED=1;PAIREDR=0.998559;PAO=0;PQA=0;PQR=0;PRO=0;QA=2664;QR=179073;RO=4857;RPL=0;RPP=159.356;RPPR=10549.9;RPR=72;RUN=1;SAF=72;SAP=159.356;SAR=0;SRF=4857;SRP=10549.9;SRR=0;TYPE=snp;technology.ILLUMINA=1;	ANN=T|upstream_gene_variant|MODIFIER|MELO3C018496.2.1-gene|maker-chr01-exonerate_est2genome-gene-6.12|transcript|maker-chr01-exonerate_est2genome-gene-6.12-mRNA-1|protein_coding||c.-1871G>A|||||1418|,T|upstream_gene_variant|MODIFIER|MELO3C018497.2.1-gene|maker-chr01-exonerate_est2genome-gene-6.7|transcript|maker-chr01-exonerate_est2genome-gene-6.7-mRNA-1|protein_coding||c.-1421C>T|||||1090|,T|ups…	GT:DP:AD:RO:QR:AO:QA:GL	0/0:196:196,0:196:7252:0:0:0,-59.0019,-631.889	0/0:77:77,0:77:2825:0:0:0,-23.1793,-246.326	0/0:144:144,0:144:5328:0:0:0,-43.3483,-463.233	0/0:138:138,0:138:5106:0:0:0,-41.5421,-445.08	0/0:66:66,0:66:2442:0:0:0,-19.868,-213.051	0/0:89:89,0:89:3281:0:0:0,-26.7917,-286.19	0/0:208:208,0:208:7648:0:0:0,-62.6142,-666.735	0/1:136:64,72:64:2368:72:2664:-191.447,0,-165.666	0/0:92:92,0:92:3392:0:0:0,-27.6948,-295.858	0/0:134:134,0:134:4922:0:0:0,-40.338,-429.194	0/0:38:38,0:38:1394:0:0:0,-11.4391,-121.834	0/0:22:22,0:22:802:0:0:0,-6.62266,-70.2705	0/0:94:94,0:94:3466:0:0:0,-28.2968,-302.303	0/0:89:89,0:89:3281:0:0:0,-26.7917,-286.19	0/0:94:94,0:94:3466:0:0:0,-28.2968,-302.303	0/0:168:168,0:168:6204:0:0:0,-50.573,-540.777	0/0:124:124,0:124:4588:0:0:0,-37.3277,-399.912	0/0:80:80,0:80:2948:0:0:0,-24.0824,-257.186	0/0:38:38,0:38:1394:0:0:0,-11.4391,-121.834	0/0:101:101,0:101:3713:0:0:0,-30.404,-323.777	0/0:64:64,0:64:2368:0:0:0,-19.2659,-206.606	0/0:76:76,0:76:2776:0:0:0,-22.8783,-242.332	0/0:128:128,0:128:4736:0:0:0,-38.5318,-412.802	0/0:53:53,0:53:1949:0:0:0,-15.9546,-170.175	0/0:122:122,0:122:4490:0:0:0,-36.7257,-391.504	0/0:61:61,0:61:2245:0:0:0,-18.3628,-195.956	0/0:134:134,0:134:4922:0:0:0,-40.338,-429.246	0/0:146:146,0:146:5390:0:0:0,-43.9504,-469.88	0/0:147:147,0:147:5391:0:0:0,-44.2514,-470.159	0/0:110:109,0:109:4033:0:0:0,-32.8123,-351.266	0/0:27:27,0:27:999:0:0:0,-8.12781,-87.3688	0/0:150:150,0:150:5550:0:0:0,-45.1545,-483.751	0/0:110:110,0:110:4058:0:0:0,-33.1133,-353.865	0/0:127:127,0:127:4687:0:0:0,-38.2308,-408.65	0/0:135:135,0:135:4983:0:0:0,-40.639,-433.608	0/0:125:125,0:125:4625:0:0:0,-37.6287,-403.186	0/0:11:11,0:11:407:0:0:0,-3.31133,-35.8069	0/0:113:113,0:113:4169:0:0:0,-34.0164,-363.533	0/0:214:214,0:214:7882:0:0:0,-64.4204,-687.056	0/0:84:84,0:84:3084:0:0:0,-25.2865,-269.095
chr01	684887	.	A	C	4091.4	.	AB=0;ABP=0;AC=2;AF=0.0212766;AN=94;AO=190;CIGAR=1X;DP=4764;DPB=4764;DPRA=1.96323;EPP=415.59;EPPR=9926.64;GTI=1;LEN=1;MEANALT=1;MQM=41.9789;MQMR=41.9772;NS=47;NUMALT=1;ODDS=13.7733;PAIRED=1;PAIREDR=0.998468;PAO=0;PQA=0;PQR=0;PRO=0;QA=7006;QR=160846;RO=4570;RPL=0;RPP=415.59;RPPR=9926.64;RPR=190;RUN=1;SAF=190;SAP=415.59;SAR=0;SRF=4570;SRP=9926.64;SRR=0;TYPE=snp;technology.ILLUMINA=1;	ANN=C|upstream_gene_variant|MODIFIER|MELO3C018496.2.1-gene|maker-chr01-exonerate_est2genome-gene-6.12|transcript|maker-chr01-exonerate_est2genome-gene-6.12-mRNA-1|protein_coding||c.-1902T>G|||||1449|,C|upstream_gene_variant|MODIFIER|MELO3C018497.2.1-gene|maker-chr01-exonerate_est2genome-gene-6.7|transcript|maker-chr01-exonerate_est2genome-gene-6.7-mRNA-1|protein_coding||c.-1390A>C|||||1059|,C|ups…	GT:DP:AD:RO:QR:AO:QA:GL	1/1:195:5,190:5:173:190:7006:-595.122,-43.2318,0	0/0:77:77,0:77:2657:0:0:0,-23.1793,-232.535	0/0:130:130,0:130:4474:0:0:0,-39.1339,-390.84	0/0:133:133,0:133:4693:0:0:0,-40.037,-410.325	0/0:64:64,0:64:2224:0:0:0,-19.2659,-194.822	0/0:86:86,0:86:3026:0:0:0,-25.8886,-264.743	0/0:196:196,0:196:6892:0:0:0,-59.0019,-602.561	0/0:130:130,0:130:4474:0:0:0,-39.1339,-391.826	0/0:89:89,0:89:3185:0:0:0,-26.7917,-278.337	0/0:124:124,0:124:4456:0:0:0,-37.3277,-389.118	0/0:38:38,0:38:1370:0:0:0,-11.4391,-119.868	0/0:22:22,0:22:742:0:0:0,-6.62266,-65.3441	0/0:93:93,0:93:3285:0:0:0,-27.9958,-287.302	0/0:85:85,0:85:3001:0:0:0,-25.5875,-262.502	0/0:94:94,0:94:3334:0:0:0,-28.2968,-291.507	0/0:158:158,0:158:5630:0:0:0,-47.5627,-491.874	0/0:119:119,0:119:4235:0:0:0,-35.8226,-370.061	0/0:79:79,0:79:2803:0:0:0,-23.7814,-245.128	0/0:36:36,0:36:1212:0:0:0,-10.8371,-106.539	0/0:103:102,0:102:3546:0:0:0,-30.7051,-309.958	0/0:61:61,0:61:2137:0:0:0,-18.3628,-187.117	0/0:71:71,0:71:2483:0:0:0,-21.3731,-217.382	0/0:121:121,0:121:4237:0:0:0,-36.4246,-370.666	0/0:52:52,0:52:1816:0:0:0,-15.6536,-159.093	0/0:119:119,0:119:4139:0:0:0,-35.8226,-362.211	0/0:60:60,0:60:2112:0:0:0,-18.0618,-184.876	0/0:128:128,0:128:4508:0:0:0,-38.5318,-394.211	0/0:142:142,0:142:4966:0:0:0,-42.7463,-434.424	0/0:142:142,0:142:4978:0:0:0,-42.7463,-435.405	0/0:106:106,0:106:3730:0:0:0,-31.9092,-326.254	0/0:27:27,0:27:975:0:0:0,-8.12781,-85.4001	0/0:145:144,0:144:5148:0:0:0,-43.3483,-449.321	0/0:107:107,0:107:3779:0:0:0,-32.2102,-330.407	0/0:122:122,0:122:4322:0:0:0,-36.7257,-377.818	0/0:133:133,0:133:4621:0:0:0,-40.037,-403.803	0/0:124:124,0:124:4348:0:0:0,-37.3277,-380.339	0/0:10:10,0:10:334:0:0:0,-3.0103,-29.6106	0/0:112:112,0:112:3964:0:0:0,-33.7154,-346.572	0/0:204:204,0:204:7188:0:0:0,-61.4101,-628.296	0/0:77:77,0:77:2705:0:0:0,-23.1793,-236.719
chr01	684932	.	A	T	12706.9	.	AB=0.477941;ABP=3.5851;AC=11;AF=0.117021;AN=94;AO=599;CIGAR=1X;DP=4917;DPB=4917;DPRA=1.19603;EPP=1303.72;EPPR=9240.97;GTI=0;LEN=1;MEANALT=1;MQM=41.8564;MQMR=41.994;NS=47;NUMALT=1;ODDS=6.498;PAIRED=0.996661;PAIREDR=0.998842;PAO=0;PQA=0;PQR=0;PRO=0;QA=21883;QR=158518;RO=4318;RPL=599;RPP=1303.72;RPPR=9240.97;RPR=0;RUN=1;SAF=599;SAP=1303.72;SAR=0;SRF=4318;SRP=9379.43;SRR=0;TYPE=snp;technology.ILLUMIN…	ANN=T|upstream_gene_variant|MODIFIER|MELO3C018496.2.1-gene|maker-chr01-exonerate_est2genome-gene-6.12|transcript|maker-chr01-exonerate_est2genome-gene-6.12-mRNA-1|protein_coding||c.-1947T>A|||||1494|,T|upstream_gene_variant|MODIFIER|MELO3C018497.2.1-gene|maker-chr01-exonerate_est2genome-gene-6.7|transcript|maker-chr01-exonerate_est2genome-gene-6.7-mRNA-1|protein_coding||c.-1345A>T|||||1014|,T|ups…	GT:DP:AD:RO:QR:AO:QA:GL	0/0:196:196,0:196:7180:0:0:0,-59.0019,-626.055	1/1:79:0,79:0:0:79:2923:-254.688,-23.7814,0	1/1:143:0,143:0:0:143:5205:-453.108,-43.0473,0	0/0:137:137,0:137:5033:0:0:0,-41.2411,-438.914	0/0:66:63,3:63:2331:3:111:0,-9.84205,-193.357	0/0:88:88,0:88:3244:0:0:0,-26.4906,-282.967	0/0:203:203,0:203:7451:0:0:0,-61.1091,-649.594	0/1:136:71,65:71:2603:65:2369:-165.942,0,-186.26	1/1:92:0,92:0:0:92:3344:-291.932,-27.6948,0	0/0:134:134,0:134:4898:0:0:0,-40.338,-427.232	0/0:37:37,0:37:1369:0:0:0,-11.1381,-119.595	0/0:22:22,0:22:814:0:0:0,-6.62266,-71.2557	0/0:95:95,0:95:3491:0:0:0,-28.5978,-304.544	0/0:86:86,0:86:3146:0:0:0,-25.8886,-274.559	0/0:94:94,0:94:3454:0:0:0,-28.2968,-301.321	0/0:167:166,1:166:6094:1:37:0,-46.6913,-527.809	0/0:125:125,0:125:4589:0:0:0,-37.6287,-400.238	0/0:80:80,0:80:2936:0:0:0,-24.0824,-256.204	0/0:38:38,0:38:1394:0:0:0,-11.4391,-121.834	0/0:102:102,0:102:3726:0:0:0,-30.7051,-325.037	0/0:63:63,0:63:2307:0:0:0,-18.9649,-201.419	0/0:77:77,0:77:2849:0:0:0,-23.1793,-248.5	0/0:127:127,0:127:4651:0:0:0,-38.2308,-405.655	0/0:52:52,0:52:1900:0:0:0,-15.6536,-165.97	0/0:122:122,0:122:4490:0:0:0,-36.7257,-391.504	0/0:58:58,0:58:2146:0:0:0,-17.4597,-187.27	0/0:133:133,0:133:4885:0:0:0,-40.037,-426.019	0/0:145:145,0:145:5281:0:0:0,-43.6493,-460.771	0/0:145:145,0:145:5317:0:0:0,-43.6493,-463.714	0/0:109:109,0:109:4021:0:0:0,-32.8123,-350.642	0/0:27:27,0:27:999:0:0:0,-8.12781,-87.3688	0/0:149:149,0:149:5513:0:0:0,-44.8535,-480.529	0/0:112:112,0:112:4108:0:0:0,-33.7154,-358.296	0/0:127:126,1:126:4626:1:37:0,-34.6501,-399.884	1/1:133:1,132:1:37:132:4823:-416.597,-36.5134,0	0/0:127:127,0:127:4675:0:0:0,-38.2308,-407.669	0/0:11:11,0:11:407:0:0:0,-3.31133,-35.8069	0/0:116:116,0:116:4244:0:0:0,-34.9195,-370.257	0/0:215:214,1:214:7846:1:37:0,-61.1408,-680.482	1/1:81:0,81:0:0:81:2960:-258.357,-24.3834,0
chr01	685015	.	T	C	12895.7	.	AB=0.52518;ABP=3.77578;AC=9;AF=0.0957447;AN=94;AO=614;CIGAR=1X;DP=4958;DPB=4958;DPRA=1.29671;EPP=1336.29;EPPR=9435.89;GTI=1;LEN=1;MEANALT=1;MQM=41.8599;MQMR=41.9945;NS=47;NUMALT=1;ODDS=6.5857;PAIRED=0.998371;PAIREDR=0.999079;PAO=0;PQA=0;PQR=0;PRO=0;QA=22304;QR=160272;RO=4344;RPL=0;RPP=1336.29;RPPR=9340.58;RPR=614;RUN=1;SAF=0;SAP=1336.29;SAR=614;SRF=11;SRP=9340.58;SRR=4333;TYPE=snp;technology.ILLU…	ANN=C|upstream_gene_variant|MODIFIER|MELO3C018496.2.1-gene|maker-chr01-exonerate_est2genome-gene-6.12|transcript|maker-chr01-exonerate_est2genome-gene-6.12-mRNA-1|protein_coding||c.-2030A>G|||||1577|,C|upstream_gene_variant|MODIFIER|MELO3C018497.2.1-gene|maker-chr01-exonerate_est2genome-gene-6.7|transcript|maker-chr01-exonerate_est2genome-gene-6.7-mRNA-1|protein_coding||c.-1262T>C|||||931|,C|upst…	GT:DP:AD:RO:QR:AO:QA:GL	1/1:192:6,186:6:222:186:6749:-569.142,-38.104,0	1/1:78:0,78:0:0:78:2849:-248.479,-23.4803,0	1/1:141:0,141:0:0:141:5121:-445.861,-42.4452,0	0/0:139:139,0:139:5143:0:0:0,-41.8432,-448.302	0/0:65:63,2:63:2331:2:74:0,-12.7636,-196.58	0/0:88:88,0:88:3244:0:0:0,-26.4906,-282.967	0/0:207:207,0:207:7635:0:0:0,-62.3132,-665.427	0/1:139:66,73:66:2442:73:2677:-191.803,0,-171.208	0/0:92:92,0:92:3404:0:0:0,-27.6948,-296.839	0/0:137:137,0:137:5045:0:0:0,-41.2411,-439.843	0/0:39:39,0:39:1431:0:0:0,-11.7402,-125.006	0/0:23:23,0:23:851:0:0:0,-6.92369,-74.4783	0/0:95:95,0:95:3515:0:0:0,-28.5978,-306.507	0/0:88:88,0:88:3256:0:0:0,-26.4906,-283.949	0/0:96:96,0:96:3540:0:0:0,-28.8989,-308.748	0/0:169:168,1:168:6180:1:37:0,-47.2934,-535.235	0/0:128:128,0:128:4712:0:0:0,-38.5318,-410.84	0/0:79:79,0:79:2899:0:0:0,-23.7814,-252.982	0/0:38:38,0:38:1406:0:0:0,-11.4391,-122.818	0/0:102:102,0:102:3762:0:0:0,-30.7051,-327.981	0/0:63:63,0:63:2331:0:0:0,-18.9649,-203.383	0/0:77:77,0:77:2837:0:0:0,-23.1793,-247.518	0/0:128:128,0:128:4724:0:0:0,-38.5318,-411.821	0/0:53:53,0:53:1949:0:0:0,-15.9546,-170.175	0/0:122:122,0:122:4502:0:0:0,-36.7257,-392.485	0/0:61:61,0:61:2257:0:0:0,-18.3628,-196.938	0/0:135:135,0:135:4983:0:0:0,-40.639,-434.379	0/0:146:146,0:146:5402:0:0:0,-43.9504,-470.861	0/0:147:147,0:147:5415:0:0:0,-44.2514,-472.121	0/0:111:111,0:111:4107:0:0:0,-33.4143,-358.069	0/0:27:27,0:27:999:0:0:0,-8.12781,-87.3688	0/0:152:152,0:152:5624:0:0:0,-45.7566,-490.196	0/0:112:112,0:112:4120:0:0:0,-33.7154,-359.278	0/0:127:127,0:127:4687:0:0:0,-38.2308,-408.65	1/1:133:0,133:0:0:133:4797:-418.142,-40.037,0	0/0:129:129,0:129:4737:0:0:0,-38.8329,-413.133	0/0:11:11,0:11:407:0:0:0,-3.31133,-35.8069	0/0:117:117,0:117:4329:0:0:0,-35.2205,-377.405	0/0:215:215,0:215:7931:0:0:0,-64.7214,-691.208	0/0:83:83,0:83:3071:0:0:0,-24.9855,-267.836
chr01	685039	.	C	T	7889.37	.	AB=0;ABP=0;AC=6;AF=0.0638298;AN=94;AO=356;CIGAR=1X;DP=4831;DPB=4831;DPRA=1.01291;EPP=776.054;EPPR=9718.18;GTI=0;LEN=1;MEANALT=1;MQM=41.7584;MQMR=41.9964;NS=47;NUMALT=1;ODDS=12.5409;PAIRED=1;PAIREDR=0.998882;PAO=0;PQA=0;PQR=0;PRO=0;QA=13086;QR=161698;RO=4474;RPL=0;RPP=776.054;RPPR=9692.14;RPR=356;RUN=1;SAF=0;SAP=776.054;SAR=356;SRF=3;SRP=9692.14;SRR=4471;TYPE=snp;technology.ILLUMINA=1;	ANN=T|upstream_gene_variant|MODIFIER|MELO3C018496.2.1-gene|maker-chr01-exonerate_est2genome-gene-6.12|transcript|maker-chr01-exonerate_est2genome-gene-6.12-mRNA-1|protein_coding||c.-2054G>A|||||1601|,T|upstream_gene_variant|MODIFIER|MELO3C018497.2.1-gene|maker-chr01-exonerate_est2genome-gene-6.7|transcript|maker-chr01-exonerate_est2genome-gene-6.7-mRNA-1|protein_coding||c.-1238C>T|||||907|,T|upst…	GT:DP:AD:RO:QR:AO:QA:GL	0/0:193:193,0:193:7009:0:0:0,-58.0988,-611.483	1/1:77:0,77:0:0:77:2829:-246.663,-23.1793,0	1/1:142:0,142:0:0:142:5209:-453.177,-42.7463,0	0/0:134:134,0:134:4862:0:0:0,-40.338,-424.34	0/0:62:60,2:60:2112:2:74:0,-11.8605,-178.073	0/0:88:87,0:87:3135:0:0:0,-26.1896,-273.497	0/0:205:205,0:205:7345:0:0:0,-61.7111,-641.378	0/0:138:138,0:138:5034:0:0:0,-41.5421,-439.193	0/0:89:89,0:89:3221:0:0:0,-26.7917,-281.282	0/0:132:132,0:132:4776:0:0:0,-39.736,-416.862	0/0:39:39,0:39:1419:0:0:0,-11.7402,-124.023	0/0:23:23,0:23:851:0:0:0,-6.92369,-74.4783	0/0:92:92,0:92:3308:0:0:0,-27.6948,-288.987	0/0:86:86,0:86:3134:0:0:0,-25.8886,-273.577	0/0:95:95,0:95:3455:0:0:0,-28.5978,-301.6	0/0:164:164,0:164:5864:0:0:0,-49.3689,-512.191	0/0:122:122,0:122:4418:0:0:0,-36.7257,-385.617	0/0:78:78,0:78:2826:0:0:0,-23.4803,-246.814	0/0:37:37,0:37:1357:0:0:0,-11.1381,-118.612	0/0:99:99,0:99:3567:0:0:0,-29.802,-311.495	0/0:63:63,0:63:2295:0:0:0,-18.9649,-200.437	0/0:74:74,0:74:2666:0:0:0,-22.2762,-232.941	0/0:125:125,0:125:4565:0:0:0,-37.6287,-398.228	0/0:51:51,0:51:1839:0:0:0,-15.3525,-160.782	0/0:119:119,0:119:4307:0:0:0,-35.8226,-376	0/0:58:58,0:58:2098:0:0:0,-17.4597,-183.341	0/0:129:129,0:129:4689:0:0:0,-38.8329,-409.157	0/0:144:144,0:144:5256:0:0:0,-43.3483,-458.529	0/0:142:142,0:142:5086:0:0:0,-42.7463,-444.235	0/0:110:110,0:110:3986:0:0:0,-33.1133,-347.977	0/0:27:27,0:27:987:0:0:0,-8.12781,-86.3845	0/0:145:145,0:145:5257:0:0:0,-43.6493,-458.808	0/0:109:109,0:109:3925:0:0:0,-32.8123,-342.792	0/0:126:126,0:126:4482:0:0:0,-37.9298,-391.691	1/1:135:0,135:0:0:135:4974:-433.023,-40.6391,0	0/0:124:124,0:124:4408:0:0:0,-37.3277,-385.245	0/0:11:11,0:11:395:0:0:0,-3.31133,-34.8167	0/0:114:114,0:114:4074:0:0:0,-34.3174,-355.962	0/0:208:208,0:208:7564:0:0:0,-62.6142,-659.874	0/0:77:77,0:77:2813:0:0:0,-23.1793,-245.555
chr01	685120	.	C	T	7926.33	.	AB=0;ABP=0;AC=6;AF=0.0638298;AN=94;AO=360;CIGAR=1X;DP=4911;DPB=4911;DPRA=1.1208;EPP=784.74;EPPR=9883.21;GTI=0;LEN=1;MEANALT=1;MQM=41.7722;MQMR=41.9947;NS=47;NUMALT=1;ODDS=13.2553;PAIRED=1;PAIREDR=0.998901;PAO=0;PQA=0;PQR=0;PRO=0;QA=13248;QR=166694;RO=4550;RPL=360;RPP=784.74;RPPR=9883.21;RPR=0;RUN=1;SAF=0;SAP=784.74;SAR=360;SRF=0;SRP=9883.21;SRR=4550;TYPE=snp;technology.ILLUMINA=1;	ANN=T|upstream_gene_variant|MODIFIER|MELO3C018496.2.1-gene|maker-chr01-exonerate_est2genome-gene-6.12|transcript|maker-chr01-exonerate_est2genome-gene-6.12-mRNA-1|protein_coding||c.-2135G>A|||||1682|,T|upstream_gene_variant|MODIFIER|MELO3C018497.2.1-gene|maker-chr01-exonerate_est2genome-gene-6.7|transcript|maker-chr01-exonerate_est2genome-gene-6.7-mRNA-1|protein_coding||c.-1157C>T|||||826|,T|upst…	GT:DP:AD:RO:QR:AO:QA:GL	0/0:194:194,0:194:7142:0:0:0,-58.3998,-622.552	1/1:79:0,79:0:0:79:2888:-251.877,-23.7814,0	1/1:141:0,141:0:0:141:5205:-452.738,-42.4452,0	0/0:134:134,0:134:4910:0:0:0,-40.338,-428.265	0/0:65:63,2:63:2319:2:74:0,-12.7636,-195.598	0/0:88:88,0:88:3232:0:0:0,-26.4906,-281.986	0/0:206:206,0:206:7550:0:0:0,-62.0122,-658.281	0/0:139:139,0:139:5131:0:0:0,-41.8432,-447.321	0/0:91:91,0:91:3331:0:0:0,-27.3937,-290.672	0/0:133:133,0:133:4861:0:0:0,-40.037,-424.01	0/0:39:39,0:39:1443:0:0:0,-11.7402,-125.989	0/0:23:23,0:23:851:0:0:0,-6.92369,-74.4783	0/0:95:95,0:95:3431:0:0:0,-28.5978,-299.637	0/0:87:87,0:87:3195:0:0:0,-26.1896,-278.763	0/0:95:95,0:95:3479:0:0:0,-28.5978,-303.563	0/0:168:167,0:167:6143:0:0:0,-50.272,-535.235	0/0:126:126,0:126:4614:0:0:0,-37.9298,-402.432	0/0:80:80,0:80:2936:0:0:0,-24.0824,-256.204	0/0:38:38,0:38:1346:0:0:0,-11.4391,-117.902	0/0:102:102,0:102:3702:0:0:0,-30.7051,-323.074	0/0:62:62,0:62:2270:0:0:0,-18.6639,-198.196	0/0:75:75,0:75:2751:0:0:0,-22.5772,-240.091	0/0:123:123,0:123:4491:0:0:0,-37.0267,-391.783	0/0:52:52,0:52:1924:0:0:0,-15.6536,-167.934	0/0:122:120,2:120:4320:2:74:0,-29.9223,-370.453	0/0:60:60,0:60:2184:0:0:0,-18.0618,-190.769	0/0:133:133,0:133:4849:0:0:0,-40.037,-423.028	0/0:146:146,0:146:5378:0:0:0,-43.9504,-468.899	0/0:147:147,0:147:5379:0:0:0,-44.2514,-469.178	0/0:109:109,0:109:3949:0:0:0,-32.8123,-344.755	0/0:27:27,0:27:987:0:0:0,-8.12781,-86.3845	0/0:150:149,1:149:5501:1:37:0,-41.5738,-475.967	0/0:112:112,0:112:4084:0:0:0,-33.7154,-356.381	0/0:125:125,0:125:4577:0:0:0,-37.6287,-399.261	1/1:135:0,135:0:0:135:4970:-432.586,-40.6391,0	0/0:126:126,0:126:4662:0:0:0,-37.9298,-406.408	0/0:11:11,0:11:407:0:0:0,-3.31133,-35.8069	0/0:114:114,0:114:4194:0:0:0,-34.3174,-365.774	0/0:214:214,0:214:7858:0:0:0,-64.4204,-685.043	0/0:81:81,0:81:2937:0:0:0,-24.3834,-256.482
chr01	709437	.	T	C	2265.1	.	AB=0;ABP=0;AC=2;AF=0.0212766;AN=94;AO=115;CIGAR=1X;DP=803;DPB=803;DPRA=5.21089;EPP=252.73;EPPR=1496.98;GTI=8;LEN=1;MEANALT=1;MQM=40.1565;MQMR=41.5087;NS=47;NUMALT=1;ODDS=0.0884265;PAIRED=1;PAIREDR=1;PAO=0;PQA=0;PQR=0;PRO=0;QA=4207;QR=25324;RO=688;RPL=0;RPP=252.73;RPPR=1496.98;RPR=115;RUN=1;SAF=115;SAP=252.73;SAR=0;SRF=688;SRP=1496.98;SRR=0;TYPE=snp;technology.ILLUMINA=1;	ANN=C|upstream_gene_variant|MODIFIER|MELO3C018501.2.1-gene|maker-chr01-exonerate_est2genome-gene-7.8|transcript|maker-chr01-exonerate_est2genome-gene-7.8-mRNA-1|protein_coding||c.-930A>G|||||735|,C|upstream_gene_variant|MODIFIER|MELO3C018502.2.1-gene|maker-chr01-exonerate_est2genome-gene-7.2|transcript|maker-chr01-exonerate_est2genome-gene-7.2-mRNA-1|protein_coding||c.-735T>C|||||655|,C|intergeni…	GT:DP:AD:RO:QR:AO:QA:GL	0/0:48:48,0:48:1776:0:0:0,-14.4494,-155.044	0/0:15:15,0:15:555:0:0:0,-4.51545,-47.9209	0/0:26:26,0:26:962:0:0:0,-7.82678,-82.8045	0/0:31:31,0:31:1147:0:0:0,-9.33193,-100.259	0/0:15:15,0:15:555:0:0:0,-4.51545,-48.6974	0/0:48:48,0:48:1776:0:0:0,-14.4494,-152.572	0/0:12:12,0:12:432:0:0:0,-3.61236,-38.0401	0/0:47:47,0:47:1715:0:0:0,-14.1484,-147.787	0/0:5:5,0:5:185:0:0:0,-1.50515,-16.4712	0/0:14:14,0:14:518:0:0:0,-4.21442,-45.4748	0/0:6:6,0:6:222:0:0:0,-1.80618,-19.6938	0/0:6:6,0:6:222:0:0:0,-1.80618,-19.6938	0/0:17:17,0:17:629:0:0:0,-5.11751,-55.0909	0/0:4:4,0:4:148:0:0:0,-1.20412,-13.2486	0/0:9:9,0:9:333:0:0:0,-2.70927,-29.3617	0/0:22:22,0:22:814:0:0:0,-6.62266,-71.2557	0/0:5:5,0:5:185:0:0:0,-1.50515,-16.4712	0/0:11:11,0:11:407:0:0:0,-3.31133,-35.8069	0/0:2:2,0:2:74:0:0:0,-0.60206,-6.80331	0/0:9:9,0:9:333:0:0:0,-2.70927,-29.3617	0/0:7:7,0:7:259:0:0:0,-2.10721,-22.9164	0/0:20:20,0:20:740:0:0:0,-6.0206,-64.8105	0/0:26:26,0:26:962:0:0:0,-7.82678,-84.1462	0/0:2:2,0:2:74:0:0:0,-0.60206,-6.80331	0/0:10:10,0:10:370:0:0:0,-3.0103,-32.5843	0/0:17:17,0:17:629:0:0:0,-5.11751,-55.0909	0/0:2:2,0:2:74:0:0:0,-0.60206,-6.80331	0/0:20:20,0:20:740:0:0:0,-6.0206,-64.8105	0/0:29:29,0:29:1061:0:0:0,-8.72987,-92.83	0/0:37:36,1:36:1308:1:37:0,-7.61452,-109.121	0/0:2:2,0:2:74:0:0:0,-0.60206,-6.80331	0/0:3:3,0:3:111:0:0:0,-0.90309,-10.0259	0/0:5:5,0:5:185:0:0:0,-1.50515,-16.4712	0/0:5:5,0:5:185:0:0:0,-1.50515,-16.4712	1/1:114:0,114:0:0:114:4170:-358.599,-34.3174,0	0/0:24:24,0:24:876:0:0:0,-7.22472,-76.7161	0/0:1:1,0:1:37:0:0:0,-0.30103,-3.58069	0/0:9:9,0:9:333:0:0:0,-2.70927,-29.3617	0/0:37:37,0:37:1357:0:0:0,-11.1381,-118.612	0/0:8:8,0:8:296:0:0:0,-2.40824,-26.139
chr01	709478	.	A	G	3570.63	.	AB=0.896552;ABP=42.621;AC=15;AF=0.159574;AN=94;AO=184;CIGAR=1X;DP=793;DPB=793;DPRA=1.45273;EPP=402.561;EPPR=1325.44;GTI=1;LEN=1;MEANALT=1;MQM=41.5435;MQMR=41.2381;NS=47;NUMALT=1;ODDS=6.4968;PAIRED=1;PAIREDR=1;PAO=0;PQA=0;PQR=0;PRO=0;QA=6601;QR=22209;RO=609;RPL=184;RPP=402.561;RPPR=1316.77;RPR=0;RUN=1;SAF=184;SAP=402.561;SAR=0;SRF=608;SRP=1316.77;SRR=1;TYPE=snp;technology.ILLUMINA=1;	ANN=G|upstream_gene_variant|MODIFIER|MELO3C018501.2.1-gene|maker-chr01-exonerate_est2genome-gene-7.8|transcript|maker-chr01-exonerate_est2genome-gene-7.8-mRNA-1|protein_coding||c.-971T>C|||||776|,G|upstream_gene_variant|MODIFIER|MELO3C018502.2.1-gene|maker-chr01-exonerate_est2genome-gene-7.2|transcript|maker-chr01-exonerate_est2genome-gene-7.2-mRNA-1|protein_coding||c.-694A>G|||||614|,G|intergeni…	GT:DP:AD:RO:QR:AO:QA:GL	0/0:48:48,0:48:1764:0:0:0,-14.4494,-154.061	1/1:15:0,15:0:0:15:555:-47.9209,-4.51545,0	1/1:26:0,26:0:0:26:962:-82.8045,-7.82678,0	0/0:31:31,0:31:1123:0:0:0,-9.33193,-98.2916	0/0:15:15,0:15:555:0:0:0,-4.51545,-48.6974	0/0:48:48,0:48:1752:0:0:0,-14.4494,-150.701	0/0:12:12,0:12:444:0:0:0,-3.61236,-39.0295	0/0:46:46,0:46:1678:0:0:0,-13.8474,-144.615	0/0:6:6,0:6:222:0:0:0,-1.80618,-19.6938	0/0:14:14,0:14:518:0:0:0,-4.21442,-45.4748	0/0:6:6,0:6:222:0:0:0,-1.80618,-19.6938	0/0:6:6,0:6:222:0:0:0,-1.80618,-19.6938	0/0:17:17,0:17:605:0:0:0,-5.11751,-53.1174	0/0:4:4,0:4:148:0:0:0,-1.20412,-13.2486	0/0:9:9,0:9:333:0:0:0,-2.70927,-29.3617	0/0:21:21,0:21:777:0:0:0,-6.32163,-68.0331	0/0:5:5,0:5:185:0:0:0,-1.50515,-16.4712	0/0:11:11,0:11:407:0:0:0,-3.31133,-35.8069	0/0:2:2,0:2:74:0:0:0,-0.60206,-6.80331	0/0:8:8,0:8:296:0:0:0,-2.40824,-26.139	1/1:7:0,7:0:0:7:247:-21.9205,-2.10721,0	1/1:19:0,19:0:0:19:678:-59.5268,-5.71957,0	0/0:26:26,0:26:950:0:0:0,-7.82678,-83.1617	0/0:2:2,0:2:74:0:0:0,-0.60206,-6.80331	0/0:10:10,0:10:358:0:0:0,-3.0103,-31.5931	0/0:17:16,1:16:592:1:37:0,-1.59392,-48.3964	0/0:2:2,0:2:74:0:0:0,-0.60206,-6.80331	0/0:20:20,0:20:740:0:0:0,-6.0206,-64.8105	0/1:29:3,26:3:99:26:927:-72.5488,0,-0.279435	0/0:37:37,0:37:1345:0:0:0,-11.1381,-115.816	0/0:2:2,0:2:74:0:0:0,-0.60206,-6.80331	0/0:3:3,0:3:111:0:0:0,-0.90309,-10.0259	0/0:5:5,0:5:185:0:0:0,-1.50515,-16.4712	0/0:5:5,0:5:173:0:0:0,-1.50515,-15.4691	0/0:113:113,0:113:4049:0:0:0,-34.0164,-348.836	1/1:22:0,22:0:0:22:766:-67.3118,-6.62266,0	0/0:1:1,0:1:37:0:0:0,-0.30103,-3.58069	0/0:9:9,0:9:333:0:0:0,-2.70927,-29.3617	1/1:35:0,35:0:0:35:1257:-110.022,-10.5361,0	0/0:7:7,0:7:259:0:0:0,-2.10721,-22.9164
chr01	709510	.	A	G	4254.76	.	AB=0;ABP=0;AC=2;AF=0.0212766;AN=94;AO=167;CIGAR=1X;DP=1014;DPB=1014;DPRA=5.63194;EPP=365.646;EPPR=1814.11;GTI=10;LEN=1;MEANALT=1;MQM=40.1078;MQMR=41.6005;NS=47;NUMALT=1;ODDS=0.803875;PAIRED=1;PAIREDR=1;PAO=0;PQA=0;PQR=0;PRO=0;QA=6143;QR=31134;RO=846;RPL=114;RPP=51.3938;RPPR=740.428;RPR=53;RUN=1;SAF=114;SAP=51.3938;SAR=53;SRF=694;SRP=757.03;SRR=152;TYPE=snp;technology.ILLUMINA=1;	ANN=G|upstream_gene_variant|MODIFIER|MELO3C018501.2.1-gene|maker-chr01-exonerate_est2genome-gene-7.8|transcript|maker-chr01-exonerate_est2genome-gene-7.8-mRNA-1|protein_coding||c.-1003T>C|||||808|,G|upstream_gene_variant|MODIFIER|MELO3C018502.2.1-gene|maker-chr01-exonerate_est2genome-gene-7.2|transcript|maker-chr01-exonerate_est2genome-gene-7.2-mRNA-1|protein_coding||c.-662A>G|||||582|,G|intergen…	GT:DP:AD:RO:QR:AO:QA:GL	0/0:75:75,0:75:2763:0:0:0,-22.5772,-241.073	0/0:15:15,0:15:555:0:0:0,-4.51545,-47.9209	0/0:26:26,0:26:962:0:0:0,-7.82678,-82.8045	0/0:42:42,0:42:1542:0:0:0,-12.6433,-134.725	0/0:22:22,0:22:802:0:0:0,-6.62266,-70.2705	0/0:48:48,0:48:1764:0:0:0,-14.4494,-151.636	0/0:15:15,0:15:555:0:0:0,-4.51545,-48.6974	0/0:47:47,0:47:1739:0:0:0,-14.1484,-149.658	0/0:8:8,0:8:296:0:0:0,-2.40824,-26.139	0/0:20:20,0:20:740:0:0:0,-6.0206,-64.8105	0/0:11:11,0:11:407:0:0:0,-3.31133,-35.8069	0/0:9:9,0:9:333:0:0:0,-2.70927,-29.3617	0/0:22:22,0:22:814:0:0:0,-6.62266,-71.2041	0/0:6:6,0:6:222:0:0:0,-1.80618,-19.6938	0/0:12:12,0:12:444:0:0:0,-3.61236,-39.0295	0/0:30:30,0:30:1110:0:0:0,-9.0309,-97.0367	0/0:5:5,0:5:185:0:0:0,-1.50515,-16.4712	0/0:16:16,0:16:592:0:0:0,-4.81648,-51.92	0/0:3:3,0:3:111:0:0:0,-0.90309,-10.0259	0/0:12:12,0:12:444:0:0:0,-3.61236,-39.0295	0/0:7:7,0:7:259:0:0:0,-2.10721,-22.9164	0/0:22:22,0:22:814:0:0:0,-6.62266,-71.2557	0/0:37:37,0:37:1345:0:0:0,-11.1381,-117.629	0/0:3:3,0:3:111:0:0:0,-0.90309,-10.0259	0/0:12:12,0:12:444:0:0:0,-3.61236,-39.0295	0/0:25:25,0:25:925:0:0:0,-7.52575,-80.872	0/0:4:4,0:4:148:0:0:0,-1.20412,-13.2486	0/0:29:29,0:29:1061:0:0:0,-8.72987,-92.83	0/0:32:32,0:32:1160:0:0:0,-9.63296,-101.514	0/0:37:36,1:36:1308:1:37:0,-7.61452,-109.121	0/0:2:2,0:2:74:0:0:0,-0.60206,-6.80331	0/0:5:5,0:5:185:0:0:0,-1.50515,-16.4712	0/0:7:7,0:7:259:0:0:0,-2.10721,-22.9164	0/0:8:8,0:8:296:0:0:0,-2.40824,-26.139	1/1:166:0,166:0:0:166:6106:-524.438,-49.971,0	0/0:24:24,0:24:888:0:0:0,-7.22472,-77.701	0/0:1:1,0:1:37:0:0:0,-0.30103,-3.58069	0/0:15:15,0:15:543:0:0:0,-4.51545,-47.7098	0/0:38:38,0:38:1406:0:0:0,-11.4391,-122.818	0/0:9:8,0:8:284:0:0:0,-2.40824,-24.7885
chr01	709522	.	T	C	5825.07	.	AB=0.111111;ABP=26.6552;AC=3;AF=0.0319149;AN=94;AO=225;CIGAR=1X;DP=1398;DPB=1398;DPRA=4.21363;EPP=491.592;EPPR=2524.16;GTI=8;LEN=1;MEANALT=1;MQM=40.1689;MQMR=41.5038;NS=47;NUMALT=1;ODDS=0.84672;PAIRED=1;PAIREDR=1;PAO=0;PQA=0;PQR=0;PRO=0;QA=8169;QR=43065;RO=1173;RPL=115;RPP=3.25157;RPPR=79.2969;RPR=110;RUN=1;SAF=115;SAP=3.25157;SAR=110;SRF=691;SRP=83.8731;SRR=482;TYPE=snp;technology.ILLUMINA=1;	ANN=C|upstream_gene_variant|MODIFIER|MELO3C018501.2.1-gene|maker-chr01-exonerate_est2genome-gene-7.8|transcript|maker-chr01-exonerate_est2genome-gene-7.8-mRNA-1|protein_coding||c.-1015A>G|||||820|,C|upstream_gene_variant|MODIFIER|MELO3C018502.2.1-gene|maker-chr01-exonerate_est2genome-gene-7.2|transcript|maker-chr01-exonerate_est2genome-gene-7.2-mRNA-1|protein_coding||c.-650T>C|||||570|,C|intergen…	GT:DP:AD:RO:QR:AO:QA:GL	0/0:97:97,0:97:3565:0:0:0,-29.1999,-310.989	0/0:15:15,0:15:555:0:0:0,-4.51545,-47.9209	0/0:26:26,0:26:950:0:0:0,-7.82678,-81.8671	0/0:60:60,0:60:2208:0:0:0,-18.0618,-192.733	0/0:30:30,0:30:1110:0:0:0,-9.0309,-97.0367	0/0:93:93,0:93:3441:0:0:0,-27.9958,-295.277	0/0:23:23,0:23:851:0:0:0,-6.92369,-74.4783	0/0:93:93,0:93:3429:0:0:0,-27.9958,-294.857	0/0:12:12,0:12:420:0:0:0,-3.61236,-37.0507	0/0:27:27,0:27:999:0:0:0,-8.12781,-87.3688	0/0:12:12,0:12:432:0:0:0,-3.61236,-38.0401	0/0:11:11,0:11:407:0:0:0,-3.31133,-35.8069	0/0:34:34,0:34:1258:0:0:0,-10.235,-109.824	0/0:8:8,0:8:296:0:0:0,-2.40824,-26.139	0/0:17:17,0:17:629:0:0:0,-5.11751,-55.1426	0/0:44:44,0:44:1580:0:0:0,-13.2453,-138.222	0/0:10:10,0:10:370:0:0:0,-3.0103,-32.5843	0/0:22:22,0:22:814:0:0:0,-6.62266,-71.2557	0/0:4:4,0:4:148:0:0:0,-1.20412,-13.2486	0/1:18:16,2:16:580:2:74:-1.38477,0,-45.5143	0/0:7:7,0:7:259:0:0:0,-2.10721,-22.9164	0/0:22:22,0:22:814:0:0:0,-6.62266,-71.2557	0/0:52:52,0:52:1912:0:0:0,-15.6536,-166.952	0/0:3:3,0:3:111:0:0:0,-0.90309,-10.0259	0/0:19:19,0:19:703:0:0:0,-5.71957,-61.5879	0/0:35:35,0:35:1283:0:0:0,-10.536,-112.115	0/0:4:4,0:4:148:0:0:0,-1.20412,-13.2486	0/0:39:39,0:39:1443:0:0:0,-11.7402,-126.04	0/0:32:32,0:32:1172:0:0:0,-9.63296,-102.498	0/0:73:71,2:71:2615:2:74:0,-15.2804,-217.88	0/0:4:4,0:4:148:0:0:0,-1.20412,-13.2486	0/0:6:6,0:6:198:0:0:0,-1.80618,-17.6968	0/0:10:10,0:10:358:0:0:0,-3.0103,-31.5931	0/0:10:10,0:10:358:0:0:0,-3.0103,-31.5931	1/1:221:0,221:0:0:221:8021:-689.648,-66.5276,0	0/0:24:24,0:24:876:0:0:0,-7.22472,-76.7161	0/0:2:2,0:2:74:0:0:0,-0.60206,-6.80331	0/0:17:17,0:17:629:0:0:0,-5.11751,-55.1426	0/0:38:38,0:38:1394:0:0:0,-11.4391,-121.834	0/0:14:14,0:14:506:0:0:0,-4.21442,-44.4867
chr01	709571	.	T	C	1900.22	.	AB=0.727273;ABP=7.94546;AC=15;AF=0.159574;AN=94;AO=102;CIGAR=1X;DP=707;DPB=707;DPRA=1.84216;EPP=207.469;EPPR=1299.44;GTI=2;LEN=1;MEANALT=1;MQM=41.2157;MQMR=41.2496;NS=47;NUMALT=1;ODDS=0.101201;PAIRED=1;PAIREDR=0.998347;PAO=0;PQA=0;PQR=0;PRO=0;QA=3666;QR=22241;RO=605;RPL=0;RPP=224.5;RPPR=1308.08;RPR=102;RUN=1;SAF=2;SAP=207.469;SAR=100;SRF=1;SRP=1308.08;SRR=604;TYPE=snp;technology.ILLUMINA=1;	ANN=C|upstream_gene_variant|MODIFIER|MELO3C018501.2.1-gene|maker-chr01-exonerate_est2genome-gene-7.8|transcript|maker-chr01-exonerate_est2genome-gene-7.8-mRNA-1|protein_coding||c.-1064A>G|||||869|,C|upstream_gene_variant|MODIFIER|MELO3C018502.2.1-gene|maker-chr01-exonerate_est2genome-gene-7.2|transcript|maker-chr01-exonerate_est2genome-gene-7.2-mRNA-1|protein_coding||c.-601T>C|||||521|,C|intergen…	GT:DP:AD:RO:QR:AO:QA:GL	0/0:49:49,0:49:1801:0:0:0,-14.7505,-157.284	1/1:14:0,14:0:0:14:506:-43.8089,-4.21442,0	1/1:24:0,24:0:0:24:864:-74.5866,-7.22472,0	0/0:29:29,0:29:1073:0:0:0,-8.72987,-93.8141	0/0:15:15,0:15:555:0:0:0,-4.51545,-48.6974	0/0:45:45,0:45:1653:0:0:0,-13.5463,-142.122	0/0:12:12,0:12:444:0:0:0,-3.61236,-39.0295	0/0:46:46,0:46:1690:0:0:0,-13.8474,-145.551	0/0:6:6,0:6:222:0:0:0,-1.80618,-19.6938	0/0:13:13,0:13:481:0:0:0,-3.91339,-42.2521	0/0:6:6,0:6:222:0:0:0,-1.80618,-19.6938	0/0:6:6,0:6:222:0:0:0,-1.80618,-19.6938	0/0:17:17,0:17:617:0:0:0,-5.11751,-54.1042	0/0:4:4,0:4:148:0:0:0,-1.20412,-13.2486	0/0:9:9,0:9:333:0:0:0,-2.70927,-29.3617	0/0:23:23,0:23:839:0:0:0,-6.92369,-73.4933	0/0:5:5,0:5:185:0:0:0,-1.50515,-16.4712	0/0:11:11,0:11:395:0:0:0,-3.31133,-34.8167	0/0:2:2,0:2:74:0:0:0,-0.60206,-6.80331	0/0:9:9,0:9:321:0:0:0,-2.70927,-28.3692	1/1:5:0,5:0:0:5:173:-15.4691,-1.50515,0	1/1:10:0,10:0:0:10:370:-32.5843,-3.0103,0	0/0:26:26,0:26:962:0:0:0,-7.82678,-84.1462	0/0:2:2,0:2:74:0:0:0,-0.60206,-6.80331	0/0:9:9,0:9:333:0:0:0,-2.70927,-29.3617	0/0:18:17,1:17:629:1:37:0,-1.89495,-51.619	0/0:2:2,0:2:74:0:0:0,-0.60206,-6.80331	0/0:19:19,0:19:691:0:0:0,-5.71957,-60.6018	0/1:11:3,8:3:111:8:296:-22.8277,0,-6.7146	0/0:36:36,0:36:1332:0:0:0,-10.8371,-114.517	0/0:2:2,0:2:74:0:0:0,-0.60206,-6.80331	0/0:3:3,0:3:111:0:0:0,-0.90309,-10.0259	0/0:5:5,0:5:185:0:0:0,-1.50515,-16.4712	0/0:5:5,0:5:185:0:0:0,-1.50515,-16.4712	0/0:114:113,1:113:4133:1:37:0,-30.7938,-351.904	1/1:12:0,12:0:0:12:432:-38.0401,-3.61236,0	0/0:1:1,0:1:37:0:0:0,-0.30103,-3.58069	0/0:9:9,0:9:333:0:0:0,-2.70927,-29.3617	1/1:14:0,14:0:0:14:494:-43.4986,-4.21442,0	0/0:8:8,0:8:296:0:0:0,-2.40824,-26.139
chr01	709612	.	T	C	2404.58	.	AB=0;ABP=0;AC=2;AF=0.0212766;AN=94;AO=114;CIGAR=1X;DP=806;DPB=806;DPRA=4.4;EPP=201.186;EPPR=235.17;GTI=7;LEN=1;MEANALT=1;MQM=40.1579;MQMR=41.5145;NS=47;NUMALT=1;ODDS=0.193924;PAIRED=1;PAIREDR=0.998555;PAO=0;PQA=0;PQR=0;PRO=0;QA=4194;QR=25268;RO=692;RPL=108;RPP=201.186;RPPR=245.525;RPR=6;RUN=1;SAF=0;SAP=250.558;SAR=114;SRF=3;SRP=1479.72;SRR=689;TYPE=snp;technology.ILLUMINA=1;	ANN=C|upstream_gene_variant|MODIFIER|MELO3C018501.2.1-gene|maker-chr01-exonerate_est2genome-gene-7.8|transcript|maker-chr01-exonerate_est2genome-gene-7.8-mRNA-1|protein_coding||c.-1105A>G|||||910|,C|upstream_gene_variant|MODIFIER|MELO3C018502.2.1-gene|maker-chr01-exonerate_est2genome-gene-7.2|transcript|maker-chr01-exonerate_est2genome-gene-7.2-mRNA-1|protein_coding||c.-560T>C|||||480|,C|intergen…	GT:DP:AD:RO:QR:AO:QA:GL	0/0:50:50,0:50:1814:0:0:0,-15.0515,-158.542	0/0:15:15,0:15:555:0:0:0,-4.51545,-47.9209	0/0:26:26,0:26:938:0:0:0,-7.82678,-80.9298	0/0:31:31,0:31:1123:0:0:0,-9.33193,-98.2916	0/0:15:15,0:15:543:0:0:0,-4.51545,-47.7098	0/0:48:48,0:48:1740:0:0:0,-14.4494,-149.765	0/0:12:12,0:12:432:0:0:0,-3.61236,-38.0401	0/0:47:47,0:47:1691:0:0:0,-14.1484,-145.916	0/0:6:6,0:6:222:0:0:0,-1.80618,-19.6938	0/0:14:14,0:14:518:0:0:0,-4.21442,-45.4748	0/0:5:5,0:5:185:0:0:0,-1.50515,-16.4712	0/0:6:6,0:6:222:0:0:0,-1.80618,-19.6938	0/0:16:16,0:16:592:0:0:0,-4.81648,-51.92	0/0:4:4,0:4:148:0:0:0,-1.20412,-13.2486	0/0:9:9,0:9:333:0:0:0,-2.70927,-29.3617	0/0:23:23,0:23:839:0:0:0,-6.92369,-73.4933	0/0:5:5,0:5:185:0:0:0,-1.50515,-16.4712	0/0:11:11,0:11:407:0:0:0,-3.31133,-35.8069	0/0:2:2,0:2:74:0:0:0,-0.60206,-6.80331	0/0:9:9,0:9:333:0:0:0,-2.70927,-29.3617	0/0:7:7,0:7:259:0:0:0,-2.10721,-22.9164	0/0:24:24,0:24:888:0:0:0,-7.22472,-77.701	0/0:26:26,0:26:950:0:0:0,-7.82678,-83.1617	0/0:2:2,0:2:74:0:0:0,-0.60206,-6.80331	0/0:10:10,0:10:358:0:0:0,-3.0103,-31.5931	0/0:18:18,0:18:666:0:0:0,-5.41854,-58.3135	0/0:2:2,0:2:74:0:0:0,-0.60206,-6.80331	0/0:20:20,0:20:740:0:0:0,-6.0206,-64.8105	0/0:28:28,0:28:1024:0:0:0,-8.42884,-89.6072	0/0:37:36,1:36:1308:1:37:0,-7.61452,-109.121	0/0:2:2,0:2:74:0:0:0,-0.60206,-6.80331	0/0:3:3,0:3:111:0:0:0,-0.90309,-10.0259	0/0:5:5,0:5:185:0:0:0,-1.50515,-16.4712	0/0:5:5,0:5:185:0:0:0,-1.50515,-16.4712	1/1:112:0,112:0:0:112:4120:-354.027,-33.7154,0	0/0:24:24,0:24:852:0:0:0,-7.22472,-74.7464	0/0:1:1,0:1:37:0:0:0,-0.30103,-3.58069	0/0:9:9,0:9:333:0:0:0,-2.70927,-29.3617	0/0:37:36,1:36:1332:1:37:0,-7.55742,-112.792	0/0:8:8,0:8:296:0:0:0,-2.40824,-26.139
chr01	709652	.	C	T	3927.37	.	AB=0.896552;ABP=42.621;AC=15;AF=0.159574;AN=94;AO=193;CIGAR=1X;DP=804;DPB=804;DPRA=1.52171;EPP=422.104;EPPR=1329.78;GTI=1;LEN=1;MEANALT=1;MQM=41.5648;MQMR=41.2471;NS=47;NUMALT=1;ODDS=5.49595;PAIRED=1;PAIREDR=0.998363;PAO=0;PQA=0;PQR=0;PRO=0;QA=7141;QR=22463;RO=611;RPL=193;RPP=422.104;RPPR=1329.78;RPR=0;RUN=1;SAF=0;SAP=422.104;SAR=193;SRF=0;SRP=1329.78;SRR=611;TYPE=snp;technology.ILLUMINA=1;	ANN=T|upstream_gene_variant|MODIFIER|MELO3C018501.2.1-gene|maker-chr01-exonerate_est2genome-gene-7.8|transcript|maker-chr01-exonerate_est2genome-gene-7.8-mRNA-1|protein_coding||c.-1145G>A|||||950|,T|upstream_gene_variant|MODIFIER|MELO3C018502.2.1-gene|maker-chr01-exonerate_est2genome-gene-7.2|transcript|maker-chr01-exonerate_est2genome-gene-7.2-mRNA-1|protein_coding||c.-520C>T|||||440|,T|intergen…	GT:DP:AD:RO:QR:AO:QA:GL	0/0:50:50,0:50:1826:0:0:0,-15.0515,-159.524	1/1:15:0,15:0:0:15:555:-47.9209,-4.51545,0	1/1:26:0,26:0:0:26:962:-82.8045,-7.82678,0	0/0:31:31,0:31:1123:0:0:0,-9.33193,-98.2916	0/0:15:15,0:15:555:0:0:0,-4.51545,-48.6974	0/0:47:47,0:47:1739:0:0:0,-14.1484,-149.4	0/0:11:11,0:11:407:0:0:0,-3.31133,-35.8069	0/0:46:46,0:46:1678:0:0:0,-13.8474,-144.615	0/0:6:6,0:6:222:0:0:0,-1.80618,-19.6938	0/0:14:14,0:14:518:0:0:0,-4.21442,-45.4748	0/0:6:6,0:6:222:0:0:0,-1.80618,-19.6938	0/0:6:6,0:6:222:0:0:0,-1.80618,-19.6938	0/0:17:17,0:17:617:0:0:0,-5.11751,-54.1042	0/0:4:4,0:4:148:0:0:0,-1.20412,-13.2486	0/0:9:9,0:9:333:0:0:0,-2.70927,-29.3617	0/0:22:22,0:22:814:0:0:0,-6.62266,-71.2557	0/0:5:5,0:5:185:0:0:0,-1.50515,-16.4712	0/0:11:11,0:11:407:0:0:0,-3.31133,-35.8069	0/0:2:2,0:2:74:0:0:0,-0.60206,-6.80331	0/0:9:9,0:9:321:0:0:0,-2.70927,-28.3692	1/1:7:0,7:0:0:7:259:-22.9164,-2.10721,0	1/1:22:0,22:0:0:22:814:-71.2557,-6.62266,0	0/0:26:26,0:26:962:0:0:0,-7.82678,-84.1462	0/0:1:1,0:1:37:0:0:0,-0.30103,-3.58069	0/0:10:10,0:10:370:0:0:0,-3.0103,-32.5843	0/0:18:17,1:17:629:1:37:0,-1.89495,-51.619	0/0:2:2,0:2:74:0:0:0,-0.60206,-6.80331	0/0:20:20,0:20:740:0:0:0,-6.0206,-64.8105	0/1:29:3,26:3:111:26:962:-75.4163,0,-1.29606	0/0:37:37,0:37:1357:0:0:0,-11.1381,-116.752	0/0:2:2,0:2:74:0:0:0,-0.60206,-6.80331	0/0:3:3,0:3:111:0:0:0,-0.90309,-10.0259	0/0:5:5,0:5:185:0:0:0,-1.50515,-16.4712	0/0:5:5,0:5:185:0:0:0,-1.50515,-16.4712	0/0:113:113,0:113:4145:0:0:0,-34.0164,-356.362	1/1:24:0,24:0:0:24:888:-77.701,-7.22472,0	0/0:1:1,0:1:37:0:0:0,-0.30103,-3.58069	0/0:9:9,0:9:333:0:0:0,-2.70927,-29.3617	1/1:38:0,38:0:0:38:1406:-122.818,-11.4391,0	0/0:8:8,0:8:296:0:0:0,-2.40824,-26.139
[truncated: 66,820 more rows]
[truncated: 7 more columns]

## Sheet: high effect
CHROM	POS	ID	REF	ALT	QUAL	FILTER	INFO	EFFECT	Description	FORMAT	Tri	IC-4	IC-3	calc8-1	BlancTend3	38AL	I156	37AL	32BL	23RC	24RC	32TN	12PS	28BL	01BL	T111	22AM-GO	18AM	21AM	04RC	03PS	11PS	02RC	08PS	29BL	Groc5	26BL	20AM	10PS	05AL	22RC	41CHA	39AL	I176	WM7	07PS	33TN	30BL	09PS
[truncated: 95 more rows]
[truncated: 9 more columns]

## Sheet: moderate effect
CHROM	POS	ID	REF	ALT	QUAL	FILTER	INFO	EFFECT	FORMAT	Tri	IC-4	IC-3	calc8-1	BlancTend3	38AL	I156	37AL	32BL	23RC	24RC	32TN	12PS	28BL	01BL	T111	22AM-GO	18AM	21AM	04RC	03PS	11PS	02RC	08PS	29BL	Groc5	26BL	20AM	10PS	05AL	22RC	41CHA	39AL	I176	WM7	07PS	33TN	30BL	09PS	36AL
[truncated: 2,116 more rows]
[truncated: 7 more columns]

## Sheet: low effect
CHROM	POS	ID	REF	ALT	QUAL	FILTER	INFO	EFFECT	FORMAT	Tri	IC-4	IC-3	calc8-1	BlancTend3	38AL	I156	37AL	32BL	23RC	24RC	32TN	12PS	28BL	01BL	T111	22AM-GO	18AM	21AM	04RC	03PS	11PS	02RC	08PS	29BL	Groc5	26BL	20AM	10PS	05AL	22RC	41CHA	39AL	I176	WM7	07PS	33TN	30BL	09PS	36AL
[truncated: 2,858 more rows]
[truncated: 8 more columns]
