# Supplementary material for: Spanish Melon Landraces: Revealing Useful Diversity by Genomic, Morphological, and Metabolomic Analysis
Source: Int J Mol Sci. 2022 Jun 28;23(13):7162. doi: 10.3390/ijms23137162 (PMC9266967; doi:10.3390/ijms23137162)
Supplement: Supplementary file 1 [file ijms-23-07162-s001.zip › Supplementary Table S4.xlsx]

## Sheet: Hoja1
Table S4. Germplasm used in each study.
CODE	Collection Reference	UPV-GENEBANK CODE	GROUP	Country	Location	GBS analysis	Fruit Characterization	Sugars and Acid Analysis	VOCs Analysis
05AL	UPV-GENEBANK	BGV004853	Flexuosus	Spain	Alicante (Jalon)	Yes	Yes	Yes	Yes
36AL	UPV-GENEBANK	BGV004963	Flexuosus	Spain	Alicante (Elche)	Yes	Yes	Yes	Yes
37AL	UPV-GENEBANK	BGV004310	Flexuosus	Spain	Murcia (Totana)	Yes	Yes	Yes	Yes
38AL	UPV-GENEBANK	BGV004860	Flexuosus	Spain	Alicante (Benissa)	Yes	Yes	Yes	Yes
39AL	UPV-GENEBANK	BGV015843	Flexuosus	Algeria	Algeria	Yes	Yes	Yes	Yes
41CHA	Esteras et al., (2013)	Chate-Car	Chate	Italy	-	Yes	Yes	Yes	Yes
03PS	UPV-GENEBANK	BGV016356	Ibericus (Piel de Sapo)	Spain	Castellón (Moncófar)	Yes	Yes	Yes	Yes
07PS	UPV-GENEBANK	BGV016385	Ibericus (Piel de Sapo)	Spain	Valencia (Villalonga)	Yes	Yes	Yes	Yes
08PS	UPV-GENEBANK	BGV001417	Ibericus (Piel de Sapo)	Spain	Baleares (Vilafranca de Bonany)	Yes	Yes	Yes	Yes
09PS	UPV-GENEBANK	BGV004891	Ibericus (Piel de Sapo)	Spain	Valencia (Ademuz)	Yes	Yes	Yes	Yes
10PS	UPV-GENEBANK	BGV004914	Ibericus (Piel de Sapo)	Spain	Castellón (Argelita)	Yes	Yes	Yes	Yes
11PS	UPV-GENEBANK	BGV013188	Ibericus (Piel de Sapo)	Spain	Ciudad Real (Membrilla)	Yes	Yes	Yes	Yes
12PS	UPV-GENEBANK	BGV003686	Ibericus (Piel de Sapo)	Spain	Albacete (Alborea)	Yes	Yes	Yes	Yes
14PS	UPV-GENEBANK	BGV012815	Ibericus (Piel de Sapo)	Spain	Murcia (Cartagena)	Yes	Yes	-	-
15AM	UPV-GENEBANK	BGV010747	Ibericus (Amarillo)	Spain	Jaén (Torredonjimeno)	Yes	Yes	Yes	-
18AM	UPV-GENEBANK	BGV004869	Ibericus (Amarillo)	Spain	Alicante (Benissa)	Yes	Yes	Yes	Yes
19AM	UPV-GENEBANK	BGV004271	Ibericus (Amarillo)	Spain	Murcia (Torre-Pacheco)	Yes	Yes	Yes	Yes
20AM	UPV-GENEBANK	BGV004937	Ibericus (Amarillo)	Spain	Valencia (Massamagrell)	Yes	Yes	Yes	Yes
21AM	UPV-GENEBANK	BGV010757	Ibericus (Amarillo)	Spain	Badajoz (Badajoz)	Yes	-	-	-
22AM-GO	UPV-GENEBANK	BGV016451	Ibericus (Amarillo)	Spain	Valencia (Ontinyent)	Yes	Yes	Yes	Yes
23AM-EN	UPV-GENEBANK	BGV016452	Ibericus (Amarillo)	Spain	Valencia (Alzira)	Yes	Yes	Yes	Yes
Groc5	local farmer	-	Ibericus (Amarillo)	Spain		Yes	-	-	-
01BL	UPV-GENEBANK	BGV003692	Ibericus (Blanco)	Spain	Albacete (Montalvos)	Yes	Yes	Yes	Yes
26BL	UPV-GENEBANK	BGV000444	Ibericus (Blanco)	Spain	Jaén (Canena)	Yes	Yes	Yes	Yes
27BL	UPV-GENEBANK	BGV013194	Ibericus (Blanco)	Spain	Ciudad Real (Piedrabuena)	Yes	Yes	Yes	-
28BL	UPV-GENEBANK	BGV014212	Ibericus (Blanco)	Spain	Castellón (Benlloch)	Yes	Yes	Yes	Yes
29BL	UPV-GENEBANK	BGV015753	Ibericus (Blanco)	Spain	Valencia (Carcaixent)	Yes	Yes	Yes	Yes
30BL	UPV-GENEBANK	BGV000424	Ibericus (Blanco)	Spain	Cádiz (Rota)	Yes	Yes	-	-
32BL	UPV-GENEBANK	BGV016453	Ibericus (Blanco)	Spain	Valencia (Sueca)	Yes	Yes	Yes	Yes
BlancTend3	Local farmer	-	Ibericus (Blanco)	Spain	-	Yes	-	-	-
02RC	UPV-GENEBANK	BGV003718	Ibericus (Rochet)	Spain	Toledo (Rielves)	Yes	Yes	Yes	Yes
04RC	UPV-GENEBANK	BGV004884	Ibericus (Rochet)	Spain	Castellon (La Pobla de Benifassa)	Yes	Yes	Yes	Yes
22RC	UPV-GENEBANK	BGV004848	Ibericus (Rochet)	Spain	Alicante (Jalon)	Yes	Yes	Yes	Yes
23RC	UPV-GENEBANK	BGV014771	Ibericus (Rochet)	Spain	Valencia (Massalfassar)	Yes	Yes	Yes	Yes
24RC	UPV-GENEBANK	BGV014765	Ibericus (Rochet)	Spain	Ciudad Real (Miguelturra)	Yes	Yes	Yes	Yes
32TN	UPV-GENEBANK	BGV003722	Ibericus (Tendral)	Spain	Albacete (La Roda)	Yes	Yes	Yes	-
33TN	UPV-GENEBANK	BGV000471	Ibericus (Tendral)	Spain	Granada (Santa Fe)	Yes	Yes	Yes	-
34TN	UPV-GENEBANK	BGV004871	Ibericus (Tendral)	Spain	Alicante (Benissa)	Yes	Yes	Yes	Yes
35TN	UPV-GENEBANK	BGV004298	Ibericus (Tendral)	Spain	Murcia (Puerto Lumbreras)	Yes	Yes	Yes	-
T111	Semillas Fitó	-	Ibericus ( Piel de Sapo)	Spain	-	Yes	-	-	-
calc8-1	Diaz et al. (2014)	-	Ibericus Introgression Line	Spain	-	Yes	-	-	-
I156	Leida et al, 2015	Am-NesviGeor	Ameri	Georgia	-	Yes	-	-	-
I176	Esteras et al., (2013)	La-KankMali	Momordica	India	-	Yes	-	-	-
IC-3	Dhillon et al. (2007)	IC274006	Momordica	India	-	Yes	-	-	-
IC-4	Dhillon et al. (2007)	IC274006	Momordica	India	-	Yes	-	-	-
WM7	Roy et al (2012)	-	Kachri	India	-	Yes	-	-	-
Tri	Diaz et al. (2017)	Trigonus	Agrestis	India	-	Yes	-	-	-
