# Supplementary material for: Spanish Melon Landraces: Revealing Useful Diversity by Genomic, Morphological, and Metabolomic Analysis
Source: Int J Mol Sci. 2022 Jun 28;23(13):7162. doi: 10.3390/ijms23137162 (PMC9266967; doi:10.3390/ijms23137162)
Supplement: Supplementary file 1 [file ijms-23-07162-s001.zip › Supplementary Table S5.xlsx]

## Sheet: Hoja1
Table S5. Accumulation of volatile organic compounds (ng/g) in the fruits analyzed.
		Flexuosus					Chate	Ibericus
		05AL	36AL	37AL	38AL	39AL	41CHA	03PS	07PS	08PS	09PS	10PS	11PS	12PS	15AM	18AM	19AM	20AM	22AM-GO	23AM-EN	01BL	26BL	28BL	29BL	32BL	02RC	04RC	22RC	23RC	24RC	34TN
Alcohols (ng/g)	1-pentanol	5.85±0.96	4.25±0.87	4.92±1.31	9.48±1.54	9.66±1.37	9.5±0.36	3.37±0.99	3.83±0.91	3.94±1.04	4.48±0.84	3.23±0.31	5.95±1.6	5.53±1.46	3.45±0.43	8.42±1.51	7.34±1.99	4.12±0.89	4.73±0.61	5.77±2.2	5.43±0.66	2.74±0.65	5.42±0.47	6.82±1.99	4.08±1.41	4.64±0.63	6.99±1.58	6.23±0.98	4.1±0.43	7.26±0.62	7.59±2.37
	benzyl alcohol	5.38±0.1	10.97±3.46	5.21±0.89	6.17±0.74	4.19±0.3	8.65±1.52	13.44±3.58	8.1±3.03	3.17±0.26	6.85±2.47	6.33±0.56	23.81±18.65	5.29±1.38	58.01±9.43	7.3±3.99	14.65±3.74	5.28±0.52	17.86±10.32	19.87±7.31	10.35±2	31.75±11.37	3.84±0.66	17.07±12.38	7.59±2.25	19.51±4.35	6.98±2.13	17.53±6.6	6.3±2.26	5.58±1	3.95±0.82
	2-phenylethanol	62.14±2.82	56.35±6.76	48.18±2.54	50.3±3.01	66.52±5.78	70.05±4.13	37.64±13.38	51.23±4.38	50.23±3.31	44.75±12	53.38±7.02	56.52±6.1	57.9±3.16	31.38±13.2	52.23±7.5	57.39±1.96	53.81±5.32	42.34±13.4	33.24±8.07	59.34±0.45	49.05±2.76	55.55±4.41	54.04±6.72	51.92±4.6	43.72±12.3	43.59±13.26	65.09±2.15	40.63±13.35	56.67±1.95	56.69±6.17
	phenol	1.93±0.07	1.45±0.1	1.33±0.18	1.71±0.24	1.74±0.01	1.65±0.25	0.92±0.49	0.95±0.44	1.11±0.05	1.83±0.04	1.8±0.16	0.61±0.51	1.67±0.09	0.9±0.9	1.26±0.5	0.61±0.61	1.19±0.04	1.45±0.33	0.42±0.42	0.68±0.5	0.72±0.65	0.59±0.59	0.72±0.72	1.03±0.06	0.04±0.04	0.56±0.56	0.69±0.51	1.03±0.52	0.62±0.55	1.29±0.72
	1-hexanol	11.46±6.06	14.37±10.58	4.66±1.79	7.98±2.17	5.98±1.3	13.49±2.22	22.39±4.28	17.28±5.33	14.85±1.68	7.54±1.75	9.7±1.77	37.4±16.3	18.37±4.21	24.48±5.76	24.06±8.17	8.21±1.18	11.2±1.72	28.98±15.52	63.04±20.91	16.7±1.33	12.13±2.37	53.13±0.65	21.81±7.87	22.31±2.77	41.45±9.76	29.9±7.69	54.81±29.15	21.42±4.75	12.18±2.46	11.49±1.87
	(Z)-3-hexen-1-ol	11.79±2.8	13.29±5.54	6.63±2.92	6.92±1.2	6.04±0.87	8.21±0.72	14.73±7.06	26.01±13.7	9.86±1.53	6.6±1.76	6.3±1.73	15.24±5.5	12.72±3.98	14.92±2.95	20.11±2.96	7.71±1.32	10.31±1.8	14.99±7.35	12.74±3.23	14.22±3.52	8.16±1.17	26.61±2.26	12.96±1.29	17.97±2.41	12.84±0.94	24.56±4.29	16.85±0.8	17.39±1.19	17.84±4.64	11.14±3.64
	1-octanol	1.79±0.28	1.65±0.18	1.78±0.37	1.86±0.2	1.71±0.11	2.23±0.39	2.79±0.73	2.95±0.56	2.16±0.06	2.21±0.15	2.22±0.14	4.2±1.1	2.87±0.35	2.78±0.13	3.69±0.23	2.94±0.31	2.25±0.27	2.35±0.27	1.9±1.16	3.41±0.11	3.2±0.86	6.44±0.44	3.42±0.44	2.71±0.4	3.88±0.43	4.36±0.73	4.85±1.03	3.55±0.51	3.1±0.19	3.63±0.62
	1-nonanol	58.42±36.65	49.26±20.52	20.19±7.34	121.25±66.58	43.95±21.71	118.22±21.59	19.11±2.67	50.36±12.42	30.11±8.93	60.15±11.81	44.87±9.55	35.81±4.42	36.96±1.32	5.98±3.37	23.44±2.26	31.2±0.56	43.47±5.69	39.36±10.87	15.88±1.94	39.46±10.85	9.34±2.32	32.39±5.82	24.29±3.99	25.83±4.28	18.6±2.5	35.43±13.65	38.7±13.46	53.24±11.94	30.98±13.93	58.18±7.24
	(Z)-3-nonen-1-ol	16.51±5.8	20.89±4.81	13.27±3.29	18.32±6.66	13.98±2.68	42.08±9.22	92.6±20.25	150.66±41.12	121.94±20.11	131.23±66.9	99.53±31.78	139.55±42.18	127.78±34.89	29.89±7.72	85.91±13.08	99.58±18.84	70.06±11.96	57.07±4.63	46.8±7.67	116.09±31.41	29.36±8.64	164.3±28.94	61.2±15.26	58.64±14.41	125.7±16.51	139.76±19.81	78.46±19.48	229.88±64.61	89.94±13.24	63.81±11.65
	(Z)-6-nonen-1-ol	1.5±0.8	17.42±8.71	3.31±1.27	25.89±17.67	2.01±1.01	67.72±47.1	17.78±1.56	134.22±63.6	33.31±14.85	107.14±26.27	75.08±14.81	67.06±6.38	50.28±13.08	20.91±6.07	34.05±14.33	67.18±13.22	86.39±40.25	85.36±13.39	21.99±6.11	80.18±30.94	19.02±5.6	24.09±12.4	40.65±14.48	25.12±0.99	25.48±4.68	44.75±27.29	61.04±39.35	93.25±33.6	58.6±48.08	72.58±7.94
	(E,Z)-2,6-nonadien-1-ol	10.8±9.76	6.5±2.91	1.36±1.36	5.35±2.23	3.84±1.21	169.51±99.63	3.94±0.6	6.06±2.34	24.31±19.49	4.06±1.04	4.44±0.64	6.49±0.68	7.38±2.16	4.94±0.5	4.07±0.95	3.69±0.55	21.99±17.84	29.43±12.49	4.61±1.29	3.83±0.73	5.03±1.61	4.46±1.69	3.52±0.25	3.17±0.31	6.74±0.22	5.61±0.92	5.27±1.73	11.78±5.38	4.44±1.66	6.85±0.46
	1-decanol	2.98±0.36	2.56±0.78	2.48±0.65	1.72±0.12	2.23±0.1	1.65±0.83	2.55±0.41	1.59±0.8	2.93±0.07	1.59±0.8	2.21±0.13	3.81±0.83	2.42±0.04	2.72±0.31	2.9±0.52	0±0	2.76±0.08	2.39±0.11	1.95±1.1	2.93±0.31	2.74±0.27	3.76±0.82	3.43±0.64	3.31±0.26	3.37±0.29	1.86±0.94	3.02±0.39	2.72±1.57	0.8±0.8	1.56±0.78
	TOTAL	190.55±62.97	198.96±53.14	113.34±16.83	256.95±99.25	161.85±23.56	512.95±116.18	231.26±41.75	453.28±142.94	297.9±68.58	378.43±94.71	309.11±59.2	396.45±72.49	329.15±42.6	200.36±23.53	267.43±9.04	300.5±7.01	312.83±49.84	326.32±32.28	228.2±24.61	352.63±75.59	173.25±5.39	380.58±47.13	249.91±34.61	223.68±20.7	305.98±25.58	344.33±53.91	352.54±66.44	485.28±105.76	288±70.04	298.76±11.73
Aldehydes (ng/g)	Hexanal	71.82±25.2	54.6±11.47	90.7±28.5	92.87±12.73	53.39±7.51	94.04±4.78	9.52±4.85	11.49±4.76	7.57±1.25	11.13±2.11	8.76±1.2	10.93±3.62	20.22±8.43	4.69±0.39	23.03±11.4	10.73±2.24	4.29±0.56	3.67±1.06	7.41±2.17	14.67±3.43	3.59±0.53	18.82±3.95	23.36±17.08	6.17±2.25	7.06±1.02	24.45±12.05	17.71±10.58	7.21±1.83	23.18±5.61	22.83±3.88
	(E)-2-nonenal	606.76±98.12	498.7±189.56	699.3±313.82	1093.69±190.89	435.74±60.1	1579.2±353.96	1.86±1.17	2.29±1.24	14.38±10.36	5.7±2.08	3.93±1.27	3.26±0.29	4.88±2.21	1.33±0.71	2.75±1.87	3.95±1.09	22.81±16.73	4.67±1.81	2.18±0.32	3.55±0.53	2.3±0.3	3.16±0.96	8.39±6.16	16.32±8.95	2.69±0.18	3.6±1.02	9.03±6.83	1.79±0.93	3.67±0.23	5.99±0.61
	(E,Z)-2,6- nonadienal	1222.69±238.52	1053.71±325.3	1267.02±642.39	2153.48±262.3	975.63±149.79	2544.38±375.97	1.84±0.93	9.94±7.34	54.56±39.67	22.27±8.73	15.4±6.16	8.35±2.66	13.23±6	4.39±0.93	9.24±3.86	18.95±6.77	119.25±88.31	20.47±5.53	3.75±0.53	12.38±2.46	4.37±2.37	4.51±3.28	18.74±15.3	72.72±42.37	5.97±1.14	6.15±3.45	21.04±17	3.1±1.55	11.4±0.71	15.75±1.07
	(E,E)-2,4-nonadienal	6.52±0.46	4.93±0.92	6.17±2.27	7.58±1.36	4.78±0.35	14.63±1.17	2.78±0.4	2.79±0.41	2.38±0.01	2.58±0.18	1.58±0.79	1.99±1.03	1.83±0.93	3.07±0.36	3.02±0.31	3.34±0.47	2.51±0.08	2.4±0.01	3.05±0.36	1.19±1.19	3.1±0.33	3.14±0.37	2.26±1.24	2.55±0.13	2.32±1.16	3.32±0.4	2.7±1.38	2.82±0.35	3.17±0.38	1.85±0.95
	Decanal	4.2±0.46	3.79±0.52	3.16±0.12	1.29±1.29	4.12±0.05	3.72±0.14	1.77±0.91	2.69±0.3	2.48±0.15	3.18±0.09	2.63±0.14	3.2±0.11	3.15±0.45	1.85±0.95	3.3±0.16	3.35±0.34	2.55±0.09	2.41±0.09	0±0	3.28±0.23	3.35±0.27	0±0	3.5±0.29	2.58±0.02	1.01±1.01	3±0.33	2.06±1.04	2.84±0.3	3.65±0.23	3.66±0.67
	(E,E)-2,4-decadienal	6.06±1.02	5.98±0.49	3.63±0.74	5.78±1.73	5.04±1.53	4.31±0.79	2.05±0.48	2.24±0.27	2.01±0.05	2.06±0.37	1.7±0.04	2.75±0.26	2.3±0.51	2.42±0.42	2.99±0.69	2.61±0.42	2.07±0.04	2.04±0.06	2.46±0.43	2.51±0.43	1.52±0.83	2.95±0.66	2.78±0.58	2±0.02	2.89±0.05	2.86±0.61	2.7±0.61	2.15±0.42	2.49±0.4	2.69±0.1
	phenylacetaldehyde	3.24±0.41	7.57±5.22	1.94±0.25	3.52±0.43	4.41±1.26	1.82±0.26	1.82±0.93	1.86±0.24	1.34±0.07	2.5±0.5	2.02±0.21	2.11±0.33	2.02±0.16	3.19±0.59	2.75±0.82	2.33±0.34	1.7±0.14	1.49±0.14	1.51±0.93	3.74±1.3	1.8±1.8	1.83±0.18	2.42±0.51	1.71±0.2	5.2±1.18	3.01±0.64	2.01±0.32	2.17±0.32	2.35±0.21	1.64±0.82
	2-hydroxybenzaldehyde	1.35±0.13	1.3±0.03	1.11±0.1	1.24±0.11	1.45±0.02	1.43±0.14	1.76±0.3	1.8±0.22	1.14±0.01	1.66±0.06	1.55±0.04	2.16±0.3	1.7±0.08	1.98±0.18	1.9±0.22	2.12±0.23	1.13±0.02	1.16±0.03	2±0.28	2.1±0.24	2.01±0.23	2.05±0.22	2.17±0.23	1.15±0.01	2.23±0.03	2.07±0.2	2.07±0.27	1.93±0.29	2.12±0.26	2.03±0.22
	Heptanal	3.19±0.32	2.32±0.18	3.49±1.27	4.29±0.95	2.05±0.14	6.76±0.36	2.48±0.92	2.55±0.67	2.08±0.09	2.84±0.19	3.61±0.33	2.62±0.58	3.64±0.97	1.62±0.24	6.1±2.93	4.01±0.47	1.93±0.35	1.53±0.21	1.44±0.22	4.49±1.01	1.59±0.26	3.08±0.7	3.3±1.52	1.87±0.41	2.81±0.41	4.38±1.75	4.1±2.39	2.04±0.3	6.11±1.15	4.41±0.94
	(E)-2-heptenal	12.17±0.47	6.21±0.5	11.11±6.12	13.3±3.2	11.86±1.83	21.02±3.46	2.45±1.07	2.58±0.45	2.37±0.15	2.49±0.37	2.98±0.66	2.46±0.25	3.67±1.47	1.91±0.31	6.39±4.01	3.66±0.5	2.39±0.54	2.06±0.41	1.16±0.64	2.91±0.44	1.47±0.74	2.86±0.87	4.66±2.86	2.93±1.05	2.61±0.1	2.75±0.68	3.62±2.52	1.91±0.19	4.03±0.64	3.29±0.49
	(E,E)-2,4-heptadienal	23.98±1.51	15.98±2.25	15.95±6.59	19.15±1.88	20.58±6.39	27.47±4.86	3.63±1.5	4.92±0.95	3.25±0.3	5.03±1.61	3.87±0.1	5.71±1.34	5.76±1.66	3.15±0.4	7.21±2.44	4.55±0.32	2.71±0.31	2.95±0.14	3.02±0.44	4.39±0.48	2.7±0.32	7.89±1.84	7.12±3.14	3.56±0.74	3.76±0.07	6.37±1.36	6.53±3.43	3.62±0.3	5.8±0.82	5.74±0.44
	(E)-2-octenal	8.5±1.06	7.26±1.26	9.73±4.55	12.74±2.25	6.54±0.72	16.9±1.09	2.88±0.48	2.76±0.19	6.88±0.85	2.71±0.21	2.43±0.15	3.71±0.7	2.91±0.33	3.34±0.21	3.51±0.67	3.13±0.34	7.68±0.78	6.01±0.44	3.75±0.69	3.18±0.33	2.78±0.27	3.13±0.39	4.06±1.14	8.95±0.55	2.23±1.12	3.18±0.26	4.15±0.85	2.78±0.27	3.31±0.15	3.43±0.31
	octanal	3.58±0.58	3.7±0.48	4.36±1.02	6.52±1.49	2.3±0.16	4.12±0.12	2.35±0.56	2.46±0.2	2.19±0.1	2.53±0.26	2.62±0.16	2.46±0.37	2.89±0.68	2.14±0.22	4.6±2.11	3.07±0.37	2.16±0.41	1.65±0.27	2±0.39	3.3±0.51	2.07±0.34	2.77±0.35	3.75±1.55	2.31±0.2	2.12±0.15	3.25±0.73	3.89±1.92	2.2±0.17	4.25±0.59	3.71±0.39
	nonanal	131.86±47.33	200.1±71.62	143.9±38.1	386.66±149.13	52.04±12.17	336.13±50.46	5.75±2.18	11.14±2.7	13.4±1.83	31.7±8.31	28.67±4.82	10.2±3.68	19.2±6.55	3.89±0.86	18.01±9.89	20.6±4.86	14.98±4.32	7.65±2.21	3.74±0.62	18.74±3.25	4.93±1.17	7.42±1.73	17.97±13.56	10.34±2.25	7.82±2.56	14.78±5.29	21.58±16.15	6.9±1.4	22.52±2.72	34.39±5.71
	(Z)-6-nonenal	114.7±27.04	151.59±55.34	103.23±33	543.92±206	81.54±27.58	239.74±25.57	5.68±1.98	16.15±3.55	14.7±0.66	55.41±14.79	44.03±6.93	15.16±7.65	23.93±6.74	10.51±1.93	23.69±13.3	47.09±12.32	31.44±13.86	12.5±3.48	3.53±0.53	34.7±6.9	8.13±3.91	6.37±2.37	17.28±12.2	16.61±7.29	9.13±1.98	19.51±7.87	23.86±18.13	8.25±2.42	52.18±17.01	44.48±5.26
	benzaldehyde	7.19±2.22	52.83±27.76	8.05±2.81	17.66±10.22	3.26±0.08	5.13±0.93	5.67±0.57	4.96±1.31	1.69±0.11	5.48±1.53	3.27±0.29	6.59±2.27	3.46±0.3	13.79±3.96	4.69±0.68	14.32±3.13	2.1±0.17	4.67±1.17	9.36±2.11	5.65±0.6	8.65±1.66	2.9±0.26	6.14±1.65	2.1±0.33	6.97±0.41	5.37±0.63	9±1.98	4.22±0.78	5.1±0.91	3.49±0.69
	TOTAL	2227.81±346.6	2070.56±635.01	2372.86±1047.27	4363.67±689.71	1664.71±245.41	4900.82±660.01	54.29±15.47	82.61±14.41	132.41±48.69	159.27±37.96	129.04±20.51	83.67±14.69	114.78±35.67	63.26±3.84	123.18±51.47	147.84±32.1	221.71±106.58	77.35±10.54	50.35±8.98	120.76±17.94	54.36±9.67	72.88±17.49	127.89±75.51	153.88±65.71	66.84±6.14	108.06±33.65	136.08±82.61	55.92±6.65	155.32±14.82	159.4±6.69
Acetate Esters (ng/g)	amyl acetate	1.87±0.64	1.98±1.11	1.59±0.53	1.23±0.42	0.94±0.08	1.72±0.66	5.48±1.68	1.55±0.28	3.9±0.52	1.39±0.22	1.56±0.08	3.63±1.71	1.63±0.2	4.52±1.21	1.45±0.32	1.78±0.22	3.03±0.4	3.16±0.81	11.1±5.36	1.79±0.34	2.15±0.28	1.71±0.23	2.02±0.38	4.53±0.32	6.5±1.01	1.71±0.24	15.31±12.68	1.63±0.17	1.51±0.2	1.52±0.17
	butyl acetate	0.74±0.09	0.71±0.2	0.76±0.1	0.54±0.28	0.63±0.02	0.71±0.05	51.09±21.46	3.46±2.68	1.39±0.39	3.22±2.46	5.6±1.27	15.53±14.01	6.26±3.48	70.99±37.09	2.45±1.54	1.71±0.29	1.56±0.41	10.78±9.35	112.69±32.63	4.46±2.35	17.04±2.34	1.17±0.19	6.52±5.52	4.6±1.29	40.45±9.34	3.79±2.83	105.01±96.28	3.42±2.16	1.62±0.41	0.8±0.46
	benzyl acetate	0.89±0.05	0.88±0.08	0.8±0.06	0.78±0.02	0.91±0.02	0.98±0.04	42.99±20.52	2.79±1	1.5±0.44	5.54±1.81	6.78±2.4	13.9±11.71	6.69±4.6	50.58±16.96	1.53±0.31	8.21±0.09	1.06±0.14	1.3±0.26	10.71±4.91	3.31±1.02	25.21±1.45	1.62±0.25	3.47±1.12	1.03±0.04	23.98±3.81	2.88±0.93	16.82±7.7	3±1.41	2.15±0.29	1.6±0.4
	hexyl acetate	0.76±0.08	0.71±0.08	0.65±0.06	0.59±0.01	0.78±0.02	0.8±0.01	20.84±9.96	1.63±1.13	1.04±0.23	2±0.66	2.98±0.68	10.98±9.51	3.96±2.23	17.26±6.96	1.38±0.33	1.83±0.25	0.9±0.08	1.36±0.39	35.15±12.25	2.88±0.97	6.51±1.2	1.45±0.16	4.36±2.54	1.16±0.11	24.95±8.56	3.25±1.66	63.11±59.34	2.5±1.22	1.77±0.25	1.36±0.2
	(Z)-3-hexen-1-ol-acetate	0.55±0.28	0.84±0.09	0.45±0.23	0±0	0.28±0.28	0±0	3.42±0.62	2.08±0.93	1±0.05	1.56±0.23	1.2±0.04	1.8±0.41	1.31±0.16	4.27±0.74	1.41±0.38	1.69±0.24	0.98±0.07	1.36±0.27	4.56±1.44	1.8±0.33	2.11±0.13	1.49±0.21	1.76±0.06	1±0.02	2.63±0.14	1.92±0.44	3.94±1.96	1.61±0.28	1.61±0.24	1.46±0.2
	heptyl acetate	2.14±0.77	2.36±1.25	2.02±0.57	1.51±0.56	1.32±0.05	2.03±0.68	2.56±0.16	1.68±0.2	4.01±0.37	1.58±0.07	1.5±0.07	1.98±0.34	1.68±0.13	2.12±0.2	1.63±0.25	1.83±0.18	3.21±0.14	2.86±0.24	2.35±0.49	2.06±0.28	1.9±0.32	1.78±0.17	1.86±0.17	4.3±0.45	2.49±0.12	1.92±0.17	2.89±0.84	1.72±0.17	1.87±0.15	1.78±0.17
	octyl acetate	1.72±0.05	1.17±0.65	0.93±0.48	0.92±0.46	0.48±0.48	0.44±0.44	1.02±0.53	0±0	0.84±0.42	0±0	0±0	0.96±0.96	0±0	2.39±0.31	0±0	0±0	0±0	0.45±0.45	2.14±0.46	0±0	1.71±0.86	0±0	0.8±0.8	0.56±0.35	1.73±0.89	0.74±0.74	0.78±0.78	0±0	0±0	0±0
	2-methylpropyl acetate	0.53±0.05	0.49±0.07	0.31±0.16	0.3±0.15	0.51±0.01	0.35±0.18	52.98±13.1	3.4±3.09	1.5±1.04	9.41±8.26	9.89±0.89	4.04±2.6	8.01±4.3	74.21±13.96	2.88±2.09	1.93±0.5	1.77±1.02	1.73±0.94	57.38±23.18	5.36±2.25	40.28±6.3	0.89±0.13	9.49±8.45	3.03±1.3	16.9±2.15	6.59±5.34	31.29±16.75	2.1±1.03	1.56±0.89	0.91±0.25
	phenethyl acetate	0.58±0.01	0.36±0.18	0.55±0.02	0.55±0.01	0.57±0.02	0.6±0.01	14.42±10.13	1.02±0.24	0.66±0.07	0.83±0.05	1.13±0.38	1.23±0.27	1.34±0.65	2.26±0.34	1.07±0.26	1.32±0.26	0.6±0.02	0.68±0.06	1.86±0.64	1.2±0.26	1.3±0.26	1.11±0.21	2±0.55	0.59±0	1.83±0.17	1.3±0.31	1.33±0.07	1.13±0.21	1.13±0.23	0.94±0.21
	TOTAL	9.78±1.27	9.51±3.19	8.06±1.57	6.44±1.71	6.44±0.29	7.63±1.37	194.8±76.84	17.59±8.68	15.83±2.27	25.53±13.61	30.62±5.54	54.06±41.19	30.89±15.4	228.61±67.84	13.78±5.43	20.3±1.71	13.1±1.08	23.68±12.58	237.95±66.53	22.85±7.21	98.2±2.85	11.22±1.47	32.29±18.59	20.8±3.28	121.47±21.03	24.1±12.48	240.47±191.38	17.12±6.13	13.23±2.25	10.37±1.92
Alkyl Esters (ng/g)	methyl butyrate	0.1±0.06	0.14±0.07	0.11±0.06	0.04±0.04	0±0	0.15±0.07	0.46±0.3	0.39±0.24	0.14±0.07	0.23±0.12	0.36±0.01	0.68±0.16	0.36±0	0.85±0.24	0.54±0.19	0.69±0.17	0.07±0.07	0.22±0.01	0.45±0.25	0.68±0.17	0.69±0.16	0.66±0.15	0.59±0.3	0.15±0.05	0.9±0.03	0.4±0.24	0.54±0.27	0.52±0.16	0.7±0.16	0.54±0.15
	isoamyl butyrate	1.05±0.04	1.05±0.19	0.94±0.13	0.83±0.04	1.09±0.03	1.17±0.05	1.41±0.25	1.4±0.21	1.22±0.02	1.14±0.02	1.1±0.02	1.63±0.23	1.22±0.05	1.76±0.3	1.4±0.26	1.6±0.24	1.15±0.01	1.14±0.02	1.81±0.35	1.63±0.25	1.64±0.21	1.58±0.21	1.63±0.24	1.19±0.03	1.9±0.05	1.63±0.21	1.63±0.17	1.39±0.22	1.6±0.23	1.48±0.17
	ethyl pentanoate	0.52±0.06	0.38±0.19	0.13±0.13	0.13±0.13	0.18±0.18	0.2±0.2	2.64±0.81	0.93±0.31	0.39±0.2	0.73±0.03	0.7±0.04	1.74±1.74	0.68±0.02	2.55±0.58	0.86±0.21	1.1±0.23	0.4±0.2	0.94±0.34	17.13±9.95	1.05±0.53	1.16±0.23	0.61±0.34	1.37±1.06	0.61±0.02	5.6±1.07	1.12±0.24	5.55±4.67	1.35±0.42	1.06±0.22	0.65±0.37
	methyl hexanoate	0.29±0.15	0±0	0.22±0.11	0.24±0.13	0±0	0±0	1.01±0.11	0.57±0.31	0.15±0.15	0.39±0.2	0.59±0.02	0.92±0.49	0.22±0.22	1.39±0.05	0.77±0.17	0.9±0.17	0.35±0.17	0.36±0.18	2.96±1.05	0.93±0.18	0.96±0.14	0.51±0.28	0.67±0.41	0.47±0.02	3.27±0.9	0.74±0.37	1.8±0.67	0.57±0.3	0.89±0.16	0.57±0.3
	ethyl hexanoate	0.4±0.2	0.61±0.06	0.38±0.2	0.5±0.01	0.66±0.01	0.46±0.23	5.04±1.49	1.13±0.38	0.69±0.02	0.91±0.1	0.99±0.07	17.44±16.37	0.87±0.05	7.84±3.64	0.98±0.19	1.25±0.21	0.7±0.03	2.01±1.31	60.35±35.52	2.04±0.72	1.61±0.33	1.13±0.18	12.53±11.46	0.74±0.27	22.19±11.11	1.38±0.34	21.39±19.21	2.53±1.45	1.15±0.19	1.04±0.17
	ethyl heptanoate	0.73±0.37	1.12±0.11	0.61±0.31	0.95±0.01	0.41±0.41	0±0	1.67±0.3	1.12±0.63	0.4±0.4	1.25±0.02	0.81±0.41	1.29±1.29	0.83±0.42	2.03±0.21	1.57±0.32	1.49±0.74	0±0	1.25±0.02	3.73±1.12	1.92±0.33	1.16±0.64	0±0	0.96±0.96	0.41±0.26	2.47±0.15	1.14±0.63	2.24±0.11	1.6±0.31	1.46±0.73	1.13±0.63
	ethyl 3-(methylthio)propanoate	0.85±0.05	0.24±0.24	0.77±0.06	0±0	0.58±0.29	0.61±0.31	6.61±2.68	2.21±1.29	0.62±0.31	1.4±0.45	1.65±0.25	33.81±33.04	1.12±0.58	29.86±16.46	1.15±0.22	1.55±0.31	0.94±0.04	9.47±8.41	44.05±14.99	4.24±2.14	3.29±1.6	1.26±0.18	47.44±46.11	1.93±0.86	26.78±9.93	2.98±1.72	18.48±14.16	13.97±12.73	1.31±0.19	1.27±0.21
	(E,E)-2,4-hexadienoic acid, ethyl ester	2.96±0.28	2.57±0.43	3.11±1.05	4.55±0.91	2.36±0.17	8.21±0.72	2.02±0.39	2.06±0.29	1.44±0.03	1.91±0.21	1.47±0.02	4.04±1.43	1.6±0.01	2.35±0.31	2.95±0.68	2.54±0.52	1.49±0.04	1.54±0.08	2.76±0.57	2.73±0.17	2.18±0.26	3.87±1.76	2.41±0.42	2.03±0.28	2.47±0.05	3.82±1.14	2.62±0.31	1.92±0.3	3.23±0.37	2.1±0.29
	methyl 2-methylbutyrate	0.35±0.07	0.34±0.09	0.25±0.08	0.18±0	0.43±0.02	0.42±0.01	3.56±0.94	0.87±0.51	0.84±0.43	3.11±2.55	1.4±0.28	0.86±0.56	1.97±0.92	10.51±3.48	4.68±4.27	2.39±1.1	1.05±0.4	2.13±1.35	5.15±1.42	3.41±2.36	3.89±2.68	0.92±0.17	2.14±1.29	0.77±0.19	4.89±1.78	5.83±4.67	1.99±1.02	0.72±0.23	2.26±1.08	0.84±0.35
	ethyl butyrate	18.09±14.52	4.32±1.53	9.91±6.46	5.74±2.28	3.82±0.35	7.35±2.74	67.25±17.43	13.62±4.07	6.29±0.6	8.83±2.53	7.44±0.31	27.22±23.32	10.41±5.34	77.14±20.68	5.37±1.5	5.92±1.18	16.96±11.98	19.6±14.65	112.8±51.01	16.06±4.38	13.06±5.95	3.85±0.33	54.92±47.42	31.17±13.83	76.93±4.48	7.93±3.35	55.73±31.8	5.67±2.57	9.17±2.42	8±3.55
	ethyl 2-methylbutyrate	6±0.79	4.92±1.27	4.7±0.38	4.65±0.28	4.97±0.5	5.63±0.25	171.71±97.27	15.3±10.36	5.85±0.47	9.21±4.02	9.44±0.69	143.62±138.8	8.63±2.2	159.5±74.51	5.44±1	4.4±2.37	6.04±0.25	187.84±180.82	426.06±125.76	28.61±14.89	18.83±10.03	4.62±0.55	91.71±86.09	39.38±16.99	226.14±43.51	11.42±5.68	188.1±147.82	67.99±65.74	6.85±0.42	6.14±0.3
	propyl butyrate	0.5±0.06	0.48±0.08	0.41±0.07	0.35±0.01	0.54±0.02	0.57±0.01	1.02±0.13	0.89±0.25	0.55±0.01	0.7±0.02	0.68±0.01	1.1±0.21	0.71±0.01	1.38±0.08	0.9±0.22	1.03±0.19	0.56±0.02	0.87±0.3	2.49±0.75	1.06±0.19	1.09±0.18	1.01±0.17	1.08±0.2	0.57±0	1.61±0.11	1.11±0.22	1.61±0.33	0.99±0.16	1.04±0.18	0.89±0.16
	butyl isobutyrate	0.14±0.14	0±0	0±0	0.14±0.14	0.21±0.21	0.41±0.21	0.92±0.19	0.41±0.41	0.2±0.2	0.25±0.25	0.47±0.23	1.09±0.19	0.48±0.24	1.16±0.15	0.91±0.19	0.43±0.43	0.41±0.21	0.42±0.21	1.31±0.28	0.42±0.42	1.09±0.18	0.43±0.43	0.85±0.43	0±0	1.29±0.02	0.84±0.42	1.15±0.1	0.48±0.24	0.84±0.42	0.94±0.16
	isobutyl butyrate	0.7±0.35	1.11±0.34	0.48±0.24	0.76±0.06	0.99±0.05	1.22±0.15	0.28±0.21	0.42±0.11	0.99±0.5	0.31±0.01	0.18±0.1	1.85±1.38	0.32±0.09	0.81±0.81	0.45±0.15	0.6±0.16	1.47±0.1	1.3±0.04	3.95±1.98	0.58±0.13	0.41±0.13	0.56±0.12	0.32±0.18	1.69±0.12	0.19±0.19	0.54±0.08	0.42±0.21	0.4±0.13	0.58±0.13	0.46±0.13
	ethyl (E)-2-butenoate	0.64±0.08	0.62±0.09	0.54±0.09	0.48±0	0.7±0.02	0.73±0.01	1±0.24	0.96±0.22	0.46±0.23	0.77±0.01	0.74±0.01	2.24±1.15	0.77±0	1.27±0.19	0.99±0.22	1.22±0.24	0.72±0.01	0.74±0.03	1.4±0.26	1.23±0.23	1.22±0.23	1.17±0.22	1.48±0.42	0.86±0.09	1.48±0.03	1.2±0.22	1.22±0.18	0.99±0.23	1.21±0.23	1.03±0.2
	butyl butyrate	2±0.65	2.02±1.49	1.91±0.6	1.46±0.48	1.12±0.05	1.75±0.6	1.39±0.25	1.37±0.17	3.33±0.3	1.17±0.04	1.13±0.04	1.62±0.24	1.21±0.06	1.64±0.27	1.43±0.26	1.61±0.24	2.62±0.2	2.4±0.33	1.6±0.29	1.69±0.24	1.5±0.23	1.53±0.21	1.58±0.22	3.46±0.37	1.85±0.07	1.58±0.17	1.62±0.17	1.36±0.2	1.6±0.2	1.49±0.2
	TOTAL	35.32±15.01	19.93±4.99	24.47±6.83	20.98±3.1	18.05±0.69	28.88±2.65	267.98±114.8	43.67±19.17	23.57±1.72	32.3±9.21	29.16±1.67	241.15±217.56	31.4±8.83	302.02±111.55	30.38±9.75	28.73±4.85	34.94±12.31	232.24±205.73	687.99±142.56	68.27±23.51	53.77±18.48	23.69±3.57	221.7±195.86	85.43±20.33	379.94±64.19	43.66±17.71	306.09±216.87	102.43±82.38	34.96±2.62	28.59±3.14
Apocarotenoids (ng/g)	6-methyl-5-hepten-2-one	1.21±0.07	1.2±0.13	1.08±0.18	1.23±0.13	1.14±0.03	1.33±0.15	1.44±0.36	1.4±0.25	1.21±0.05	1.27±0.06	1.2±0.01	1.82±0.31	1.37±0.07	1.7±0.29	1.58±0.24	1.87±0.31	1.24±0.07	1.18±0.01	1.66±0.3	1.87±0.3	1.72±0.28	1.68±0.29	1.78±0.31	1.3±0.08	2.08±0.02	1.74±0.28	1.78±0.34	1.44±0.25	1.78±0.27	1.64±0.31
	beta-cyclocitral	2.58±0.07	2.12±0.2	2.11±0.4	1.99±0.1	2.2±0.06	2.66±0.47	2.58±0.69	1.41±0.72	1.86±0	1.38±0.69	1.98±0.04	1.73±0.95	2.13±0.07	2.81±0.36	2.51±0.38	2.84±0.45	1.77±0.02	1.19±0.6	0.62±0.62	2.98±0.44	1.7±0.93	2.79±0.42	2.89±0.45	1.86±0.04	3.33±0.05	2.97±0.48	2.15±1.08	1.38±0.69	2.93±0.39	2.64±0.41
	geranylacetone	3.35±0.24	3.18±0.16	3.01±0.3	3.26±0.09	3.08±0.05	3.64±0.46	3.95±1.36	3.19±0.29	3.25±0.12	3.68±0.41	3.01±0.12	4.12±0.58	3.64±0.34	3.85±0.15	3.91±0.31	3.96±0.53	4.5±1.18	3.03±0.08	3.5±0.5	4.97±0.55	3.77±0.51	3.74±0.45	4.07±0.53	3.52±0.1	4.14±0.39	4.46±0.75	3.88±0.57	3.31±0.34	4.19±0.1	3.83±0.57
	beta-ionone	3.68±0.25	3±0.24	3.02±0.73	2.67±0.1	3.09±0.06	4.21±0.47	3.68±1.35	3.27±0.36	2.57±0.12	2.61±0.11	2.47±0.06	3.47±0.5	2.84±0.16	3.07±0.34	3.02±0.31	3.17±0.41	2.51±0.08	2.39±0.04	3.01±0.42	3.46±0.42	3.12±0.42	3.34±0.39	3.49±0.53	2.68±0.04	3.86±0.02	3.68±0.56	3.46±0.47	2.98±0.29	3.47±0.28	3.38±0.39
	TOTAL	10.83±0.54	9.49±0.68	9.24±1.6	9.15±0.26	9.5±0.2	11.85±1.54	11.65±3.77	9.27±0.52	8.89±0.2	8.92±1.19	8.65±0.22	11.14±1.65	9.98±0.58	11.44±1.14	11.03±1.16	11.85±1.67	10.02±1.31	7.79±0.66	8.79±0.62	13.28±1.7	10.3±1.64	11.54±1.54	12.24±1.78	9.37±0.24	13.41±0.4	12.85±2.07	11.27±2.45	9.11±0.32	12.37±1.03	11.49±1.66
Phenylpropanoids (ng/g)	guaiacol	1.12±0.02	1.09±0.1	0.69±0.35	0.68±0.34	1.09±0.03	1.15±0.02	1.55±0.3	1.1±0.6	1.12±0.01	1.26±0.03	1.22±0.02	1.82±0.28	1.26±0.01	1.15±0.62	1.55±0.3	1.83±0.29	1.16±0.06	1.22±0.01	1.81±0.28	1.83±0.28	1.43±0.71	1.36±0.68	1.14±0.62	1.14±0.01	2.14±0.04	1.81±0.27	1.81±0.26	0.85±0.43	1.82±0.29	1.61±0.25
	eugenol	0.22±0.11	0.16±0.08	0.12±0.06	0.19±0.01	0.22±0.11	0.36±0.01	2.26±0.06	2.27±0.18	0.32±0.01	2.33±0	2.13±0.03	2.53±0.14	2.22±0.02	2.36±0.05	2.44±0.28	2.23±0.04	0.4±0.07	0.71±0.26	2.56±0.17	2.31±0.04	2.47±0.06	2.61±0.15	2.39±0.03	0.42±0.05	2.31±0.02	2.27±0.05	2.35±0.09	2.28±0.1	2.26±0.05	2.35±0.15
	isoeugenol	0.6±0.3	0.79±0.06	0.6±0.3	0.47±0.24	0.29±0.29	0.28±0.28	3.85±0.9	3.78±1.3	0.56±0.28	4.51±0.67	2.61±1.41	2.65±0.62	5.27±0.18	2.63±0.82	3.63±1.11	3.04±0.49	0.59±0.3	0.64±0.32	2.51±0.43	1.55±0.79	2.26±0.44	2.91±1.18	3.54±1.72	0.59±0.19	2±0.15	2.43±0.26	2.65±0.77	3.89±1.01	3.04±0.9	4.2±1.45
	TOTAL	1.94±0.25	2.03±0.1	1.42±0.24	1.34±0.3	1.61±0.39	1.79±0.3	7.66±0.57	7.15±0.56	2.01±0.29	8.09±0.69	5.96±1.41	7±0.22	8.75±0.16	6.15±1.1	7.62±0.69	7.09±0.21	2.15±0.39	2.57±0.53	6.88±0.2	5.69±1.1	6.15±0.37	6.88±0.34	7.07±1.9	2.15±0.21	6.45±0.18	6.52±0.09	6.81±0.59	7.03±1.27	7.12±0.57	8.15±1.41
Monoterpenoids (ng/g)	linalool	1.25±0.07	1.21±0.08	1.12±0.08	1.1±0.04	1.23±0.03	1.24±0.02	1.54±0.23	1.45±0.22	1.24±0.03	1.28±0.03	1.32±0.06	1.76±0.2	1.29±0.01	1.73±0.21	1.55±0.2	1.73±0.24	1.25±0.02	1.27±0.01	1.76±0.23	1.13±0.59	1.72±0.21	1.7±0.17	1.75±0.23	1.27±0.01	1.95±0.03	1.71±0.22	1.72±0.15	1.54±0.21	1.76±0.18	1.6±0.19
	Eucalyptol	0.54±0.11	0.35±0.07	0.45±0.1	0.42±0.09	0.28±0.01	0.43±0.04	0.2±0.2	0±0	0.48±0.02	0.29±0.15	0.41±0.21	0.19±0.19	0.15±0.15	3.97±0.9	0.73±0.21	0.15±0.15	0.56±0.05	1.65±0.48	0.99±0.21	1.21±0.2	0.15±0.15	0.56±0.29	0.15±0.15	0.52±0.02	1.13±0.04	1.09±0.31	1.57±0.54	0.94±0.24	0.57±0.31	1.09±0.24
	TOTAL	1.78±0.07	1.55±0.16	1.57±0.09	1.52±0.12	1.51±0.03	1.67±0.04	1.74±0.23	1.45±0.22	1.72±0.04	1.57±0.12	1.73±0.26	1.95±0.01	1.44±0.15	5.71±0.71	2.27±0.41	1.88±0.09	1.82±0.05	2.92±0.48	2.75±0.43	2.34±0.58	1.87±0.06	2.26±0.26	1.9±0.08	1.79±0.03	3.09±0.06	2.81±0.52	3.29±0.39	2.47±0.42	2.32±0.37	2.7±0.42
