# Supplementary material for: Spanish Melon Landraces: Revealing Useful Diversity by Genomic, Morphological, and Metabolomic Analysis
Source: Int J Mol Sci. 2022 Jun 28;23(13):7162. doi: 10.3390/ijms23137162 (PMC9266967; doi:10.3390/ijms23137162)
Supplement: Supplementary file 1 [file ijms-23-07162-s001.zip › Supplementary Table S6.xlsx]

## Sheet: Hoja1
Table S6. Volatile organic compounds (VOCs) analyzed in the fruit samples. CAS: Chemical Abstract Service; MW: molecular weight; Chromatographic parameters obtained from GC-MS chromatograms: Rt:retention time, Quan ion: quantitation ion).
	VOCs code	Compound name	CAS no.	MW	Rt (min)	Quan Ion	Confirmation ion
						(m/z)	(m/z)
Alcohols	1_1	1–pentanol	71-41-0	88	14.13	55	70, 41
	1_2	1–hexanol	111-27-3	102	17.78	55	69, 43
	1_3	(Z)–3–hexen–1–ol	928-96-1	100	18.83	67	82, 55
	1_4	1–octanol	111-87-5	130	24.45	83	69, 55
	1_5	1–nonanol	143-08-8	144	27.48	55	69, 97
	1_6	(Z)–3–nonen–1–ol	10340-23-5	142	28.16	67	95, 81
	1_7	(Z)–6–nonen–1–ol	35854-86-5	142	29.09	67	81, 95
	1_8	(E,Z)–2,6–nonadien–1–ol	28069-72-9	140	30.52	67	79, 109
	1_9	1–decanol	112-30-1	158	30.36	55	69, 83
	1_10	benzyl alcohol	100-51-6	108	33.39	79	107, 50
	1_11	2–phenylethanol	60-12-8	122	34.26	91	77, 65
	1_12	phenol	108-95-2	94	36.20	94	65
Aldehydes	2_1	hexanal	66-25-1	100	8.02	56	43, 72
	2_2	heptanal	111-71-7	114	11.72	81	73, 55
	2_3	(E)-2-heptenal	18829-55-5	112	16.71	83	69, 55
	2_4	(E,E)-2,4-heptadienal	4313-03-05	110	22.47	81	67
	2_5	(E)-2-octenal	2548-87-0	126	20.34	55	67, 83
	2_6	octanal	124-13-0	128	15.50	56	81, 43
	2_7	nonanal	124-19-6	142	19.16	81	95, 67
	2_8	(Z)-6-nonenal	2277-19-2	140	21.04	67	93, 54
	2_9	benzaldehyde	100-52-7	106	23.32	105	77, 50
	2_10	(E)-2-nonenal	18829-56-6	140	23.75	69	55, 83
	2_11	(E,Z)-2,6- nonadienal	557-48-2	138	25.29	69	78, 53
	2_12	(E,E)-2,4-nonadienal	5910-87-2	138	28.68	81	95, 67
	2_13	decanal	112-31-2	156	22.62	55	67, 81
	2_14	(E,E)-2,4-decadienal	25152-84-5	152	31.68	81	65, 104
	2_15	phenylacetaldehyde	122-78-1	120	26.97	91	65
	2_16	2-hydroxybenzaldehyde	90-02-8	122	28.02	121	76, 65
Acetate esters	3_1	amyl acetate	628-63-7	130	11.35	43	70, 55
	3_2	butyl acetate	123-86-4	116	7.72	43	56, 61
	3_3	benzyl acetate	140-11-4	150	29.41	108	91, 77
	3_4	hexyl acetate	142-92-7	144	14.96	43	56, 69
	3_5	(Z)-3-hexen-1-ol-acetate	3681-71-8	142	16.54	67	82, 43
	3_6	heptyl acetate	112-06-1	158	18.53	43	55, 69
	3_7	octyl acetate	112.14.1	172	21.89	55	69, 83
	3_8	2-methylpropyl acetate	110-19-0	116	5.75	43	56, 73
	3_9	phenethyl acetate	103-45-7	164	31.78	104	91, 77
Altkyl esters	4_1	methyl butyrate	623-42-7	102	4.96	74	71, 43
	4_2	methyl 2-methylbutyrate	868-57-5	116	5.60	88	57, 101
	4_3	ethyl butyrate	105-54-4	116	6.47	71	88, 43
	4_4	ethyl 2-methylbutyrate	7452-79-1	130	6.99	57	87, 102
	4_5	propyl butyrate	105-66-8	130	9.48	89	71, 43
	4_6	butyl isobutyrate	97-87-0	144	10.36	89	71, 43
	4_7	isobutyl butyrate	539-90-2	144	10.81	71	89, 43
	4_8	ethyl (E)-2-butenoate	10544-63-5	114	10.94	69	99, 71
	4_9	butyl butyrate	109-21-7	144	12.97	71	89, 43
	4_10	isoamyl butyrate	106-27-4	158	14.68	70	55, 43
	4_11	ethyl pentanoate	539-82-2	130	9.92	88	73, 60
	4_12	methyl hexanoate	106-70-7	130	11.82	87	74, 43
	4_13	ethyl hexanoate	123-66-0	144	13.54	88	70, 60
	4_14	ethyl heptanoate	106-30-9	158	17.12	88	113, 60
	4_15	ethyl 3-(methylthio)propanoate	13327-56-5	148	24.71	74	148, 61
	4_16	(E,E)-2,4-hexadienoic acid, ethyl ester	2396-84-1	140	22.89	67	97, 125
Apocarotenoids	5_1	6-methyl-5-hepten-2-one	110-93-0	126	17.23	108	93, 43
	5_2	beta-cyclocitral	432-25-7	152	26.20	109	137, 67
	5_3	geranylacetone	3796-70-1	194	32.84	107	67, 93
	5_4	beta-ionone	79-77-6	192	34.92	177	91, 77
Phenylpropanoids	6_1	guaiacol	90-05-1	124	33.00	109	124, 81
	6_2	eugenol	97-53-0	164	37.63	164	103, 77
	6_3	isoeugenol	97-54-1	164	38.67	164	103, 77
Monoterpenoids	7_1	linalool	78-70-6	154	24.17	93	71, 55
	7_2	eucalyptol	470-82-6	154	12.26	93	139, 81
