# Supplementary material for: Spanish Melon Landraces: Revealing Useful Diversity by Genomic, Morphological, and Metabolomic Analysis
Source: Int J Mol Sci. 2022 Jun 28;23(13):7162. doi: 10.3390/ijms23137162 (PMC9266967; doi:10.3390/ijms23137162)
Supplement: Supplementary file 1 [file ijms-23-07162-s001.zip › Supplementary Tables S2 and S3.xlsx]

## Sheet: Table S2
Table S2. Morphological characterization of the fruits. The table displays their fruit weight (g), fruit length (cm), fruit diameter (cm), seed cavity (cm) flesh and rind firmness (kg/cm2); internal an rind Thickness (mm), ph, Soluble Solids Content (ºBrix) and the Flesh and Rind Hunter’s Lab characterization. Flexuosus and Chate melon cultivars had no measurement for the rind Thickness, seed cav…
Group	Cultivar	Fruit Weight	Fruit Length	Fruit Diameter	Flesh Firmness	Rind Firmness	Internal Diameter	Rind Thickness	PH	SSC	Flesh Colour			Rind Colour			Seed Cavity
											L	a	b	L	a	b
Flexuousus	05AL	226.2±31.47 a	40.24±1.08 c	2.78±0.17 a	2.94±0.38 a	7.4±0.58 a	-	-	4.6±0.1 ab	2.34±0.05 ab	55.74±2.07 a	-10.9±0.57	19.21±0.85 ab	51.97±2.12 a	-13.75±0.27	21.1±0.33	-
	36AL	173.17±18.68 a	46.35±3.76 c	2.77±0.14 a	2.78±0.16 a	6.62±0.58 a	-	-	4.33±0.11 ab	2.72±0.22 ab	66.67±4.45 ab	-10.3±0.42	21.02±1.05 b	55.89±1.13 ab	-12.21±1.12	20.31±1.36	-
	37AL	236.8±14.12 a	41.04±2.23 c	3.24±0.09 a	3.18±0.21 a	7.24±0.61 a	-	-	4±0 a	1.78±0.21 a	64.28±2.64 ab	-9.82±0.65	17.65±0.74 a	57.18±4 ab	-13.42±0.58	21.61±0.96	-
	38AL	243.5±67.35 a	36.43±3.6 bc	3.35±0.15 a	3.38±0.24 a	8.93±0.86 ab	-	-	4.25±0.14 ab	1.93±0.17 a	68.32±1.44 ab	-9.36±0.36	17.15±0.54 a	64.27±0.62 b	-12.18±0.77	20.64±0.67	-
	39AL	461.2±63.01 b	25.58±1.29 ab	5.92±0.27 b	3.7±0.41 a	8.4±0.37 ab	-	-	4.6±0.24 ab	2.26±0.09 ab	61.93±1.4 ab	-9.56±0.24	16.75±0.43 a	51.58±3.72 a	-15.34±1.08	21.84±2.05	-
Chate	41CHA	309±49.79 ab	14.66±1.03 a	6.1±0.39 b	5.3±0.25 b	10.9±0.62 b	-	-	4.7±0.2 b	3.08±0.47 b	69.24±2.25 b	-9.79±0.45	19.53±0.41 ab	54.62±1.56 ab	-14.63±0.48	21.59±0.67	-
Ibericus	03PS	2582.4±225.31	23.9±1.18	15.32±0.39	2.16±0.21 ab	13±0	5.76±0.42	0.73±0.04 b	5.6±0.29	10.84±0.31 a	55.58±3.37	-5.17±1.08	11.71±1.17	33.08±1.54 ab	-2.89±0.44 c	11.15±0.77 a	6.9±0.12
	07PS	2078.25±493.86	24±1.89	13.35±1.24	3±0.2 bc	13±0	3.73±0.6	0.6±0.07 ab	5.5±0 ab	11.88±0.06 ab	54.44±3.21	-4.07±1.37	11.64±2.31	33.57±3 ab	-4.88±0.65 bc	14.4±1.87 ab	4.93±0.19
	08PS	2097±213.37	19.62±3.65	14.2±0.49	2.4±0.17 abc	13±0	3.6±0.5	0.47±0.05 a	5.67±0.11 ab	10.9±0.15 a	55.9±1.55	-2.74±0.15	9.53±0.35	36.55±3.02 ab	-7.49±0.94 ab	19.04±1.76 ab	5.4±0.52
	09PS	2224.8±157.85	21.6±0.67	14.76±0.52	2.4±0.24 abc	13±0	4.12±0.34	0.49±0.05 ab	5.2±0.12 a	12.04±0.57 ab	56.22±1.45	-2.37±0.35	9.15±0.28	38.4±2.26 ab	-7.5±0.65 ab	19.87±1.09 ab	6.42±0.52
	10PS	1779.2±130.56	21.4±0.99	13.08±0.25	2.65±0.27 abc	13±0	3.77±0.36	0.59±0.04 ab	5.2±0.12 a	12.14±0.57 ab	54.3±2.08	-3.95±0.4	10.53±0.67	35.46±2.48 ab	-7.46±0.99 ab	16.47±2.17 ab	5.22±0.34
	11PS	2786.4±170.94	26.92±1.19	14.4±0.27	1.7±0.22 a	13±0	5.03±0.66	0.45±0.02 a	6±0.22 b	13.44±0.23 b	57.34±5.25	-2.27±0.38	8.33±0.44	37.48±2.62 ab	-7.92±0.82 ab	18.11±2.33 ab	5.38±0.37
	12PS	2044.6±196.48	22.38±0.85	13.68±0.49	3.3±0.34 c	13±0	3.94±0.25	0.6±0.07 ab	5.3±0.12 ab	11.98±0.68 ab	61.75±2.74	-3.79±0.69	10.07±0.55	28.48±1.79 a	-4.62±0.59 bc	10.66±1.3 a	5.76±0.53
	14PS	2305.33±471.85	25.9±3.33	13.8±0.4	3.08±0.08 bc	13±0	4.78±0.75	0.45±0.08 a	5.17±0.17 a	11.4±0.95 ab	64.44±3.97	-2.83±0.53	10.46±2.56	45.12±6.92 b	-9.87±2.28a	21.48±6.7 b	5.17±0.43
	15AM	1912±158.71	23.62±0.43 bc	13.72±0.44 a	2.67±0.28	13±0	4.06±0.42 ab	0.52±0.01	5.17±0.11 a	11.23±0.33	57.31±2.17	-2.57±0.39 b	9.46±0.63	70.1±0.82 ab	-1.78±0.46 a	43.08±3.25	5.88±0.39 a
	18AM	2030±51.37	22.92±0.43 bc	13.75±0.2 a	2.21±0.31	13±0	4.2±0.37 ab	0.37±0.04	5.75±0.28 ab	11.52±0.57	56.89±3.06	-6.27±0.76 a	13.45±1.03	70.1±1.02 ab	-2.17±0.93a	39.81±0.52	6.07±0.42 a
	19AM	1920.4±14.65	22.5±0.71 b	13.62±0.26 a	2.9±0.2	13±0	3.46±0.4 a	0.48±0.03	5.4±0.1 a	11.3±0.3	61.73±1.84	-5.55±0.71 a	12.57±0.95	71.82±0.45 b	-3.15±1.02 a	39.62±0.93	6.2±0.5 ab
	20AM	1836±238.86	16.9±0.68 a	14.83±0.63 ab	2.71±0.15	13±0	4.56±0.6 ab	0.5±0.06	5.71±0.1 ab	11.4±0.36	64.42±2.4	-4.24±0.52 ab	15.8±4.45	73.17±0.43 b	-2.66±0.74 a	40.06±0.59	6.67±0.38 ab
	22AM-GO	2548.75±443.95	22.48±1.15 b	15.85±0.99 ab	2.7±0.43	13±0	5.7±0.76 b	0.51±0.06	5.5±0.2 a	12.23±0.32	65.21±2.15	-4.19±0.66 ab	11.91±0.91	69.68±0.74 ab	-5.21±0.65 a	36.82±1.58	7.4±0.45 ab
	23AM-EN	2773.4±446.47	26.08±1.17 c	16.24±0.66 b	1.95±0.25	13±0	4.49±0.33 ab	0.48±0.02	6.4±0.24 b	11.46±0.53	60.53±0.82	-4.4±0.53 ab	11.22±1.08	68.19±1.19 a	1.76±0.72 b	39.49±0.75	8±0.46 b
	01BL	1667±92.76 ab	16.62±0.18 a	14±0.41 ab	2.25±0.16 ab	13±0	4.41±0.51 ab	0.42±0.08 a	5.1±0.1 a	12.76±0.64 b	60.18±3.39	-2.71±0.24	10.26±1.11	74.38±0.58 b	-3.82±0.23 ab	20.88±0.47 b	6.18±0.48 a
	26BL	1258.75±111.16 a	17.33±0.75 a	12.05±0.36 a	2.69±0.19 ab	13±0	2.81±0.36 a	0.44±0.05 a	5.5±0.2 ab	11.25±0.62 ab	54.71±0.57	-3.11±0.57	8.9±0.52	76.6±1.04 b	-0.99±0.2 b	13.15±0.04 a	4.95±0.41 a
	27BL	2668.8±505.98 bc	28.54±2.8 c	15.32±0.87 bc	3.01±0.18 ab	13±0	4.53±0.88 ab	0.35±0.05 a	5.1±0.1 a	10.04±0.12 ab	62.18±0.41	-2.74±0.36	8.88±0.62	73.36±3.41 ab	-6.55±1.97 a	21.5±1.8 b	7.18±0.89 ab
	28BL	1972.14±57.36 abc	20.81±0.42 ab	14.2±0.21 ab	2.42±0.28 ab	13±0	4.49±0.35 ab	0.48±0.02 a	6±0.19 b	12.93±0.7 b	56.51±2.31	-2.27±0.48	8.24±0.41	71.77±2.15 ab	-7.57±0.66 a	23.35±1.53 b	6.16±0.53 ab
	29BL	2560±221.73 bc	18.85±0.74 ab	16.68±0.55 c	2.69±0.45 ab	13±0	5.33±0.44 b	0.46±0.03 a	5.75±0.32 ab	12.2±0.86 ab	53.5±3.59	-2.54±0.42	9.73±1	77.68±1.65 b	-4.62±0.85 ab	22.39±1.38 b	8.13±0.66 b
	30BL	2815.5±230.11 c	23.98±1.2 bc	16.15±0.41 bc	3.75±0.66 b	13±0	3.65±0.44 ab	0.8±0.03 b	5.5±0.2 ab	9.18±0.37 a	59.4±2.57	-4.49±0.96	12.01±1.12	64.06±1.62 a	-7.43±1.07 a	21.42±0.23 b	7.38±0.59 ab
	32BL	2382.33±141.64 abc	21.3±1.88 ab	15.57±0.12 bc	2.13±0.33 a	13±0	5.34±0.23 b	0.37±0.04 a	6±0 b	12.17±0.8 ab	48.28±10.14	-3.1±0.84	8.73±1.99	73.24±2.66	-4.06±0.73 ab	17.96±1.42 ab	6.37±0.99 ab
	02RC	2115±147.67	17.76±0.24	15.54±0.43	1.65±0.22	13±0	3.84±0.6	0.5±0.04 b	5.3±0.3 ab	11.36±0.41	55.7±1.66 a	-3.74±0.36	10.58±0.42	42.54±2.18 ab	-10.16±0.39	20.49±1.29	6.62±0.35
	04RC	1827.6±66.13	19±0.3	14.24±0.24	2.54±0.14	13±0	4.55±0.36	0.36±0.05 ab	5.8±0.12 b	12.3±0.49	64.12±2.23 ab	-2.61±0.41	9.42±0.62	38.28±2.3 ab	-9.03±0.88	16.43±2.3	6.3±0.43
	22RC	2135±514.68	20.23±1.12	14.48±1.37	2.56±0.5	13±0	4.96±0.8	0.31±0.04 a	5.25±0.25 ab	11.05±0.62	56.27±4.49 a	-2.57±0.23	8.99±1.13	47.03±3.89 b	-10.63±1.53	22.13±2.52	7.03±0.77
	23RC	1698.4±328.67	19.2±1.43	13.44±1.42	2.58±0.47	13±0	4.43±0.65	0.41±0.04 ab	5.2±0.27 ab	12.78±1.94	60.43±3.66 ab	-2.33±0.87	9.72±1.64	34.41±4.18 a	-7.77±0.85	15.26±3.66	5.58±1.07
	24RC	1685.6±113.17	18.88±0.5	13.78±0.52	1.91±0.18	13±0	3.48±0.52	0.37±0.03 ab	5±0 a	12.56±0.37	70.07±1.83 b	-2.64±0.27	10.02±0.56	45.15±2.29 b	-10.86±0.56	23.09±1.82	5.55±0.67
	32TN	2044.83±286.14	17.8±0.79	15.42±0.74	2.8±0.28	13±0	5.58±0.69 ab	0.49±0.04 a	5.08±0.08	10.93±0.34	58.24±2.02	-3.97±0.38	10.75±0.61	23.54±0.61 a	-3.16±0.43 b	4.33±0.59 a	6.83±0.31
	33TN	2035.25±240.04	18.25±0.95	15.4±0.76	3.15±0.65	13±0	7.56±0.39 b	0.5±0.05 a	5±0	11.08±0.57	61.87±1.54	-4.26±0.3	12.64±0.71	24.74±1.02 a	-5±0.72 ab	6.42±0.56 a	7.58±0.48
	34TN	1633.8±149.19	18.6±1.62	13.64±0.78	2.95±0.34	13±0	3.36±0.52 a	0.39±0.01 a	5.5±0.39	11.32±0.49	57.85±2.5	-3.44±0.6	10.27±0.9	32.05±2.22 b	-7.73±1.46 a	11.17±1.39 b	6.2±0.35
	35TN	1570.75±92.87	16.85±0.37	14.23±0.31	3.28±0.11	13±0	6.67±0.52 b	0.66±0.03 b	5±0	11.08±0.49	63.81±3.24	-3.09±0.22	10.88±0.17	22.78±0.4 a	-2.9±0.45 b	3.69±0.49 a	7.45±0.33
Supplementary Table S2. Fruit Characterization of the traditional melon cultivars. The table displays their fruit weight (g), fruit length (cm), fruit diameter (cm), seed cavity (cm) flesh and rind firmness (kg/cm2); internal an rind Thickness (mm), ph, Soluble Solids Content (ºBrix) and the Flesh and Rind Hunter’s Lab characterization. Flexuosus and Chate melon cultivars had no measurement for t…

## Sheet: Table S3
Table S3. Contents (g kg-1) of sugars and organic acids, sucrose equivalents and solucle solids content (SSC) of the fruits evaluated.
Group	Cultivar	Malic Acid	Citric Acid	Glutamic Acid	Fructose	Glucose	Sucrose	Total Sugars	Sucrose Equivalents	SSC
Flexuosus	05AL	1.92±0.11	0.06±0.01	0±0	10.46±0.77	9.18±0.84	0±0	19.64±1.6	24.89±1.94	3.27±0.12bc
	36AL	2.32±0.44	0.07±0.02	0.01±0.01	10.57±0.81	9.93±1.04	0±0	20.49±1.84	25.63±2.16	3.6±0c
	37AL	1.65±0.09	0.03±0	0.01±0.01	10.04±0.71	9.49±0.41	0±0	19.53±1.09	24.39±1.5	2.8±0.26ab
	38AL	1.53±0.41	0.06±0.02	0±0	7.43±0.45	7.25±0.36	0±0	14.69±0.81	18.23±1.04	2.52±0.02a
	39AL	1.46±0.08	0.03±0	0±0	8.56±0.31	8.68±0.39	0±0	17.24±0.68	21.23±0.8	2.77±0.03ab
Chate	41CHA	1.82±0.1	0.13±0.06	0±0	10.16±0.78	8.5±0.55	0±0	18.66±1.32	23.86±1.75	3.63±0.15c
Ibericus	03PS	0.53±0.08b	5.1±0.14ab	0.06±0.02	19.04±0.97	16.29±0.9	54.71±2.5	90.04±0.98	99.7±0.92	10.53±0.03ab
	07PS	0.14±0.03ab	4.17±0.59a	0.03±0.02	20.27±2.98	19.83±2.16	57.48±18.17	97.58±13.43	107.22±12.2	11.45±0.4ab
	08PS	0.07±0a	4.48±0.27ab	0.01±0	17.29±0.7	16.17±0.65	49±3.49	82.47±3.42	90.89±2.81	10.32±0.19a
	09PS	0.09±0.01a	4.83±0.66ab	0.01±0.01	16.8±0.69	16.44±1	49.99±9	83.23±10.4	91.23±10.62	11±0.6ab
	10PS	0.09±0.01a	6.59±0.36b	0±0	15.62±0.51	14.54±0.92	64.28±4.16	94.44±4.44	102.07±4.27	11.93±0.38a
	11PS	0.3±0.21ab	4.61±0.43ab	0.09±0.06	17.3±0.66	16.42±0.52	77.91±8.29	111.63±7.13	119.99±6.78	11.87±0.1ab
	12PS	0.11±0.02a	5.62±0.6ab	0.01±0.01	17.12±1.01	15.76±1.22	62.83±6.78	95.71±4.7	104.11±4.3	11.2±0.25ab
	15AM	0.57±0.18ab	4.75±0.28	0.05±0.05ab	17.2±0.93	14.3±1.11	51.62±1.61	83.12±0.48	91.96±0.9	10.4±0.15
	18AM	0.17±0.03a	4.35±0.19	0±0a	16.1±0.19	15.96±0.32	63.31±11.49	95.37±11.78	102.98±11.67	11.52±0.78
	19AM	0.16±0.01a	4.38±0.36	0±0a	16.62±0.37	14.04±0.62	49.98±3.63	80.64±3.86	89.13±3.82	10.23±0.15
	20AM	0.11±0.01a	4.17±0.37	0.01±0a	18.19±2.16	16.04±1.48	52.92±4.28	87.16±4.97	96.27±6.22	11.08±0.54
	22AM-GO	0.36±0.18a	4.56±0.69	0.07±0.04ab	19.43±2.33	15.81±2.6	55.41±4.61	90.65±7.89	100.72±8.26	11.1±0.6
	23AM-EN	1.52±0.43b	2.81±0.69	0.34±0.15b	19.03±1.83	17.77±1.99	53.73±1.24	90.53±3.28	99.79±4.08	10.97±0.38
	01BL	0.15±0.02	5.87±0.19c	0±0	16.66±0.82	15.76±0.87	67.22±4.45	99.64±6.1	107.7±6.46	11.53±0.34ab
	26BL	0.26±0.14	4.38±0.48b	0.1±0.08	21.16±2.45	19.36±3.25	51.29±13.79	91.81±8.18	102.22±7.32	11.17±0.76ab
	27BL	0.1±0.01	3.27±0.05a	0±0	17.93±1.72	18.64±1.82	35.54±4.29	72.11±3.03	80.36±3.09	9.1±0.05a
	28BL	0.07±0.01	4.12±0.06ab	0.01±0.01	18.29±1.95	17.57±2.5	46.2±9.96	82.07±8.07	90.85±7.94	13.33±0.82b
	29BL	0.09±0.02	4.25±0.19ab	0.01±0.01	16.05±0.58	16.09±0.84	67.37±9.71	99.51±11.09	107.05±11.28	11.73±0.87ab
	32BL	0.2±0.1	3.74±0.12ab	0.12±0.05	21.98±2.09	19.02±1.36	46.7±5.21	87.71±8	98.81±9.07	11.83±1.02ab
	02RC	0.21±0	5.65±0.12b	0.01±0.01	14.55±0.31	11.72±0.42	58.4±3.92ab	84.67±3.51a	92.24±3.5a	10.63±0.26
	04RC	0.07±0.01	4.01±0.14a	0.02±0	18.37±1.23	18.1±1.7	65.58±3.31ab	102.05±1.59b	110.76±1.47b	12.15±0.1
	22RC	0.69±0.53	3.9±0.53a	0.08±0.06	18±3.84	17.26±4.17	49.93±6.55a	85.19±3.9a	93.84±4.9a	10.6±0.23
	23RC	0.25±0.16	4.09±0.09ab	0.01±0.01	19.62±1.9	18.77±2.51	65.15±3.12ab	103.54±3.54b	112.98±4.02b	12.12±0.6
	24RC	0.06±0	5.09±0.49ab	0±0	16.99±1.34	14.84±1.71	73.59±3.93b	105.42±1.15b	113.97±0.93b	12.23±0.44
	32TN	0.09±0.02	3.42±0.36a	0±0	17.21±1.7	19.07±1.13	43.42±10.69	79.7±9.17	87.3±8.48	9.98±0.72
	33TN	0.21±0.1	3.76±0.34ab	0.07±0.04	18.34±4.79	18.78±4.97	48.38±9.69	85.5±0.38	94.01±2.36	10.82±0.52
	34TN	0.09±0.02	4.11±0.37ab	0.01±0.01	20.94±1.91	19.39±1.67	42.81±5.96	83.14±2.78	93.39±2.37	10.6±0.31
	35TN	0±0	5.11±0.36b	0.02±0.01	17.18±1	19.22±1.01	47.59±4.31	83.99±6.08	91.53±6.5	10.78±0.64
Supplementary Table S3. Acid and Sugar content of the traditional melon cultivars. The table displays the content of acids (g/kg) (malic, citric and glutamic) and sugars ( g/kg) (Glucose, Fructose and Sucrose), Total Sugars, Sucrose Equivalents and SSC (º Brix)
